# Supplementary material for: 2,4-dienoyl-CoA reductase regulates lipid homeostasis in treatment-resistant prostate cancer
Source: Nat Commun. 2020 May 19;11:2508. doi: 10.1038/s41467-020-16126-7 (PMC7237503; doi:10.1038/s41467-020-16126-7)
Supplement: Supplementary file 4 — Supplementary Data 1 [file 41467_2020_16126_MOESM4_ESM.xlsx]

## Sheet: 2D BIC_LN p0.05 FC1.5
Significant	-LOG(P-value)	LOG2(FC)	Protein names	Gene names
+	2.90805	5.22474	Glutathione S-transferase A1;Glutathione S-transferase A1, N-terminally processed;Glutathione S-transferase A2	GSTA1;GSTA2
+	2.26058	4.09637	Sulfide:quinone oxidoreductase, mitochondrial	SQRDL
+	3.54478	3.91896	Melanoma-associated antigen 4	MAGEA4
+	2.96822	2.79875	39S ribosomal protein L53, mitochondrial	MRPL53
+	1.67694	2.74243	CD59 glycoprotein	CD59
+	3.14086	2.67301	High mobility group nucleosome-binding domain-containing protein 5	HMGN5
+	1.35851	2.53223	Acyl-coenzyme A thioesterase 13;Acyl-coenzyme A thioesterase 13, N-terminally processed	ACOT13
+	2.34578	2.40784	Fatty aldehyde dehydrogenase	ALDH3A2
+	1.86725	1.93096	Ras-related protein Rab-35	RAB35
+	2.75999	1.8555	Hepatocyte nuclear factor 3-alpha	FOXA1
+	2.55052	1.83027	Oligoribonuclease, mitochondrial	REXO2
+	2.38622	1.71014	Prostaglandin reductase 2	PTGR2
+	1.54391	1.69975	Protein transport protein Sec24D	SEC24D
+	2.03774	1.60161	Arginase-2, mitochondrial	ARG2
+	1.83667	1.56941	Nicastrin	NCSTN
+	1.78193	1.54275	Neutral amino acid transporter B(0);Amino acid transporter	SLC1A5
+	2.64768	1.42278	Golgi apparatus protein 1	GLG1
+	2.2839	1.41529	Prostaglandin reductase 1	PTGR1
+	1.36303	1.40677	Kinesin-like protein;Kinesin-like protein KIF1A;Kinesin-like protein KIF1C;Kinesin-like protein KIF1B	KIF1A;KIF1B;KIF1Bbeta;KIF1C
+	1.95829	1.35933	O-acetyl-ADP-ribose deacetylase MACROD1	MACROD1
+	2.80909	1.32974	Thiosulfate sulfurtransferase	TST
+	1.36271	1.31053	TBC1 domain family member 5	TBC1D5
+	2.22357	1.31029	Epoxide hydrolase 1	EPHX1
+	1.51463	1.19715	Argininosuccinate synthase	ASS1
+	1.3632	1.19379	Transcription and mRNA export factor ENY2	ENY2
+	1.97911	1.18577	Long-chain-fatty-acid--CoA ligase 1	ACSL1
+	1.53702	1.15304	NAD(P)H dehydrogenase [quinone] 1	NQO1
+	1.33108	1.14194	Mitogen-activated protein kinase;Mitogen-activated protein kinase 3	MAPK3
+	2.1522	1.1138	Putative RNA-binding protein 15B	RBM15B
+	1.51096	1.08572	DNA topoisomerase 2-beta;DNA topoisomerase 2	TOP2B
+	1.57087	1.08151	Transmembrane 9 superfamily member 4	TM9SF4
+	2.53275	1.0791	2,4-dienoyl-CoA reductase, mitochondrial	DECR1
+	2.10952	1.06686	Dihydropyrimidinase-related protein 2	DPYSL2
+	1.78971	1.01072	Proline-rich AKT1 substrate 1	AKT1S1
+	1.6564	1.00141	Proteasome subunit beta type-3	PSMB3
+	1.31292	0.96914	Superoxide dismutase;Superoxide dismutase [Mn], mitochondrial	SOD2
+	1.39976	0.958394	Sodium/potassium-transporting ATPase subunit beta-1	ATP1B1
+	1.67653	0.953398	Alpha-2-macroglobulin receptor-associated protein	LRPAP1
+	2.83098	0.944507	Probable ATP-dependent RNA helicase DDX28	DDX28
+	2.78849	0.939764	UDP-glucose 6-dehydrogenase	UGDH
+	1.60998	0.938327	Ceramide synthase 4	CERS4
+	1.99743	0.931729	Protein YIF1A	YIF1A
+	1.3283	0.914331	FAD synthase;Molybdenum cofactor biosynthesis protein-like region;FAD synthase region	FLAD1
+	1.309	0.906172	Aldehyde dehydrogenase, mitochondrial	ALDH2
+	2.08221	0.901937	Sister chromatid cohesion protein PDS5 homolog A	PDS5A
+	1.73621	0.8734	NADH-cytochrome b5 reductase 3;NADH-cytochrome b5 reductase 3 membrane-bound form;NADH-cytochrome b5 reductase 3 soluble form	CYB5R3
+	2.13378	0.872154	G antigen 6;G antigen 5;G antigen 3	GAGE6;GAGE5;GAGE3
+	2.80735	0.869369	Ubiquitin carboxyl-terminal hydrolase 5	USP5
+	2.02563	0.864845	Aspartate--tRNA ligase, mitochondrial	DARS2
+	3.16133	0.849979	Glutamate dehydrogenase 1, mitochondrial;Glutamate dehydrogenase 2, mitochondrial	GLUD1;GLUD2
+	1.70999	0.845678	Proteasome subunit beta type-2	PSMB2
+	1.61122	0.837305	SUMO-activating enzyme subunit 2	UBA2
+	2.27638	0.834112	Estradiol 17-beta-dehydrogenase 8	HSD17B8
+	1.91458	0.823947	Pterin-4-alpha-carbinolamine dehydratase	PCBD1
+	2.12633	0.804026	Fumarylacetoacetase	FAH
+	1.9261	0.800912	Glucose-6-phosphate 1-dehydrogenase	G6PD
+	2.12462	0.798904	NAD kinase 2, mitochondrial	NADK2
+	1.73542	0.79038	Torsin-1A-interacting protein 1	TOR1AIP1
+	1.58443	0.782079	Insulin-like growth factor-binding protein 2	IGFBP2
+	1.65934	0.778847	Translocator protein	TSPO
+	1.41114	0.777349	Ezrin	EZR
+	1.31242	0.776623	Desmoplakin	DSP
+	2.25857	0.775742	BRO1 domain-containing protein BROX	BROX
+	1.84428	0.775316	Unconventional myosin-Ic	MYO1C
+	1.37197	0.768613	Epimerase family protein SDR39U1	SDR39U1
+	2.04031	0.766578	Filamin-B	FLNB
+	1.99955	0.756685	6-phosphogluconate dehydrogenase, decarboxylating	PGD
+	2.42121	0.755677	G antigen 12F;G antigen 4;G antigen 12I;G antigen 12G;G antigen 7;G antigen 1;G antigen 12J;G antigen 12H;G antigen 12B/C/D/E	GAGE2E;GAGE12F;GAGE4;GAGE12I;GAGE12G;GAGE7;GAGE1;GAGE12J;GAGE12H;GAGE12B
+	1.72679	0.74946	Transcription factor A, mitochondrial	TFAM
+	2.13619	0.748842	Glutathione S-transferase Mu 3	GSTM3
+	1.73268	0.742542	Axin interactor, dorsalization-associated protein	AIDA
+	1.51066	0.741903	Regulator of G-protein signaling 10	RGS10
+	1.472	0.737677	Atlastin-3	ATL3
+	1.92622	0.727055	L-lactate dehydrogenase B chain;L-lactate dehydrogenase	LDHB
+	2.56132	0.703652	Succinate dehydrogenase [ubiquinone] iron-sulfur subunit, mitochondrial	SDHB
+	2.45601	0.70021	Actin-related protein 2/3 complex subunit 4	ARPC4;ARPC4-TTLL3
+	2.91207	0.699526	CD166 antigen	ALCAM
+	1.48451	0.669067	3-hydroxyisobutyrate dehydrogenase, mitochondrial	HIBADH
+	1.84664	0.668539	Myristoylated alanine-rich C-kinase substrate	MARCKS
+	1.81449	0.636024	Voltage-dependent anion-selective channel protein 2	VDAC2
+	2.02297	0.634932	Transketolase	TKT
+	1.38988	0.633105	ATPase family AAA domain-containing protein 3A;ATPase family AAA domain-containing protein 3B	ATAD3A;ATAD3B
+	2.0385	0.621704	Cysteine--tRNA ligase, cytoplasmic	CARS
+	1.32257	0.620204	Isoleucine--tRNA ligase, mitochondrial	IARS2
+	1.41378	0.619175	SRA stem-loop-interacting RNA-binding protein, mitochondrial	SLIRP
+	1.59082	0.593684	Nucleoside diphosphate-linked moiety X motif 19, mitochondrial	NUDT19
+	1.34998	0.585012	Glutamate carboxypeptidase 2;Putative N-acetylated-alpha-linked acidic dipeptidase	FOLH1;FOLH1B
+	1.97891	-0.581153	Prohibitin	PHB
+	1.34064	-0.588025	Vimentin	VIM
+	1.40214	-0.590561	Septin-9	2009-09-01
+	2.62118	-0.599666	Dihydrolipoyl dehydrogenase, mitochondrial;Dihydrolipoyl dehydrogenase	DLD
+	1.39539	-0.609791	TBC1 domain family member 15	TBC1D15
+	1.89891	-0.616575	60S ribosomal protein L23	RPL23
+	1.8287	-0.61943	U1 small nuclear ribonucleoprotein C	SNRPC
+	1.63828	-0.634911	DnaJ homolog subfamily C member 9	DNAJC9
+	1.96434	-0.634983	Tryptophan--tRNA ligase, mitochondrial	WARS2
+	1.88971	-0.640274	RNA polymerase-associated protein LEO1	LEO1
+	1.30857	-0.640758	60S ribosomal protein L36	RPL36
+	1.61671	-0.642268	Acidic leucine-rich nuclear phosphoprotein 32 family member B	ANP32B
+	1.91017	-0.646687	Probable ATP-dependent RNA helicase DDX46	DDX46
+	1.65837	-0.648958	U1 small nuclear ribonucleoprotein A	SNRPA
+	1.45422	-0.650735	Uncharacterized protein KIAA1522	KIAA1522
+	1.38388	-0.65958	Keratin, type I cytoskeletal 18	KRT18
+	1.46975	-0.662486	Twinfilin-2	TWF2
+	1.38014	-0.666086	TP53-regulating kinase	TP53RK
+	1.68767	-0.670141	Epidermal growth factor receptor substrate 15-like 1	EPS15L1
+	1.3125	-0.676524	Peptidyl-prolyl cis-trans isomerase;Peptidyl-prolyl cis-trans isomerase FKBP11	FKBP11
+	1.36916	-0.676692	Phospholipase A-2-activating protein	PLAA
+	1.96216	-0.682849	Heterogeneous nuclear ribonucleoprotein K	HNRNPK
+	2.34467	-0.686656	UPF0568 protein C14orf166	C14orf166
+	1.43005	-0.69014	BRCA2 and CDKN1A-interacting protein	BCCIP
+	1.59719	-0.693367	FLYWCH family member 2	FLYWCH2
+	1.33942	-0.695588	Tubulin alpha-1C chain	TUBA1C
+	2.05327	-0.706515	Proteasomal ubiquitin receptor ADRM1	ADRM1
+	2.20648	-0.707216	60S ribosomal protein L28	RPL28
+	1.42216	-0.708982	Peptidyl-prolyl cis-trans isomerase FKBP3	FKBP3
+	1.83723	-0.710901	ADP-ribosylation factor 5	ARF5
+	1.92254	-0.712542	Specifically androgen-regulated gene protein	SARG
+	1.52773	-0.719461	DNA topoisomerase 1	TOP1
+	1.80404	-0.721395	Legumain	LGMN
+	1.94667	-0.727379	Succinyl-CoA:3-ketoacid coenzyme A transferase 1, mitochondrial	OXCT1
+	2.1567	-0.729115	Heat shock protein beta-1	HSPB1
+	1.36241	-0.7362	Peptidyl-prolyl cis-trans isomerase NIMA-interacting 1	PIN1
+	1.67267	-0.737233	40S ribosomal protein S19	RPS19
+	1.34301	-0.743923	26S proteasome non-ATPase regulatory subunit 9	PSMD9
+	1.79161	-0.744046	Protein SON	SON
+	1.55129	-0.745733	Metastasis-associated protein MTA2	MTA2
+	1.38649	-0.753404	U4/U6.U5 tri-snRNP-associated protein 1	SART1
+	1.4517	-0.759459	Creatine kinase U-type, mitochondrial	CKMT1A;CKMT1B
+	1.96175	-0.768942	Protein PML	PML
+	1.81327	-0.77305	C-Myc-binding protein	MYCBP
+	1.45705	-0.797948	1-phosphatidylinositol 4,5-bisphosphate phosphodiesterase beta-4	PLCB4
+	2.02827	-0.802492	60S ribosomal protein L22-like 1	RPL22L1
+	2.60768	-0.80304	Cleavage and polyadenylation specificity factor subunit 5	NUDT21
+	2.26747	-0.826916	Mitochondrial fission 1 protein	FIS1
+	1.40598	-0.831292	Acyl-protein thioesterase 1	LYPLA1
+	2.08727	-0.844137	Sorting nexin-5	SNX5
+	3.98405	-0.861414	Heterogeneous nuclear ribonucleoprotein D-like	HNRNPDL
+	3.54815	-0.889236	Cytosolic purine 5-nucleotidase	NT5C2
+	2.12708	-0.898429	3(2),5-bisphosphate nucleotidase 1	BPNT1
+	4.89784	-0.919342	V-type proton ATPase subunit B, brain isoform	ATP6V1B2
+	2.04009	-0.920252	Ubiquitin carboxyl-terminal hydrolase 15	USP15
+	1.4135	-0.926209	ATPase inhibitor, mitochondrial	ATPIF1
+	2.28406	-0.9346	RNA-binding protein FUS	FUS
+	1.43651	-0.941012	ADP-ribosylation factor-like protein 3	ARL3
+	1.68675	-0.951919	Nucleolar RNA helicase 2	DDX21
+	1.44446	-0.984855	Transcriptional activator protein Pur-alpha	PURA
+	1.36746	-0.991402	Sorting nexin-1	SNX1
+	1.44542	-0.994833	Golgi SNAP receptor complex member 1	GOSR1
+	2.79485	-0.99755	60S ribosomal protein L34	RPL34
+	2.35688	-1.02902	Bifunctional coenzyme A synthase;Phosphopantetheine adenylyltransferase;Dephospho-CoA kinase	COASY
+	2.53218	-1.04625	Nuclear autoantigenic sperm protein	NASP
+	1.59517	-1.05332	cAMP-dependent protein kinase type II-beta regulatory subunit	PRKAR2B
+	1.79563	-1.07239	Cation-independent mannose-6-phosphate receptor	IGF2R
+	1.36486	-1.07874	Kinesin light chain 1	KLC1
+	1.44421	-1.08452	60S ribosomal protein L35a	RPL35A
+	2.21205	-1.08618	Thioredoxin domain-containing protein 17	TXNDC17
+	3.56239	-1.09247	GDP-L-fucose synthase	TSTA3
+	3.1865	-1.10007	40S ribosomal protein S7	RPS7
+	1.8323	-1.10522	Histone H4	HIST1H4A
+	1.44613	-1.11837	HLA class I histocompatibility antigen, Cw-7 alpha chain	HLA-C
+	2.59239	-1.12649	Golgi reassembly-stacking protein 2	GORASP2
+	2.82086	-1.13216	Cancer-related nucleoside-triphosphatase	NTPCR
+	1.85252	-1.13884	Protein LSM14 homolog A	LSM14A
+	1.55065	-1.1416	Gamma-glutamyl hydrolase	GGH
+	2.84872	-1.15213	Methionine adenosyltransferase 2 subunit beta	MAT2B
+	1.57305	-1.15843	Arfaptin-2	ARFIP2
+	2.09675	-1.18507	Arpin	C15orf38-AP3S2;ARPIN
+	2.05354	-1.20822	Ubiquitin carboxyl-terminal hydrolase;Ubiquitin carboxyl-terminal hydrolase isozyme L5	UCHL5
+	2.36983	-1.23877	Vacuolar protein sorting-associated protein VTA1 homolog	VTA1
+	1.39331	-1.24151	Protein phosphatase 1A	PPM1A
+	1.55694	-1.24862	Splicing factor 3A subunit 2	SF3A2
+	1.76544	-1.25778	Translation initiation factor eIF-2B subunit gamma	EIF2B3
+	1.78536	-1.27232	60S ribosomal protein L37a	RPL37A
+	1.63915	-1.30697	STE20-like serine/threonine-protein kinase	SLK
+	2.87433	-1.33624	Beta-2-microglobulin;Beta-2-microglobulin form pI 5.3	B2M
+	1.90469	-1.34854	Translationally-controlled tumor protein	TPT1
+	1.51178	-1.35818	Ubiquilin-4	UBQLN4
+	1.31696	-1.4094	HCLS1-associated protein X-1	HAX1
+	1.75239	-1.48553	60S ribosomal protein L27a	RPL27A
+	2.08433	-1.53277	Ubiquitin-like protein ISG15	ISG15
+	1.42656	-1.54571	Intraflagellar transport protein 25 homolog	HSPB11
+	1.43557	-1.6367	Acidic leucine-rich nuclear phosphoprotein 32 family member E	ANP32E
+	2.07529	-1.65715	Peptidyl-prolyl cis-trans isomerase FKBP5;Peptidyl-prolyl cis-trans isomerase FKBP5, N-terminally processed	FKBP5
+	2.34897	-1.76853	Transgelin-2	TAGLN2
+	2.37664	-1.89856	Transmembrane protein 205	TMEM205
+	2.09902	-1.9887	Galactokinase	GALK1
+	1.65917	-1.99337	Cysteine-rich protein 2	CRIP2
+	2.43375	-2.02158	Amine oxidase [flavin-containing] A	MAOA
+	1.94179	-2.12655	WW domain-binding protein 2	WBP2
+	2.66957	-2.15863	Mediator of DNA damage checkpoint protein 1	MDC1
+	1.64216	-2.28516	Unconventional myosin-VI	MYO6
+	1.87821	-2.35569	SWI/SNF-related matrix-associated actin-dependent regulator of chromatin subfamily E member 1	SMARCE1
+	2.00672	-2.51364	Aspartyl/asparaginyl beta-hydroxylase	ASPH
+	3.39713	-2.63168	Prostate-specific antigen	KLK3
+	1.96075	-2.6609	Microtubule-associated protein 1B;MAP1B heavy chain;MAP1 light chain LC1	MAP1B
+	2.18425	-2.66191	PDZ and LIM domain protein 5	PDLIM5
+	2.40389	-2.97134	5-nucleotidase;Cytosolic 5-nucleotidase 3A	NT5C3A
+	1.47798	-3.2644	ATP-dependent RNA helicase DHX36	DHX36
+	3.27715	-3.89658	UDP-N-acetylhexosamine pyrophosphorylase;UDP-N-acetylgalactosamine pyrophosphorylase;UDP-N-acetylglucosamine pyrophosphorylase	UAP1
+	3.30692	-6.1675	Neprilysin	MME

## Sheet: 2D APA_LN p0.05 FC1.5
Significant	-LOG(P-value)	LOG2(FC)	Protein names	Gene names
+	2.58856	5.00976	Sulfide:quinone oxidoreductase, mitochondrial	SQRDL
+	1.98767	2.87272	3-hydroxyisobutyryl-CoA hydrolase, mitochondrial	HIBCH
+	3.21495	2.72209	Prostaglandin reductase 2	PTGR2
+	2.0639	2.65579	Alpha-methylacyl-CoA racemase	AMACR
+	3.4419	2.60998	39S ribosomal protein L53, mitochondrial	MRPL53
+	2.51142	2.49906	7-dehydrocholesterol reductase	DHCR7
+	1.77713	2.47245	Stromal interaction molecule 1	STIM1
+	1.63084	2.41109	Plastin-2	LCP1
+	1.4885	2.38023	CD59 glycoprotein	CD59
+	3.49672	2.21719	Sodium/potassium-transporting ATPase subunit beta-1	ATP1B1
+	1.75848	1.94134	Histidine triad nucleotide-binding protein 3	HINT3
+	2.95217	1.85656	Translocator protein	TSPO
+	1.36983	1.84068	Carbonyl reductase family member 4	CBR4
+	1.44222	1.83935	Oligoribonuclease, mitochondrial	REXO2
+	2.08398	1.83327	Nicastrin	NCSTN
+	3.72361	1.81495	Peroxisomal 2,4-dienoyl-CoA reductase	DECR2
+	3.34914	1.80764	Epoxide hydrolase 1	EPHX1
+	2.95724	1.80264	Glycerol-3-phosphate dehydrogenase, mitochondrial	GPD2
+	2.3399	1.73201	2,4-dienoyl-CoA reductase, mitochondrial	DECR1
+	4.23355	1.6947	Epimerase family protein SDR39U1	SDR39U1
+	1.70587	1.6897	Protein transport protein Sec24D	SEC24D
+	1.79288	1.65795	7SK snRNA methylphosphate capping enzyme	MEPCE
+	2.2624	1.56485	Hepatocyte nuclear factor 3-alpha	FOXA1
+	2.55916	1.55141	Cholinephosphotransferase 1	CHPT1
+	2.28561	1.54181	Estradiol 17-beta-dehydrogenase 8	HSD17B8
+	2.85276	1.53351	Golgi apparatus protein 1	GLG1
+	1.93093	1.46519	Fatty aldehyde dehydrogenase	ALDH3A2
+	1.90358	1.45728	Transmembrane 9 superfamily member 4	TM9SF4
+	1.81422	1.44361	Neutral amino acid transporter B(0);Amino acid transporter	SLC1A5
+	2.96872	1.43578	Ezrin	EZR
+	2.56149	1.43295	Unconventional myosin-Ic	MYO1C
+	2.38301	1.42071	Lysosome membrane protein 2	SCARB2
+	1.89404	1.41791	Probable D-lactate dehydrogenase, mitochondrial	LDHD
+	1.93303	1.41737	Vesicle-associated membrane protein-associated protein A	VAPA
+	1.56726	1.40078	Mycophenolic acid acyl-glucuronide esterase, mitochondrial	ABHD10
+	2.02992	1.38515	Glycogen phosphorylase, brain form	PYGB
+	2.19898	1.38274	Melanoma-associated antigen 10	MAGEA10
+	2.95065	1.37753	Glycine N-acyltransferase-like protein 1	GLYATL1
+	1.86402	1.35067	Tricarboxylate transport protein, mitochondrial	SLC25A1
+	2.45444	1.32156	NADH-cytochrome b5 reductase 3;NADH-cytochrome b5 reductase 3 membrane-bound form;NADH-cytochrome b5 reductase 3 soluble form	CYB5R3
+	1.42686	1.31253	Translocation protein SEC63 homolog	SEC63
+	1.34431	1.2781	Tissue factor pathway inhibitor	TFPI
+	1.46199	1.24942	Methylsterol monooxygenase 1	MSMO1
+	2.23238	1.24488	D-beta-hydroxybutyrate dehydrogenase, mitochondrial	BDH1
+	1.49523	1.17551	Glutamate--cysteine ligase catalytic subunit	GCLC
+	2.01526	1.17241	Desmoplakin	DSP
+	1.80093	1.16303	Regulator of G-protein signaling 10	RGS10
+	2.14904	1.16137	Succinyl-CoA ligase [ADP-forming] subunit beta, mitochondrial	SUCLA2
+	1.99088	1.14081	Dihydropyrimidinase-related protein 2	DPYSL2
+	2.06891	1.12987	Aspartate--tRNA ligase, mitochondrial	DARS2
+	1.85081	1.12918	B-cell receptor-associated protein 31	BCAP31
+	1.79721	1.12463	Flotillin-1	FLOT1
+	1.52408	1.12112	Ras-related protein Rab-10	RAB10
+	1.6835	1.11855	39S ribosomal protein L4, mitochondrial	MRPL4
+	1.88118	1.11804	Endoplasmic reticulum-Golgi intermediate compartment protein 1	ERGIC1
+	1.46006	1.10986	Complex I assembly factor TIMMDC1, mitochondrial	TIMMDC1
+	2.12178	1.10976	NAD-dependent malic enzyme, mitochondrial	ME2
+	1.61479	1.10425	Transmembrane emp24 domain-containing protein 4	TMED4
+	3.2569	1.09738	Isocitrate dehydrogenase [NADP], mitochondrial	IDH2
+	2.13797	1.09217	Fumarylacetoacetase	FAH
+	1.46974	1.07424	Phosphatidate cytidylyltransferase, mitochondrial	TAMM41
+	1.36873	1.06401	Manganese-transporting ATPase 13A1	ATP13A1
+	1.68349	1.04262	Glutamate carboxypeptidase 2;Putative N-acetylated-alpha-linked acidic dipeptidase	FOLH1;FOLH1B
+	6.04531	1.04108	NAD kinase 2, mitochondrial	NADK2
+	1.30211	1.0272	ATP-binding cassette sub-family D member 3	ABCD3
+	1.3112	1.01822	Metalloreductase STEAP2	STEAP2
+	1.62701	1.01672	NADH-cytochrome b5 reductase 1	CYB5R1
+	1.93663	1.01429	Cathepsin B;Cathepsin B light chain;Cathepsin B heavy chain	CTSB
+	1.94965	1.01418	SUMO-activating enzyme subunit 2	UBA2
+	2.89375	0.995701	Thiosulfate sulfurtransferase	TST
+	2.00436	0.99193	Isoleucine--tRNA ligase, mitochondrial	IARS2
+	2.35668	0.990844	ATPase family AAA domain-containing protein 3A;ATPase family AAA domain-containing protein 3B	ATAD3A;ATAD3B
+	2.07608	0.967787	Pterin-4-alpha-carbinolamine dehydratase	PCBD1
+	1.35571	0.964449	Cytochrome c oxidase subunit 2	MT-CO2
+	1.89168	0.964244	G antigen 6;G antigen 5;G antigen 3	GAGE6;GAGE5;GAGE3
+	1.94326	0.953575	E3 UFM1-protein ligase 1	UFL1
+	2.45465	0.951602	Nucleoside diphosphate-linked moiety X motif 19, mitochondrial	NUDT19
+	1.91269	0.950204	Inactive ubiquitin carboxyl-terminal hydrolase 54	USP54
+	2.397	0.945987	OCIA domain-containing protein 2	OCIAD2
+	1.44477	0.934408	4-trimethylaminobutyraldehyde dehydrogenase	ALDH9A1
+	1.35722	0.933903	AP-2 complex subunit beta	AP2B1
+	1.58302	0.933221	Serine/threonine-protein phosphatase;Serine/threonine-protein phosphatase 5	PPP5C
+	2.63678	0.922877	Protein transport protein Sec23A	SEC23A
+	1.67971	0.906946	Axin interactor, dorsalization-associated protein	AIDA
+	1.85374	0.904309	Cathepsin D;Cathepsin D light chain;Cathepsin D heavy chain	CTSD
+	1.49474	0.895032	Monocarboxylate transporter 1	SLC16A1
+	3.46951	0.890156	Torsin-1A-interacting protein 1	TOR1AIP1
+	1.89661	0.887365	Atlastin-3	ATL3
+	1.42666	0.880451	Dynein light chain 1, cytoplasmic	DYNLL1
+	2.19193	0.878521	Glutathione S-transferase kappa 1	GSTK1
+	1.56284	0.8772	Sodium/potassium-transporting ATPase subunit alpha-1	ATP1A1
+	1.33047	0.875872	BRO1 domain-containing protein BROX	BROX
+	1.32041	0.87383	Nidogen-1	NID1
+	1.56172	0.868981	60S ribosomal protein L26	RPL26
+	1.50406	0.862911	Dynamin-like 120 kDa protein, mitochondrial;Dynamin-like 120 kDa protein, form S1	OPA1
+	2.84897	0.857316	G antigen 12F;G antigen 4;G antigen 12I;G antigen 12G;G antigen 7;G antigen 1;G antigen 12J;G antigen 12H;G antigen 12B/C/D/E	GAGE2E;GAGE12F;GAGE4;GAGE12I;GAGE12G;GAGE7;GAGE1;GAGE12J;GAGE12H;GAGE12B
+	2.87413	0.854682	Glutamate dehydrogenase 1, mitochondrial;Glutamate dehydrogenase 2, mitochondrial	GLUD1;GLUD2
+	4.5449	0.850514	Threonine synthase-like 1	THNSL1
+	1.98284	0.836463	Myosin-9	MYH9
+	1.63384	0.816111	Cullin-4A	CUL4A
+	2.29045	0.809298	Ubiquitin carboxyl-terminal hydrolase 5	USP5
+	1.32299	0.807545	SPRY domain-containing protein 4	SPRYD4
+	1.46369	0.80606	Peptidyl-prolyl cis-trans isomerase FKBP1A;Peptidyl-prolyl cis-trans isomerase	FKBP1A;FKBP12-Exip2
+	2.23162	0.803378	Cadherin-1;E-Cad/CTF1;E-Cad/CTF2;E-Cad/CTF3	CDH1
+	1.53678	0.798972	5-formyltetrahydrofolate cyclo-ligase	MTHFS;ST20-MTHFS
+	1.81924	0.78525	Protein HID1	HID1
+	1.65587	0.783072	Filamin-B	FLNB
+	2.66042	0.780801	Voltage-dependent anion-selective channel protein 2	VDAC2
+	1.50497	0.779661	Protein jagunal homolog 1	JAGN1
+	1.67872	0.76517	Choline dehydrogenase, mitochondrial	CHDH
+	2.04548	0.759036	Protein NipSnap homolog 2	GBAS
+	1.31995	0.753327	Acylglycerol kinase, mitochondrial	AGK
+	1.98695	0.748414	Isovaleryl-CoA dehydrogenase, mitochondrial	IVD
+	2.25425	0.736543	Elongation factor Tu, mitochondrial	TUFM
+	2.66408	0.736211	Large proline-rich protein BAG6	BAT3;BAG6
+	1.49054	0.726313	Synaptic vesicle membrane protein VAT-1 homolog	VAT1
+	2.20833	0.718976	Magnesium transporter protein 1	MAGT1
+	1.39014	0.706867	39S ribosomal protein L17, mitochondrial	MRPL17
+	1.76246	0.697444	Protein LYRIC	MTDH
+	2.30961	0.685806	Neural cell adhesion molecule 2	NCAM2
+	1.67505	0.674664	OCIA domain-containing protein 1	OCIAD1
+	1.75795	0.669219	Prostaglandin reductase 1	PTGR1
+	1.37991	0.663949	Antigen KI-67	MKI67
+	1.42756	0.65896	HBS1-like protein	HBS1L
+	1.33974	0.656237	Polypeptide N-acetylgalactosaminyltransferase 2;Polypeptide N-acetylgalactosaminyltransferase 2 soluble form	GALNT2
+	1.66937	0.634342	Beta-2-syntrophin	SNTB2
+	2.12685	0.631582	Inositol monophosphatase 3	IMPAD1
+	3.07356	0.62899	Trifunctional enzyme subunit alpha, mitochondrial;Long-chain enoyl-CoA hydratase;Long chain 3-hydroxyacyl-CoA dehydrogenase	HADHA
+	1.32007	0.625518	Syntaxin-5	STX5
+	1.44152	0.623534	Proteasome subunit beta type-2	PSMB2
+	1.96551	0.621679	Acylpyruvase FAHD1, mitochondrial	FAHD1
+	3.35373	0.62049	NADPH:adrenodoxin oxidoreductase, mitochondrial	FDXR
+	2.05664	0.617633	Protein-L-isoaspartate O-methyltransferase;Protein-L-isoaspartate(D-aspartate) O-methyltransferase	PCMT1
+	2.09658	0.614923	AP-1 complex subunit gamma-1	AP1G1
+	1.39391	0.614652	Alpha-2-macroglobulin receptor-associated protein	LRPAP1
+	1.9127	0.61054	Ribosome-releasing factor 2, mitochondrial	GFM2
+	2.10818	0.595655	ATPase ASNA1	ASNA1
+	1.82979	0.595374	Oxysterol-binding protein 1	OSBP
+	1.64913	0.594669	Melanoma inhibitory activity protein 3	MIA3
+	3.2051	0.58657	Phosphoglucomutase-2	PGM2
+	1.37821	0.585873	Catenin beta-1	CTNNB1
+	1.51773	0.584058	Transmembrane emp24 domain-containing protein 10	TMED10
+	1.6677	0.583356	Asparagine--tRNA ligase, cytoplasmic	NARS
+	1.63758	-0.600233	Nucleosome assembly protein 1-like 4	NAP1L4
+	3.07789	-0.602663	Y-box-binding protein 3	YBX3
+	1.31152	-0.609493	Small nuclear ribonucleoprotein Sm D3	SNRPD3
+	1.40613	-0.610063	Platelet-activating factor acetylhydrolase IB subunit alpha	PAFAH1B1
+	1.49734	-0.611792	Protein CDV3 homolog	CDV3
+	1.8025	-0.613059	Protein PBDC1	PBDC1
+	1.70795	-0.62098	Heterogeneous nuclear ribonucleoprotein A0	HNRNPA0
+	1.32774	-0.626238	26S protease regulatory subunit 6A	PSMC3
+	1.69173	-0.62634	m7GpppX diphosphatase	DCPS
+	1.58431	-0.626431	S-methyl-5-thioadenosine phosphorylase;Purine nucleoside phosphorylase	MTAP
+	1.38177	-0.63163	Eukaryotic translation initiation factor 1	EIF1
+	2.20442	-0.637896	40S ribosomal protein S12	RPS12
+	1.42326	-0.646683	Chromobox protein homolog 3	CBX3
+	1.5689	-0.649491	Stomatin-like protein 2, mitochondrial	STOML2
+	1.51076	-0.649941	40S ribosomal protein S11	RPS11
+	1.34898	-0.652956	Histidine triad nucleotide-binding protein 1	HINT1
+	1.34399	-0.656937	Thyroid hormone receptor-associated protein 3	THRAP3
+	1.77934	-0.660594	40S ribosomal protein S21	RPS21
+	2.17165	-0.664703	Ubiquitin-conjugating enzyme E2 N;Putative ubiquitin-conjugating enzyme E2 N-like	UBE2N;UBE2NL
+	2.20677	-0.667363	Cell division cycle 5-like protein	CDC5L
+	1.89577	-0.672247	SWI/SNF complex subunit SMARCC1	SMARCC1
+	1.91013	-0.677883	DnaJ homolog subfamily C member 9	DNAJC9
+	1.33322	-0.683999	182 kDa tankyrase-1-binding protein	TNKS1BP1
+	1.99936	-0.685492	Cysteine and histidine-rich domain-containing protein 1	CHORDC1
+	1.43255	-0.688835	DnaJ homolog subfamily A member 1	DNAJA1
+	2.42579	-0.691246	Drebrin	DBN1
+	1.62682	-0.694348	DNA-directed RNA polymerases I, II, and III subunit RPABC3	POLR2H
+	1.45272	-0.700818	Vitamin K epoxide reductase complex subunit 1	VKORC1
+	1.42746	-0.702409	Prefoldin subunit 3	VBP1
+	2.02631	-0.725465	26S proteasome non-ATPase regulatory subunit 12	PSMD12
+	1.88641	-0.740736	Mitochondrial fission 1 protein	FIS1
+	1.7749	-0.741499	Ribosome biogenesis protein WDR12	WDR12
+	1.69827	-0.752661	CCA tRNA nucleotidyltransferase 1, mitochondrial	TRNT1
+	2.01355	-0.768075	28S ribosomal protein S18a, mitochondrial	MRPS18A
+	2.93111	-0.768917	RNA polymerase-associated protein LEO1	LEO1
+	1.62679	-0.768939	Phosphopantothenate--cysteine ligase	PPCS
+	1.36049	-0.770878	Peptidyl-prolyl cis-trans isomerase;Peptidyl-prolyl cis-trans isomerase FKBP11	FKBP11
+	1.32297	-0.789556	Serine/arginine-rich splicing factor 9	SRSF9
+	1.42609	-0.800547	RNA-binding protein 8A	RBM8A
+	1.54562	-0.804803	Peptidyl-prolyl cis-trans isomerase FKBP3	FKBP3
+	2.17828	-0.804942	3(2),5-bisphosphate nucleotidase 1	BPNT1
+	1.58385	-0.81864	Vesicle-fusing ATPase	NSF
+	1.63061	-0.82252	Vasodilator-stimulated phosphoprotein	VASP
+	1.62756	-0.82434	Coiled-coil domain-containing protein 124	CCDC124
+	1.44523	-0.826227	Pyridoxal kinase	PDXK
+	1.30153	-0.826709	Tubulin alpha-1C chain	TUBA1C
+	2.28998	-0.827831	High mobility group protein B1;Putative high mobility group protein B1-like 1	HMGB1;HMGB1P1
+	2.3851	-0.830773	Acidic leucine-rich nuclear phosphoprotein 32 family member B	ANP32B
+	1.52847	-0.837123	Histone H4	HIST1H4A
+	2.13964	-0.838537	Hypoxia up-regulated protein 1	HYOU1
+	1.70001	-0.841079	Dynactin subunit 2	DCTN2
+	1.30897	-0.848702	Anamorsin	CIAPIN1
+	2.49635	-0.852566	Nucleoprotein TPR	TPR
+	2.84461	-0.859512	Malignant T-cell-amplified sequence 1	MCTS1
+	2.6614	-0.867214	Endothelial differentiation-related factor 1	EDF1
+	2.37202	-0.868635	PHD finger-like domain-containing protein 5A	PHF5A
+	1.38661	-0.875679	Peptidyl-prolyl cis-trans isomerase NIMA-interacting 1	PIN1
+	2.08745	-0.877146	Protein SON	SON
+	1.685	-0.879583	40S ribosomal protein S19	RPS19
+	3.97895	-0.884768	Clathrin light chain A	CLTA
+	2.31607	-0.889429	YTH domain-containing family protein 2	YTHDF2
+	1.5792	-0.892328	NADH dehydrogenase [ubiquinone] iron-sulfur protein 6, mitochondrial	NDUFS6
+	1.45492	-0.899274	Cyclin-dependent kinase 4	CDK4
+	2.01823	-0.899678	Ubiquitin carboxyl-terminal hydrolase isozyme L3;Ubiquitin carboxyl-terminal hydrolase	UCHL3
+	2.26127	-0.904676	Neurolysin, mitochondrial	NLN
+	1.63723	-0.906366	Transgelin-2	TAGLN2
+	3.8987	-0.915885	Bifunctional coenzyme A synthase;Phosphopantetheine adenylyltransferase;Dephospho-CoA kinase	COASY
+	1.41735	-0.933133	Transcription elongation regulator 1	TCERG1
+	1.42589	-0.942725	Pre-mRNA-splicing factor 38A	PRPF38A
+	1.66264	-0.946388	Coatomer subunit gamma-2	COPG2
+	1.85409	-0.94935	UV excision repair protein RAD23 homolog B	RAD23B
+	1.69542	-0.956783	Intraflagellar transport protein 25 homolog	HSPB11
+	1.52879	-0.976236	Cation-independent mannose-6-phosphate receptor	IGF2R
+	1.43151	-0.978189	Eukaryotic translation initiation factor 3 subunit J	EIF3J
+	1.44185	-0.980001	U3 small nucleolar RNA-associated protein 18 homolog	UTP18
+	2.38804	-0.988491	General transcription factor IIF subunit 2	GTF2F2
+	2.64036	-0.992578	Endophilin-B2	SH3GLB2
+	2.85204	-1.00125	Eukaryotic translation initiation factor 3 subunit H	EIF3H
+	2.08218	-1.00717	Adenylate kinase isoenzyme 1	AK1
+	1.94759	-1.00721	Cleavage and polyadenylation specificity factor subunit 5	NUDT21
+	1.37767	-1.01542	Histone H2B type 1-H;Histone H2B type 2-F;Histone H2B;Histone H2B type 1-M;Histone H2B type 1-N;Histone H2B type 1-C/E/F/G/I;Histone H2B type 1-D;Histone H2B type 1-L;Histone H2B type 1-K;Histone H2B type F-S	HIST1H2BH;HIST2H2BF;HIST1H2BN;HIST1H2BM;HIST1H2BC;HIST1H2BD;HIST1H2BL;HIST1H2BK;H2BFS
+	2.04582	-1.02472	U1 small nuclear ribonucleoprotein A	SNRPA
+	1.67463	-1.02682	Gamma-enolase;Enolase	ENO2
+	1.49736	-1.0373	60S ribosomal protein L36	RPL36
+	2.11111	-1.05229	ADP-sugar pyrophosphatase	NUDT5
+	1.67986	-1.068	Exosome complex component MTR3	EXOSC6
+	1.73882	-1.08324	Beta-2-microglobulin;Beta-2-microglobulin form pI 5.3	B2M
+	1.72602	-1.11097	Vimentin	VIM
+	1.5602	-1.11763	Phosphoglycolate phosphatase	PGP
+	1.81792	-1.13768	Ubiquitin carboxyl-terminal hydrolase 15	USP15
+	1.37453	-1.14192	Copine-1	CPNE1
+	1.89966	-1.15055	40S ribosomal protein S7	RPS7
+	2.09014	-1.15356	Nuclear fragile X mental retardation-interacting protein 2	NUFIP2
+	1.51953	-1.15947	DNA-directed RNA polymerase II subunit RPB3	POLR2C
+	1.39435	-1.16108	Prefoldin subunit 6	PFDN6
+	1.94273	-1.16817	Survival of motor neuron-related-splicing factor 30	SMNDC1
+	2.51915	-1.16939	Methionine adenosyltransferase 2 subunit beta	MAT2B
+	1.52285	-1.17586	Transcription factor BTF3	BTF3
+	2.22189	-1.17669	Cofilin-2	CFL2
+	1.86295	-1.20381	Thioredoxin domain-containing protein 17	TXNDC17
+	2.4257	-1.21391	Lactoylglutathione lyase	GLO1
+	1.31834	-1.22709	Cytochrome c	CYCS
+	2.08041	-1.22749	Nucleosome assembly protein 1-like 1	NAP1L1
+	1.79128	-1.22758	Copine-3	CPNE3
+	1.98712	-1.23298	60S ribosomal protein L37a	RPL37A
+	2.19537	-1.29705	Vacuolar protein sorting-associated protein VTA1 homolog	VTA1
+	2.17103	-1.30831	F-box-like/WD repeat-containing protein TBL1XR1;F-box-like/WD repeat-containing protein TBL1Y;F-box-like/WD repeat-containing protein TBL1X	TBL1XR1;TBL1Y;TBL1X
+	2.21557	-1.32794	1-phosphatidylinositol 4,5-bisphosphate phosphodiesterase beta-4	PLCB4
+	2.4887	-1.40689	Nuclear autoantigenic sperm protein	NASP
+	1.58333	-1.4611	Laminin subunit gamma-1	LAMC1
+	2.41695	-1.57845	Protein prune homolog 2	PRUNE2
+	2.51346	-1.63027	Galactokinase	GALK1
+	1.38074	-1.66912	Protein phosphatase 1A	PPM1A
+	2.02076	-1.81159	Translationally-controlled tumor protein	TPT1
+	1.76843	-1.96694	Metaxin-1	MTX1
+	1.53617	-1.97724	Aspartyl/asparaginyl beta-hydroxylase	ASPH
+	2.5112	-1.98298	Regulation of nuclear pre-mRNA domain-containing protein 1B	RPRD1B
+	2.09334	-2.09964	LanC-like protein 1	LANCL1
+	2.40896	-2.11097	SWI/SNF-related matrix-associated actin-dependent regulator of chromatin subfamily E member 1	SMARCE1
+	2.39892	-2.19528	Splicing factor 3B subunit 4	SF3B4
+	1.59516	-2.26863	PDZ and LIM domain protein 5	PDLIM5
+	3.32463	-2.27878	DNA-directed RNA polymerase II subunit RPB9	POLR2I
+	1.59053	-2.31673	UDP-N-acetylhexosamine pyrophosphorylase;UDP-N-acetylgalactosamine pyrophosphorylase;UDP-N-acetylglucosamine pyrophosphorylase	UAP1
+	2.84517	-2.32974	Peptidyl-prolyl cis-trans isomerase D	PPID
+	2.42836	-2.33667	Ras-related protein Rab-11B	RAB11B
+	4.35629	-2.34116	40S ribosomal protein S27;40S ribosomal protein S27-like	RPS27L
+	1.50167	-2.34844	Unconventional myosin-VI	MYO6
+	1.98731	-2.34927	Specifically androgen-regulated gene protein	SARG
+	4.17951	-2.53248	Early endosome antigen 1	EEA1
+	1.86375	-2.67232	Short coiled-coil protein	SCOC
+	2.70396	-2.83418	Prostate-specific antigen	KLK3
+	2.7091	-2.88029	Transmembrane protein 205	TMEM205
+	2.98536	-3.16801	5-nucleotidase;Cytosolic 5-nucleotidase 3A	NT5C3A
+	1.47632	-3.27844	ATP-dependent RNA helicase DHX36	DHX36
+	4.41814	-3.31933	Catenin alpha-2	CTNNA2

## Sheet: 2D ENZ_LN p0.05 FC1.5
Significant	-LOG(P-value)	LOG2(FC)	Protein names	Gene names
+	2.60325	4.874	Sulfide:quinone oxidoreductase, mitochondrial	SQRDL
+	3.22001	4.26498	Prothymosin alpha;Prothymosin alpha, N-terminally processed;Thymosin alpha-1	PTMA
+	2.41827	3.76707	Signal peptidase complex subunit 2	SPCS2
+	1.66841	3.65249	Plastin-2	LCP1
+	1.98526	3.41452	Ras-related protein Rab-10	RAB10
+	1.31019	3.39109	Utrophin	UTRN
+	1.56439	3.2617	Parathymosin	PTMS
+	2.12354	3.07054	Protein sel-1 homolog 1	SEL1L
+	1.98542	2.96332	NADH dehydrogenase [ubiquinone] 1 beta subcomplex subunit 4	NDUFB4
+	3.66373	2.84902	Putative RNA-binding protein 15	RBM15
+	1.46166	2.80785	UDP-glucuronosyltransferase 2B17	UGT2B17
+	1.89974	2.68092	Acetyl-CoA carboxylase 1;Biotin carboxylase	ACACA
+	1.77535	2.60459	Stromal interaction molecule 1	STIM1
+	2.47033	2.55562	Neutral amino acid transporter B(0);Amino acid transporter	SLC1A5
+	3.5851	2.54785	Epoxide hydrolase 1	EPHX1
+	1.83305	2.53158	Pseudouridylate synthase 7 homolog	PUS7
+	2.86047	2.52275	26S proteasome non-ATPase regulatory subunit 5	PSMD5
+	1.55323	2.51582	Bifunctional epoxide hydrolase 2;Cytosolic epoxide hydrolase 2;Lipid-phosphate phosphatase	EPHX2
+	1.32052	2.474	Replication factor C subunit 2	RFC2
+	1.75214	2.43605	Alpha-aminoadipic semialdehyde synthase, mitochondrial;Lysine ketoglutarate reductase;Saccharopine dehydrogenase	AASS
+	2.75946	2.43329	Glycerol-3-phosphate dehydrogenase, mitochondrial	GPD2
+	3.29646	2.39849	Sodium/potassium-transporting ATPase subunit beta-1	ATP1B1
+	2.71568	2.38134	Septin-6	2006-09-01
+	1.70501	2.3562	Prostasin;Prostasin light chain;Prostasin heavy chain	PRSS8
+	1.69623	2.35398	3-hydroxyisobutyryl-CoA hydrolase, mitochondrial	HIBCH
+	1.86002	2.3445	Protein transport protein Sec24D	SEC24D
+	1.34637	2.30028	Phosphatidylinositide phosphatase SAC1	SACM1L
+	2.554	2.29918	Argininosuccinate synthase	ASS1
+	2.65197	2.2983	Succinyl-CoA ligase [ADP-forming] subunit beta, mitochondrial	SUCLA2
+	2.86873	2.29635	D-beta-hydroxybutyrate dehydrogenase, mitochondrial	BDH1
+	1.61477	2.29201	Exportin-T	XPOT
+	1.5983	2.2175	Mannose-1-phosphate guanyltransferase alpha	GMPPA
+	3.88616	2.19144	General transcription factor 3C polypeptide 5	GTF3C5
+	2.59468	2.18593	Protein NDRG1	NDRG1
+	2.08822	2.18488	Interferon kappa	IFNK
+	1.92132	2.17826	Transmembrane 9 superfamily member 4	TM9SF4
+	3.47952	2.16114	Neuroblast differentiation-associated protein AHNAK	AHNAK
+	3.10223	2.12287	NADH-cytochrome b5 reductase 3;NADH-cytochrome b5 reductase 3 membrane-bound form;NADH-cytochrome b5 reductase 3 soluble form	CYB5R3
+	2.7186	2.11113	Glycogen phosphorylase, brain form	PYGB
+	2.24656	2.06088	Nuclear ubiquitous casein and cyclin-dependent kinase substrate 1	NUCKS1
+	1.42643	2.05532	Polyadenylate-binding protein 2	PABPN1
+	2.10603	2.04707	Fatty aldehyde dehydrogenase	ALDH3A2
+	1.4462	2.03781	Transmembrane protein 109	TMEM109
+	1.42892	2.02225	YTH domain-containing protein 1	YTHDC1
+	1.41905	2.00802	Electron transfer flavoprotein-ubiquinone oxidoreductase, mitochondrial	ETFDH
+	1.43251	1.99086	Lysosomal Pro-X carboxypeptidase	PRCP
+	2.10841	1.97833	Echinoderm microtubule-associated protein-like 4	EML4
+	1.54842	1.96837	Carbonyl reductase family member 4	CBR4
+	1.89139	1.96769	TNF receptor-associated factor 2	TRAF2
+	2.77016	1.95895	Endonuclease domain-containing 1 protein	ENDOD1
+	2.62948	1.91378	28S ribosomal protein S34, mitochondrial	MRPS34
+	2.8218	1.89552	Fatty acid desaturase 1	FADS1
+	1.35622	1.86873	Protein diaphanous homolog 1	DIAPH1
+	1.95717	1.85804	Transferrin receptor protein 1;Transferrin receptor protein 1, serum form	TFRC
+	1.517	1.85326	Kinesin-like protein;Kinesin-like protein KIF1A;Kinesin-like protein KIF1C;Kinesin-like protein KIF1B	KIF1A;KIF1B;KIF1Bbeta;KIF1C
+	2.90193	1.85151	Thiosulfate sulfurtransferase	TST
+	3.02279	1.84219	Dihydropyrimidinase-related protein 2	DPYSL2
+	1.70323	1.83504	Mitochondrial import inner membrane translocase subunit Tim17-A	TIMM17A
+	1.931	1.81068	2-amino-3-ketobutyrate coenzyme A ligase, mitochondrial	GCAT
+	2.34888	1.80745	Endoplasmic reticulum-Golgi intermediate compartment protein 1	ERGIC1
+	2.71159	1.80157	Alpha-N-acetylglucosaminidase;Alpha-N-acetylglucosaminidase 82 kDa form;Alpha-N-acetylglucosaminidase 77 kDa form	NAGLU
+	2.23951	1.79472	Unconventional myosin-Ic	MYO1C
+	1.95446	1.79403	Phosphoribosyl pyrophosphate synthase-associated protein 1	PRPSAP1
+	1.41107	1.78996	Delta(24)-sterol reductase	Nbla03646;DHCR24
+	1.94483	1.787	PC4 and SFRS1-interacting protein	PSIP1
+	1.68144	1.77175	Squalene synthase	FDFT1
+	3.36059	1.76975	Lymphokine-activated killer T-cell-originated protein kinase	PBK
+	1.55399	1.76855	Reticulon-3;Reticulon	RTN3
+	1.71602	1.76844	Cytoskeleton-associated protein 5	CKAP5
+	1.67523	1.76572	Fatty acid synthase;[Acyl-carrier-protein] S-acetyltransferase;[Acyl-carrier-protein] S-malonyltransferase;3-oxoacyl-[acyl-carrier-protein] synthase;3-oxoacyl-[acyl-carrier-protein] reductase;3-hydroxyacyl-[acyl-carrier-protein] dehydratase;Enoyl-[acyl-carrier-protein] reductase;Oleoyl-[acyl-carrier-protein] hydrolase	FASN
+	2.656	1.75966	ATP-dependent 6-phosphofructokinase, platelet type	PFKP
+	1.7503	1.75373	Hippocampus abundant transcript 1 protein	HIAT1
+	2.23706	1.74512	Probable tRNA pseudouridine synthase 1	TRUB1
+	2.04252	1.73524	V-type proton ATPase subunit S1	ATP6AP1
+	2.43299	1.7277	Hepatocyte nuclear factor 3-alpha	FOXA1
+	1.61138	1.72728	Protein KRI1 homolog	KRI1
+	3.4546	1.72328	Ceramide synthase 4	CERS4
+	1.34267	1.71936	Exportin-5	XPO5
+	1.3984	1.71813	Hexokinase-2;Hexokinase	HK2
+	1.98977	1.71434	Multidrug resistance-associated protein 1	ABCC1
+	2.03904	1.71016	Protein FAM3C	FAM3C
+	2.45098	1.70883	Dolichyl-diphosphooligosaccharide--protein glycosyltransferase subunit STT3B	STT3B
+	1.96039	1.70827	Desmocollin-3;Desmocollin-2	DSC3;DSC2
+	1.32904	1.70826	Growth factor receptor-bound protein 10	GRB10
+	1.62977	1.69852	Epimerase family protein SDR39U1	SDR39U1
+	1.85159	1.69184	Translocation protein SEC63 homolog	SEC63
+	1.65099	1.68851	7SK snRNA methylphosphate capping enzyme	MEPCE
+	2.47975	1.67507	[3-methyl-2-oxobutanoate dehydrogenase [lipoamide]] kinase, mitochondrial	BCKDK
+	1.82625	1.67346	Translational activator GCN1	GCN1L1
+	1.34485	1.66561	Serine/threonine-protein phosphatase;Serine/threonine-protein phosphatase 5	PPP5C
+	2.02964	1.64892	Eukaryotic translation initiation factor 3 subunit F	EIF3F
+	1.52148	1.64568	DNA replication licensing factor MCM6	MCM6
+	1.71034	1.6338	Serine/arginine repetitive matrix protein 1	SRRM1
+	2.26922	1.61809	Metalloreductase STEAP2	STEAP2
+	1.42687	1.61227	Cyclin-G-associated kinase	GAK
+	1.79502	1.60949	Methylsterol monooxygenase 1	MSMO1
+	1.99631	1.60903	Cyclin-dependent kinase 2-associated protein 1;Cyclin-dependent kinase 2-associated protein 2	CDK2AP1;CDK2AP2
+	2.91009	1.60761	Retinol dehydrogenase 11	RDH11
+	1.83085	1.60438	Telomeric repeat-binding factor 2-interacting protein 1	TERF2IP
+	2.64179	1.59559	Glycine N-acyltransferase-like protein 1	GLYATL1
+	2.88894	1.59542	Flotillin-1	FLOT1
+	2.68702	1.59532	Aspartate--tRNA ligase, mitochondrial	DARS2
+	2.18763	1.5894	Leucine-rich repeat-containing protein 47	LRRC47
+	1.46121	1.57558	Probable glutamate--tRNA ligase, mitochondrial	EARS2
+	2.17711	1.57114	Serine/threonine-protein phosphatase CPPED1	CPPED1
+	1.47932	1.57058	Crooked neck-like protein 1	CRNKL1
+	1.74164	1.56432	Vesicle-associated membrane protein-associated protein A	VAPA
+	3.45586	1.56295	4F2 cell-surface antigen heavy chain	SLC3A2
+	1.49903	1.56281	A-kinase anchor protein 1, mitochondrial	AKAP1
+	2.34932	1.55942	Transcription elongation factor SPT6	SUPT6H
+	2.05008	1.55827	Plastin-1	PLS1
+	3.23004	1.55798	CD166 antigen	ALCAM
+	1.68526	1.55206	Poly(A)-specific ribonuclease PARN	PARN
+	1.37457	1.54264	ATP-binding cassette sub-family D member 1	ABCD1
+	1.92363	1.53922	Aldehyde dehydrogenase, mitochondrial	ALDH2
+	1.85284	1.5362	ATP synthase subunit f, mitochondrial	ATP5J2;ATP5J2-PTCD1
+	3.64448	1.52974	UDP-glucose 6-dehydrogenase	UGDH
+	2.44847	1.5287	Opioid growth factor receptor	OGFR
+	1.91156	1.51903	Nuclear pore complex protein Nup155	NUP155
+	2.10871	1.51669	Zinc finger protein 217	ZNF217
+	1.35084	1.51032	Replication factor C subunit 5	RFC5
+	1.3374	1.50849	Histone H1.4;Histone H1.3	HIST1H1E;HIST1H1D
+	1.58862	1.50317	Pogo transposable element with ZNF domain	POGZ
+	2.12408	1.50111	Monocarboxylate transporter 1	SLC16A1
+	1.46287	1.49786	40S ribosomal protein S25	RPS25
+	1.89243	1.49773	Protein PRRC2C	PRRC2C
+	1.77936	1.49689	Lipid phosphate phosphohydrolase 1	PPAP2A
+	1.43817	1.4693	Mitogen-activated protein kinase;Mitogen-activated protein kinase 3	MAPK3
+	1.70038	1.46806	Melanoma-associated antigen 10	MAGEA10
+	1.34559	1.46178	DNA replication licensing factor MCM2	MCM2
+	1.75638	1.45133	Uncharacterized protein KIAA1522	KIAA1522
+	1.84937	1.44852	Cytochrome b5	CYB5A
+	2.1531	1.44431	Pyridoxal-dependent decarboxylase domain-containing protein 1	PDXDC1
+	2.75722	1.44387	Putative transferase CAF17, mitochondrial	IBA57
+	2.61184	1.4436	Ras GTPase-activating-like protein IQGAP2	IQGAP2
+	1.87203	1.44185	La-related protein 4	LARP4
+	2.73244	1.43022	Isoleucine--tRNA ligase, mitochondrial	IARS2
+	2.16496	1.42788	Acetyl-CoA acetyltransferase, cytosolic	ACAT2
+	2.27401	1.42517	U4/U6 small nuclear ribonucleoprotein Prp31	PRPF31
+	2.62868	1.42476	Long-chain-fatty-acid--CoA ligase 1	ACSL1
+	1.3939	1.42231	Regulator of G-protein signaling 10	RGS10
+	3.31127	1.4166	Estradiol 17-beta-dehydrogenase 8	HSD17B8
+	1.69631	1.41396	Dolichyl-diphosphooligosaccharide--protein glycosyltransferase subunit 2	RPN2
+	1.59639	1.41362	N-acylethanolamine-hydrolyzing acid amidase;N-acylethanolamine-hydrolyzing acid amidase subunit alpha;N-acylethanolamine-hydrolyzing acid amidase subunit beta	NAAA
+	1.37348	1.41174	Parafibromin	CDC73
+	1.59955	1.40521	28S ribosomal protein S17, mitochondrial	MRPS17;hCG_1984214
+	1.66722	1.4045	Dehydrogenase/reductase SDR family member 7	DHRS7
+	2.48125	1.40263	SAFB-like transcription modulator	SLTM
+	1.8358	1.40051	Atlastin-3	ATL3
+	1.65474	1.39961	28S ribosomal protein S7, mitochondrial	MRPS7
+	2.65947	1.39955	39S ribosomal protein L13, mitochondrial	MRPL13
+	2.19555	1.3967	SHC-transforming protein 1	SHC1
+	2.09271	1.39488	Propionyl-CoA carboxylase beta chain, mitochondrial	PCCB
+	1.50885	1.38629	Mitochondrial pyruvate carrier 2	MPC2
+	1.79906	1.37916	DDB1- and CUL4-associated factor 7	DCAF7
+	1.30207	1.37793	Peptidyl-prolyl cis-trans isomerase;FK506-binding protein 15	FKBP15
+	3.06586	1.37623	Ubiquitin-like modifier-activating enzyme ATG7	ATG7
+	2.45621	1.37128	Bone marrow stromal antigen 2	BST2
+	1.37262	1.36843	Alpha/beta hydrolase domain-containing protein 11	ABHD11
+	2.7985	1.3651	Ubiquitin carboxyl-terminal hydrolase 5	USP5
+	1.77971	1.36307	Leucine-rich repeat-containing protein 59	LRRC59
+	1.47632	1.36059	Transcription and mRNA export factor ENY2	ENY2
+	1.51061	1.36004	Clustered mitochondria protein homolog	CLUH
+	1.52909	1.35928	Guanine nucleotide-binding protein G(s) subunit alpha isoforms short;Guanine nucleotide-binding protein G(s) subunit alpha isoforms XLas	GNAS
+	1.63831	1.35815	RNA 3-terminal phosphate cyclase	RTCA
+	3.03741	1.35666	Zinc finger CCCH domain-containing protein 11A	ZC3H11A
+	2.58365	1.35338	Tubulin--tyrosine ligase-like protein 12	TTLL12
+	1.57456	1.35075	Dynamin-1-like protein	DNM1L
+	1.30488	1.34611	Ras-related protein Rab-8A	RAB8A;RAB8B
+	1.38873	1.34141	Translation initiation factor eIF-2B subunit delta	EIF2B4
+	1.61165	1.33278	Lysosome membrane protein 2	SCARB2
+	2.2117	1.33228	Chromosome transmission fidelity protein 18 homolog	CHTF18
+	1.60773	1.32564	CMP-N-acetylneuraminate-beta-galactosamide-alpha-2,3-sialyltransferase 1	ST3GAL1
+	1.5386	1.31635	Glutamate--cysteine ligase regulatory subunit	GCLM
+	1.97901	1.31512	Serrate RNA effector molecule homolog	SRRT
+	2.35145	1.30743	Lambda-crystallin homolog	CRYL1
+	1.93424	1.30241	Transmembrane 9 superfamily member 2	TM9SF2
+	2.32787	1.30157	Eukaryotic initiation factor 4A-II;Eukaryotic initiation factor 4A-II, N-terminally processed	EIF4A2
+	1.535	1.29437	Zinc finger CCCH domain-containing protein 4	ZC3H4
+	1.474	1.29351	UDP-glucose 4-epimerase	GALE
+	1.89356	1.28946	Calcium homeostasis endoplasmic reticulum protein	CHERP
+	1.57212	1.28218	Putative RNA-binding protein 15B	RBM15B
+	1.9065	1.27821	2,4-dienoyl-CoA reductase, mitochondrial	DECR1
+	2.55412	1.27486	Protein YIF1A	YIF1A
+	1.60406	1.27425	Exosome complex component RRP46	EXOSC5
+	2.5094	1.27184	Enoyl-CoA delta isomerase 2, mitochondrial	ECI2
+	2.95619	1.2714	5-nucleotidase domain-containing protein 1	NT5DC1
+	1.60542	1.2664	Endoplasmic reticulum-Golgi intermediate compartment protein 3	ERGIC3
+	1.36941	1.26591	Complex I assembly factor TIMMDC1, mitochondrial	TIMMDC1
+	1.84081	1.26074	Coiled-coil domain-containing protein 51	CCDC51
+	1.54009	1.25116	Importin subunit alpha-7;Importin subunit alpha-6	KPNA6;KPNA5
+	1.47005	1.24347	Arginine--tRNA ligase, cytoplasmic	RARS
+	1.71436	1.2396	Mitochondrial import inner membrane translocase subunit Tim23;Putative mitochondrial import inner membrane translocase subunit Tim23B	TIMM23;TIMM23B
+	1.4283	1.23678	Glutamate-rich WD repeat-containing protein 1	GRWD1
+	1.50521	1.22577	UBX domain-containing protein 7	UBXN7
+	1.56733	1.2257	CTP synthase 2	CTPS2
+	1.36977	1.22475	Protein dpy-30 homolog	DPY30
+	1.38016	1.21725	Protein disulfide-isomerase A6	PDIA6
+	1.36623	1.21673	Enhancer of mRNA-decapping protein 3	EDC3
+	1.40922	1.21035	Sister chromatid cohesion protein PDS5 homolog B	PDS5B
+	2.07141	1.20902	Peptidyl-tRNA hydrolase 2, mitochondrial	PTRH2
+	1.48679	1.19977	Regulation of nuclear pre-mRNA domain-containing protein 1A	RPRD1A
+	1.47689	1.19976	Ras-related protein Ral-A	RALA
+	2.13021	1.19776	Phospholysine phosphohistidine inorganic pyrophosphate phosphatase	LHPP
+	1.77663	1.19655	Cullin-associated NEDD8-dissociated protein 1	CAND1
+	3.25608	1.19638	ATPase family AAA domain-containing protein 3A;ATPase family AAA domain-containing protein 3B	ATAD3A;ATAD3B
+	1.69636	1.1953	COBW domain-containing protein 5;COBW domain-containing protein 3;COBW domain-containing protein 1;Putative COBW domain-containing protein 7;COBW domain-containing protein 6;COBW domain-containing protein 2	CBWD1;CBWD3;CBWD5;CBWD7;CBWD2;CBWD6
+	1.63808	1.19062	Nucleolar protein 14	NOP14
+	1.60766	1.18701	Kynurenine/alpha-aminoadipate aminotransferase, mitochondrial	AADAT
+	1.54647	1.18324	Importin subunit beta-1	KPNB1
+	1.68516	1.181	ATP-citrate synthase	ACLY
+	1.47176	1.17969	Nidogen-1	NID1
+	1.74752	1.1791	BolA-like protein 2	BOLA2
+	1.35484	1.17758	ADP-ribosylation factor-like protein 2	ARL2;ARL2-SNX15
+	1.43072	1.17666	Mitochondrial Rho GTPase;Mitochondrial Rho GTPase 1	RHOT1
+	2.36744	1.17433	Serine/threonine-protein phosphatase 2A 56 kDa regulatory subunit delta isoform	PPP2R5D
+	2.59395	1.17388	Glutamate dehydrogenase 1, mitochondrial;Glutamate dehydrogenase 2, mitochondrial	GLUD1;GLUD2
+	2.14001	1.16723	Glutamate carboxypeptidase 2;Putative N-acetylated-alpha-linked acidic dipeptidase	FOLH1;FOLH1B
+	2.2582	1.16035	28S ribosomal protein S14, mitochondrial	MRPS14
+	1.44645	1.15684	Probable asparagine--tRNA ligase, mitochondrial	NARS2
+	1.83857	1.15281	E3 ubiquitin/ISG15 ligase TRIM25	TRIM25
+	1.74143	1.15179	Glutamine--fructose-6-phosphate aminotransferase [isomerizing] 1	GFPT1
+	1.71622	1.1488	Acylpyruvase FAHD1, mitochondrial	FAHD1
+	1.55842	1.14867	Interferon-induced protein with tetratricopeptide repeats 5	IFIT5
+	1.60083	1.14661	tRNA pseudouridine synthase;tRNA pseudouridine synthase A, mitochondrial	PUS1
+	1.69219	1.14489	Pre-mRNA-processing-splicing factor 8	PRPF8
+	2.0933	1.142	DNA replication licensing factor MCM4	MCM4
+	1.93951	1.14126	39S ribosomal protein L14, mitochondrial	MRPL14
+	1.45505	1.13812	Cytoplasmic dynein 1 heavy chain 1	DYNC1H1
+	1.55568	1.13723	AP-2 complex subunit beta	AP2B1
+	1.49949	1.13339	Programmed cell death protein 4	PDCD4
+	3.07141	1.12878	NAD-dependent malic enzyme, mitochondrial	ME2
+	2.79207	1.12628	Nucleoside diphosphate-linked moiety X motif 19, mitochondrial	NUDT19
+	1.60545	1.126	Ribosome biogenesis protein BRX1 homolog	BRIX1
+	1.78211	1.12554	Phosphoenolpyruvate carboxykinase [GTP], mitochondrial	PCK2
+	1.61292	1.12546	Tubulin alpha-4A chain	TUBA4A
+	2.98875	1.12504	Cysteine--tRNA ligase, cytoplasmic	CARS
+	1.70566	1.12073	E3 UFM1-protein ligase 1	UFL1
+	2.05141	1.11648	HBS1-like protein	HBS1L
+	2.72749	1.10408	Alkyldihydroxyacetonephosphate synthase, peroxisomal	AGPS
+	2.67547	1.10196	Plectin	PLEC
+	2.09229	1.09942	NADH dehydrogenase [ubiquinone] 1 alpha subcomplex subunit 11	NDUFA11
+	2.54755	1.09688	Myosin-9	MYH9
+	1.45644	1.09416	RNA-binding protein 39	RBM39
+	1.90787	1.09273	Thymidine kinase 2, mitochondrial	TK2
+	1.42261	1.08786	Manganese-transporting ATPase 13A1	ATP13A1
+	2.12272	1.08498	Voltage-dependent anion-selective channel protein 2	VDAC2
+	1.3975	1.08206	60 kDa SS-A/Ro ribonucleoprotein	TROVE2
+	1.92548	1.08154	Calpain-1 catalytic subunit	CAPN1
+	3.29341	1.07965	Erlin-2	ERLIN2
+	1.46656	1.06998	UPF0598 protein C8orf82	C8orf82
+	1.62015	1.06931	Cullin-4A	CUL4A
+	1.58958	1.05936	DNA replication licensing factor MCM3	MCM3
+	1.37749	1.05864	Immunoglobulin-binding protein 1	IGBP1
+	1.32101	1.05795	Acyl-coenzyme A synthetase ACSM3, mitochondrial	ACSM3
+	1.51625	1.05611	Isoamyl acetate-hydrolyzing esterase 1 homolog	IAH1
+	1.93117	1.05179	Exosome component 10	EXOSC10
+	2.01343	1.04976	40S ribosomal protein S11	RPS11
+	2.23229	1.04964	Protein LYRIC	MTDH
+	1.62107	1.04822	Adenylosuccinate synthetase isozyme 2	ADSS
+	1.37742	1.04773	Sec1 family domain-containing protein 1	SCFD1
+	1.57047	1.04595	Prostaglandin reductase 2	PTGR2
+	2.49627	1.04497	dCTP pyrophosphatase 1	DCTPP1
+	2.23324	1.0417	Vesicular integral-membrane protein VIP36	LMAN2
+	2.29867	1.03615	Extended synaptotagmin-1	ESYT1
+	1.40612	1.02959	DNA-dependent protein kinase catalytic subunit	PRKDC
+	1.4372	1.02706	Spermine synthase	SMS
+	1.50421	1.02463	Inositol-tetrakisphosphate 1-kinase	ITPK1
+	1.44922	1.02418	[Pyruvate dehydrogenase (acetyl-transferring)] kinase isozyme 1, mitochondrial	PDK1
+	1.63242	1.02305	Pyrroline-5-carboxylate reductase 2;Pyrroline-5-carboxylate reductase	PYCR2
+	2.87277	1.02301	Nicotinamide phosphoribosyltransferase	NAMPT
+	2.08987	1.0214	Polypeptide N-acetylgalactosaminyltransferase 2;Polypeptide N-acetylgalactosaminyltransferase 2 soluble form	GALNT2
+	2.01714	1.01648	Programmed cell death protein 5	PDCD5
+	1.52512	1.01535	Thyroid receptor-interacting protein 11	TRIP11
+	1.68668	1.01447	Rho GTPase-activating protein 1	ARHGAP1
+	1.61194	1.01325	Mycophenolic acid acyl-glucuronide esterase, mitochondrial	ABHD10
+	3.25331	1.01119	Sister chromatid cohesion protein PDS5 homolog A	PDS5A
+	1.44264	1.00854	Zinc finger protein 622	ZNF622
+	2.60835	1.00842	Exosome complex component CSL4	EXOSC1
+	1.78024	1.00495	Sodium/potassium-transporting ATPase subunit alpha-1	ATP1A1
+	3.30387	1.00105	Asparagine--tRNA ligase, cytoplasmic	NARS
+	1.67836	0.997585	Protein TBRG4	TBRG4
+	1.95747	0.994023	Adenine phosphoribosyltransferase	APRT
+	1.42131	0.991254	Succinate-semialdehyde dehydrogenase, mitochondrial	ALDH5A1
+	1.30776	0.987578	Myb-binding protein 1A	MYBBP1A
+	2.06376	0.985449	Metallo-beta-lactamase domain-containing protein 2	MBLAC2
+	1.55499	0.984196	4-trimethylaminobutyraldehyde dehydrogenase	ALDH9A1
+	2.42606	0.98358	Adenylate kinase 4, mitochondrial	AK4
+	1.50157	0.983161	Alpha-methylacyl-CoA racemase	AMACR
+	1.32102	0.970736	Nesprin-2	SYNE2
+	2.27145	0.969814	Aldehyde dehydrogenase X, mitochondrial	ALDH1B1
+	1.53295	0.968405	6-phosphogluconolactonase	PGLS
+	1.45585	0.967348	TP53-regulating kinase	TP53RK
+	1.91722	0.964905	Pyrroline-5-carboxylate reductase 1, mitochondrial;Pyrroline-5-carboxylate reductase	PYCR1
+	2.41526	0.962245	Serine--tRNA ligase, cytoplasmic	SARS
+	2.95092	0.961575	Signal recognition particle subunit SRP72	SRP72
+	1.73913	0.959604	Short/branched chain specific acyl-CoA dehydrogenase, mitochondrial	ACADSB
+	1.50652	0.95895	Exocyst complex component 1	EXOC1
+	1.52694	0.958692	ADP/ATP translocase 1	SLC25A4
+	1.78064	0.955194	ATP-binding cassette sub-family E member 1	ABCE1
+	2.19321	0.952567	General vesicular transport factor p115	USO1
+	1.67887	0.951955	Exosome complex component RRP40	EXOSC3
+	1.55486	0.950687	TOM1-like protein 1	TOM1L1
+	2.54651	0.949334	Oxysterol-binding protein 1	OSBP
+	2.25216	0.946261	Eukaryotic translation initiation factor 3 subunit B	EIF3B
+	2.00421	0.944824	Programmed cell death 6-interacting protein	PDCD6IP
+	1.95137	0.940419	NADH-ubiquinone oxidoreductase 75 kDa subunit, mitochondrial	NDUFS1
+	2.79675	0.937932	Protein MAK16 homolog	MAK16
+	3.00063	0.934272	Trans-2-enoyl-CoA reductase, mitochondrial	MECR
+	1.82331	0.930852	Bifunctional ATP-dependent dihydroxyacetone kinase/FAD-AMP lyase (cyclizing);ATP-dependent dihydroxyacetone kinase;FAD-AMP lyase (cyclizing)	DAK;TKFC
+	1.7056	0.930623	Chromodomain-helicase-DNA-binding protein 1	CHD1
+	1.78391	0.929855	Xylulose kinase	XYLB
+	2.03762	0.926846	Ribonuclease P protein subunit p40	RPP40
+	1.77266	0.924267	Protein arginine N-methyltransferase 5;Protein arginine N-methyltransferase 5, N-terminally processed	PRMT5
+	1.55981	0.920543	Lysophospholipase-like protein 1	LYPLAL1
+	1.65564	0.919286	Isocitrate dehydrogenase [NADP], mitochondrial	IDH2
+	1.60773	0.919052	Leucine--tRNA ligase, cytoplasmic	LARS
+	2.15939	0.918409	Secretory carrier-associated membrane protein 3	SCAMP3
+	2.00654	0.917974	Serine/threonine-protein kinase OSR1	OXSR1
+	2.53862	0.917566	Mitogen-activated protein kinase 1	MAPK1
+	2.00317	0.917409	AP-1 complex subunit gamma-1	AP1G1
+	2.21739	0.910202	Puromycin-sensitive aminopeptidase	NPEPPS
+	2.33917	0.908405	Ras-related protein Rab-2A;Ras-related protein Rab-2B	RAB2A;DKFZp313C1541;RAB2B
+	1.87627	0.905691	Golgi apparatus protein 1	GLG1
+	2.13422	0.904035	Catenin beta-1	CTNNB1
+	1.5664	0.903766	Cob(I)yrinic acid a,c-diamide adenosyltransferase, mitochondrial	MMAB
+	2.04667	0.89804	Vasodilator-stimulated phosphoprotein	VASP
+	1.89989	0.896367	Prolyl endopeptidase	PREP
+	1.84133	0.894749	Protein transport protein Sec24A	SEC24A
+	1.3866	0.89256	Coatomer subunit alpha;Xenin;Proxenin	COPA
+	1.47615	0.891869	Myristoylated alanine-rich C-kinase substrate	MARCKS
+	1.95138	0.889755	Desmoplakin	DSP
+	2.23867	0.889634	AF4/FMR2 family member 4	AFF4
+	1.60138	0.887446	Cadherin-1;E-Cad/CTF1;E-Cad/CTF2;E-Cad/CTF3	CDH1
+	2.38498	0.88563	Filamin-B	FLNB
+	2.60013	0.884909	D-3-phosphoglycerate dehydrogenase	PHGDH
+	1.44175	0.883588	Pterin-4-alpha-carbinolamine dehydratase	PCBD1
+	2.68874	0.881397	Isocitrate dehydrogenase [NADP] cytoplasmic	IDH1
+	1.31105	0.880566	Probable D-lactate dehydrogenase, mitochondrial	LDHD
+	2.24458	0.875292	Glucosamine 6-phosphate N-acetyltransferase	GNPNAT1
+	1.37672	0.874257	Cytochrome c oxidase subunit 7A-related protein, mitochondrial	COX7A2L
+	1.30467	0.872864	Farnesyl pyrophosphate synthase	FDPS
+	1.53581	0.87023	Zinc phosphodiesterase ELAC protein 2	ELAC2
+	1.40683	0.867493	Serine/arginine-rich splicing factor 10	SRSF10
+	1.47685	0.863474	40S ribosomal protein S4, X isoform;40S ribosomal protein S4, Y isoform 2	RPS4X;RPS4Y2
+	1.50059	0.863462	39S ribosomal protein L37, mitochondrial	MRPL37
+	1.30521	0.861664	Calcium-binding mitochondrial carrier protein Aralar1	SLC25A12
+	1.49353	0.860184	Nuclear pore membrane glycoprotein 210	NUP210
+	1.39892	0.859139	Mitochondrial 2-oxoglutarate/malate carrier protein	SLC25A11
+	1.47261	0.858243	Hydroxysteroid dehydrogenase-like protein 2	HSDL2
+	1.42077	0.85373	Cytoskeleton-associated protein 4	CKAP4
+	1.90067	0.853037	Threonine synthase-like 1	THNSL1
+	1.41333	0.85291	28S ribosomal protein S36, mitochondrial	MRPS36
+	2.59966	0.851139	Phosphoglucomutase-2	PGM2
+	1.32184	0.850665	Multifunctional protein ADE2;Phosphoribosylaminoimidazole-succinocarboxamide synthase;Phosphoribosylaminoimidazole carboxylase	PAICS
+	1.44258	0.850433	Protein THEM6	THEM6
+	1.37391	0.847822	SH3 domain-binding glutamic acid-rich-like protein	SH3BGRL
+	1.40117	0.847286	OCIA domain-containing protein 2	OCIAD2
+	2.25956	0.844618	Cordon-bleu protein-like 1	COBLL1
+	2.58944	0.843252	UDP-glucose:glycoprotein glucosyltransferase 1	UGGT1
+	2.21673	0.840948	Eukaryotic translation initiation factor 5B	EIF5B
+	1.33186	0.839921	Pre-mRNA-splicing factor ATP-dependent RNA helicase DHX15	DHX15
+	1.89519	0.837756	Coatomer subunit gamma-1	COPG1
+	1.40219	0.836542	Methionine--tRNA ligase, cytoplasmic	MARS
+	2.68731	0.833831	Calnexin	CANX
+	1.82576	0.83304	Prefoldin subunit 1	PFDN1
+	2.6059	0.832991	rRNA 2-O-methyltransferase fibrillarin	FBL
+	1.40007	0.832256	ATP-binding cassette sub-family F member 1	ABCF1
+	2.12452	0.831217	ATPase ASNA1	ASNA1
+	2.13186	0.825424	RNA-binding protein 12B	RBM12B
+	1.40132	0.82299	Toll-interacting protein	TOLLIP
+	1.77001	0.819752	Ubiquitin-conjugating enzyme E2 K	UBE2K
+	2.05761	0.818544	Serine/threonine-protein phosphatase 2A 65 kDa regulatory subunit A alpha isoform	PPP2R1A
+	1.9817	0.816013	Tripeptidyl-peptidase 1	TPP1
+	1.34748	0.812462	60S ribosomal protein L27	RPL27
+	1.84058	0.809072	Protein DEK	DEK
+	2.13419	0.808933	Glucose-6-phosphate 1-dehydrogenase	G6PD
+	1.31485	0.807899	Ubiquitin-conjugating enzyme E2 L3	UBE2L3
+	2.06642	0.795523	T-complex protein 1 subunit delta	CCT4
+	1.59703	0.794506	Sterol O-acyltransferase 1	SOAT1
+	2.31646	0.789902	Putative sodium-coupled neutral amino acid transporter 10	SLC38A10
+	2.33371	0.787083	Enoyl-CoA hydratase domain-containing protein 3, mitochondrial	ECHDC3
+	1.51552	0.783349	Histone H1.5	HIST1H1B
+	1.45748	0.778498	Vesicle-trafficking protein SEC22b	SEC22B
+	1.32089	0.777468	3-mercaptopyruvate sulfurtransferase;Sulfurtransferase	MPST
+	1.50106	0.762954	Ubiquitin-like modifier-activating enzyme 6	UBA6
+	1.83602	0.76161	Dolichyl-diphosphooligosaccharide--protein glycosyltransferase subunit 1	RPN1
+	2.12701	0.760871	Annexin A4;Annexin	ANXA4
+	1.48723	0.758817	Glutaredoxin-3	GLRX3
+	1.65839	0.757968	Signal recognition particle subunit SRP68	SRP68
+	1.728	0.756983	Leucine-rich PPR motif-containing protein, mitochondrial	LRPPRC
+	2.17386	0.756502	Cofilin-1	CFL1
+	1.64494	0.755969	Interleukin enhancer-binding factor 2	ILF2
+	1.46027	0.755358	Protein ERGIC-53	LMAN1
+	2.07068	0.754634	tRNA-splicing ligase RtcB homolog	RTCB
+	1.82256	0.754456	Ubiquitin carboxyl-terminal hydrolase 7;Ubiquitin carboxyl-terminal hydrolase	USP7
+	2.05523	0.754264	Transmembrane emp24 domain-containing protein 7	TMED7-TICAM2;TMED7
+	1.83154	0.750102	Proliferating cell nuclear antigen	PCNA
+	1.45883	0.748045	Transmembrane protein 165	TMEM165
+	1.7478	0.74636	Adenosylhomocysteinase	AHCY
+	1.69391	0.744792	Ribonuclease H2 subunit C	RNASEH2C
+	1.55416	0.743419	Heat shock 70 kDa protein 14	HSPA14
+	1.48593	0.742908	S-adenosylmethionine synthase isoform type-2	MAT2A
+	2.08492	0.741786	Ankyrin-3	ANK3
+	1.53912	0.737577	3-hydroxyisobutyrate dehydrogenase, mitochondrial	HIBADH
+	1.65754	0.736745	60S ribosomal protein L18	RPL18
+	1.70292	0.735922	ATP-dependent 6-phosphofructokinase, liver type	PFKL
+	2.45672	0.733136	Elongation factor Tu, mitochondrial	TUFM
+	1.48161	0.728231	Pyruvate carboxylase, mitochondrial	PC
+	1.36795	0.727358	Inosine-5-monophosphate dehydrogenase 2	IMPDH2
+	1.39338	0.723582	Twinfilin-1	TWF1
+	2.93067	0.722373	Annexin A11	ANXA11
+	1.3345	0.719522	Basigin	BSG
+	1.56006	0.719046	Translocon-associated protein subunit delta	SSR4
+	1.73874	0.712782	Heat shock protein 75 kDa, mitochondrial	TRAP1
+	1.73526	0.711455	Homeobox protein Hox-B13	HOXB13
+	1.80747	0.705884	28S ribosomal protein S28, mitochondrial	MRPS28
+	1.55672	0.701904	Dolichyl-diphosphooligosaccharide--protein glycosyltransferase 48 kDa subunit	DDOST
+	2.09083	0.701801	Trifunctional enzyme subunit beta, mitochondrial;3-ketoacyl-CoA thiolase	HADHB
+	1.38164	0.69948	NADH dehydrogenase [ubiquinone] 1 beta subcomplex subunit 9	NDUFB9
+	1.62044	0.697051	Ribonuclease inhibitor	RNH1
+	1.43482	0.694908	Ubiquitin-like modifier-activating enzyme 1	UBA1
+	1.48887	0.694888	Heterogeneous nuclear ribonucleoprotein U	HNRNPU
+	1.63232	0.694789	SUMO-conjugating enzyme UBC9	UBE2I
+	1.54319	0.693278	Protein transport protein Sec24C	SEC24C
+	2.72133	0.691574	Something about silencing protein 10	UTP3
+	2.86127	0.68885	Cytoplasmic dynein 1 light intermediate chain 1	DYNC1LI1
+	1.95157	0.68639	28S ribosomal protein S11, mitochondrial	MRPS11
+	2.20101	0.684546	ES1 protein homolog, mitochondrial	C21orf33
+	1.54319	0.683706	Succinate dehydrogenase [ubiquinone] flavoprotein subunit, mitochondrial	SDHA
+	2.26311	0.682693	60S ribosomal protein L38	RPL38
+	1.31376	0.676327	Splicing factor 3B subunit 1	SF3B1
+	1.7882	0.674664	Annexin A5;Annexin	ANXA5
+	1.96443	0.673232	Polymerase delta-interacting protein 2	POLDIP2
+	1.75769	0.673038	Replication protein A 14 kDa subunit	RPA3
+	1.67727	0.672934	Adenylosuccinate lyase	ADSL
+	1.54712	0.66964	Pre-mRNA-processing factor 19	PRPF19
+	1.52243	0.668114	OCIA domain-containing protein 1	OCIAD1
+	1.51669	0.667969	40S ribosomal protein S26;Putative 40S ribosomal protein S26-like 1	RPS26;RPS26P11
+	1.98691	0.664135	Catenin alpha-1	CTNNA1
+	1.87458	0.659798	T-complex protein 1 subunit gamma	CCT3
+	1.70644	0.657817	Aminopeptidase B	RNPEP
+	2.39542	0.655363	Acetyl-CoA acetyltransferase, mitochondrial	ACAT1
+	1.46531	0.654584	Signal recognition particle 54 kDa protein	SRP54
+	1.5981	0.647035	NHP2-like protein 1;NHP2-like protein 1, N-terminally processed	NHP2L1
+	2.07902	0.646447	Histone H1.0;Histone H1.0, N-terminally processed	H1F0
+	1.43609	0.643641	Glutathione reductase, mitochondrial	GSR
+	1.31243	0.642818	Sideroflexin-1	SFXN1
+	1.98816	0.642253	Na(+)/H(+) exchange regulatory cofactor NHE-RF1	SLC9A3R1
+	1.33509	0.640634	2-oxoglutarate dehydrogenase, mitochondrial	OGDH
+	1.31325	0.634048	Inositol monophosphatase 3	IMPAD1
+	1.32074	0.632508	Superoxide dismutase [Cu-Zn]	SOD1
+	2.16979	0.627501	Histidine--tRNA ligase, cytoplasmic	HARS
+	1.85723	0.625646	Alpha-actinin-1	ACTN1
+	2.14897	0.62336	Vigilin	HDLBP
+	2.72961	0.623347	Heat shock protein HSP 90-alpha	HSP90AA1
+	1.51595	0.62308	Omega-amidase NIT2	NIT2
+	1.83482	0.621851	Cleavage and polyadenylation specificity factor subunit 7	CPSF7
+	2.58112	0.614565	Protein NipSnap homolog 2	GBAS
+	1.46338	0.610441	40S ribosomal protein S3	RPS3
+	1.54634	0.606782	ATP-dependent RNA helicase DDX1	DDX1
+	1.61333	0.603256	Aconitate hydratase, mitochondrial	ACO2
+	2.93454	0.597644	Ribosome-binding protein 1	RRBP1
+	1.33769	0.589774	Serpin B6	SERPINB6
+	1.35804	0.588652	Coatomer subunit gamma-2	COPG2
+	1.88312	0.586732	Glutathione S-transferase Mu 3	GSTM3
+	1.47555	-0.580502	MICOS complex subunit MIC19	CHCHD3
+	1.75547	-0.581912	Signal recognition particle 14 kDa protein	SRP14
+	2.23139	-0.584994	26S protease regulatory subunit 8	PSMC5
+	1.32009	-0.597752	Charged multivesicular body protein 4b	CHMP4B
+	1.86122	-0.599639	Copper transport protein ATOX1	ATOX1
+	2.07932	-0.604924	Hydroxyacylglutathione hydrolase, mitochondrial	HAGH
+	1.45768	-0.647296	Cysteine and glycine-rich protein 1	CSRP1
+	1.31904	-0.676045	Nucleolysin TIAR	TIAL1
+	1.9771	-0.682454	Pyruvate dehydrogenase E1 component subunit beta, mitochondrial	PDHB
+	1.77555	-0.685046	60S ribosomal protein L32	RPL32
+	2.49042	-0.717416	Eukaryotic translation initiation factor 6	EIF6
+	1.91909	-0.722308	U1 small nuclear ribonucleoprotein A	SNRPA
+	2.16777	-0.727112	Proteasome subunit alpha type-5	PSMA5
+	2.12631	-0.739797	Coronin-1B;Coronin	CORO1B
+	1.9484	-0.740098	DCN1-like protein;DCN1-like protein 1	DCUN1D1
+	1.57825	-0.742213	Malignant T-cell-amplified sequence 1	MCTS1
+	2.03602	-0.75355	Ubiquitin carboxyl-terminal hydrolase isozyme L3;Ubiquitin carboxyl-terminal hydrolase	UCHL3
+	1.6015	-0.766532	Phenylalanine--tRNA ligase alpha subunit	FARSA
+	1.76644	-0.768714	Actin-related protein 2/3 complex subunit 3	ARPC3
+	1.50425	-0.769939	Uveal autoantigen with coiled-coil domains and ankyrin repeats	UACA
+	1.41313	-0.774204	COX assembly mitochondrial protein 2 homolog	CMC2
+	1.45022	-0.780831	General transcription factor IIF subunit 2	GTF2F2
+	1.39619	-0.791406	Neudesin	NENF
+	1.6984	-0.812968	Choline-phosphate cytidylyltransferase B;Choline-phosphate cytidylyltransferase A	PCYT1A;PCYT1B
+	1.61373	-0.813075	1-phosphatidylinositol 4,5-bisphosphate phosphodiesterase beta-4	PLCB4
+	2.29934	-0.815914	Inosine triphosphate pyrophosphatase	ITPA
+	2.30346	-0.822166	Lupus La protein	SSB
+	1.62117	-0.824441	Protein PBDC1	PBDC1
+	2.46557	-0.842705	Glutathione S-transferase omega-1	GSTO1
+	1.53636	-0.854909	Phosphatidylinositol 5-phosphate 4-kinase type-2 gamma	PIP4K2C
+	2.84923	-0.875353	Profilin-1	PFN1
+	1.66396	-0.885027	Fibronectin;Anastellin;Ugl-Y1;Ugl-Y2;Ugl-Y3	FN1
+	2.04318	-0.893655	Histone H1x	H1FX
+	1.56423	-0.90301	Cytochrome c oxidase copper chaperone	COX17
+	1.83828	-0.904051	Ubiquilin-2	UBQLN2
+	2.24853	-0.909613	UV excision repair protein RAD23 homolog B	RAD23B
+	2.09412	-0.912445	Cystatin-B	CSTB
+	1.35847	-0.917147	Ubiquinone biosynthesis protein COQ9, mitochondrial	COQ9
+	1.77772	-0.921295	Enhancer of rudimentary homolog	ERH
+	1.41374	-0.925844	Ubiquitin-like protein 5	UBL5
+	1.42797	-0.935148	Peptidyl-prolyl cis-trans isomerase D	PPID
+	1.72425	-0.94313	Tubulin-specific chaperone A	TBCA
+	1.51203	-0.947856	Transcription factor BTF3	BTF3
+	1.74099	-0.951436	RNA-binding motif protein, X chromosome;RNA-binding motif protein, X chromosome, N-terminally processed	RBMX
+	2.34813	-0.953582	Tumor protein D52	TPD52
+	1.82262	-0.955032	Dynein light chain 1, cytoplasmic	DYNLL1
+	1.83978	-0.967935	Protein SON	SON
+	2.05393	-0.982592	Clathrin light chain B	CLTB
+	2.18581	-0.995962	NADH dehydrogenase [ubiquinone] iron-sulfur protein 6, mitochondrial	NDUFS6
+	1.48765	-1.00083	Glutathione synthetase	GSS
+	2.11737	-1.03021	Splicing factor 3B subunit 5	SF3B5
+	1.67555	-1.03089	Vacuolar protein sorting-associated protein 26B	VPS26B
+	1.57473	-1.03724	ADP-ribosylation factor 1;ADP-ribosylation factor 3	ARF1;ARF3
+	1.45819	-1.07384	Glutathione S-transferase kappa 1	GSTK1
+	2.3424	-1.07587	Myc-associated zinc finger protein	MAZ
+	1.99334	-1.0773	RNA polymerase-associated protein LEO1	LEO1
+	1.94528	-1.11136	Pre-mRNA-processing factor 40 homolog A	PRPF40A
+	1.71762	-1.11443	28S ribosomal protein S31, mitochondrial	MRPS31
+	1.56424	-1.1344	28 kDa heat- and acid-stable phosphoprotein	PDAP1
+	1.88021	-1.13751	Protein LSM14 homolog A	LSM14A
+	1.99579	-1.13872	Ras-related protein Rab-11B	RAB11B
+	1.60485	-1.15448	Acidic leucine-rich nuclear phosphoprotein 32 family member A	ANP32A
+	1.52711	-1.15653	Endoplasmic reticulum resident protein 44	ERP44
+	2.4566	-1.15946	Regulation of nuclear pre-mRNA domain-containing protein 1B	RPRD1B
+	1.48555	-1.16692	Spliceosome-associated protein CWC15 homolog	CWC15
+	1.77315	-1.16927	Probable rRNA-processing protein EBP2	EBNA1BP2
+	1.87407	-1.18453	Mitochondrial import inner membrane translocase subunit Tim13	TIMM13
+	1.39871	-1.18468	39S ribosomal protein L49, mitochondrial	MRPL49
+	1.9742	-1.18848	Nucleosome assembly protein 1-like 1	NAP1L1
+	1.65793	-1.19375	Glycogenin-1	GYG1
+	1.81573	-1.20487	Splicing factor 3A subunit 2	SF3A2
+	1.32897	-1.23289	Gamma-glutamyl hydrolase	GGH
+	2.26327	-1.23428	BUB3-interacting and GLEBS motif-containing protein ZNF207	ZNF207
+	2.2211	-1.24897	Coiled-coil domain-containing protein 86	CCDC86
+	1.84516	-1.27162	Phosphatidylinositol transfer protein beta isoform	PITPNB
+	1.36974	-1.27346	Alpha-N-acetylgalactosaminidase	NAGA
+	2.20757	-1.27452	Ras-related protein Rab-18	RAB18
+	2.3029	-1.27849	WW domain-binding protein 2	WBP2
+	1.35823	-1.28509	V-type proton ATPase subunit E 1	ATP6V1E1
+	1.86859	-1.29343	Sorting nexin-12	SNX12
+	2.08331	-1.29723	Creatine kinase U-type, mitochondrial	CKMT1A;CKMT1B
+	1.36372	-1.30015	SWI/SNF-related matrix-associated actin-dependent regulator of chromatin subfamily E member 1	SMARCE1
+	1.35818	-1.30202	Mitochondrial import inner membrane translocase subunit Tim10	TIMM10
+	3.17214	-1.31027	YLP motif-containing protein 1	YLPM1
+	2.49595	-1.31178	ADP-ribosylation factor 5	ARF5
+	1.47189	-1.31298	Amine oxidase [flavin-containing] A	MAOA
+	2.15447	-1.33265	Clathrin light chain A	CLTA
+	2.10503	-1.33938	Zyxin	ZYX
+	1.93808	-1.33957	Transmembrane emp24 domain-containing protein 2	TMED2
+	2.86444	-1.3426	Nuclear autoantigenic sperm protein	NASP
+	1.45541	-1.35002	cAMP-regulated phosphoprotein 19	ARPP19
+	3.24935	-1.36041	G antigen 12F;G antigen 4;G antigen 12I;G antigen 12G;G antigen 7;G antigen 1;G antigen 12J;G antigen 12H;G antigen 12B/C/D/E	GAGE2E;GAGE12F;GAGE4;GAGE12I;GAGE12G;GAGE7;GAGE1;GAGE12J;GAGE12H;GAGE12B
+	1.33483	-1.36327	ATP-dependent DNA helicase Q1	RECQL
+	2.06894	-1.36624	Nuclear pore complex protein Nup214	NUP214
+	2.51699	-1.37298	Lactoylglutathione lyase	GLO1
+	2.37074	-1.3749	Splicing factor 3B subunit 6	SF3B6
+	1.49543	-1.37932	Heterogeneous nuclear ribonucleoprotein A1;Heterogeneous nuclear ribonucleoprotein A1, N-terminally processed	HNRNPA1
+	2.798	-1.38294	Transcription elongation factor B polypeptide 1	TCEB1
+	1.97088	-1.38792	RNA-binding protein 10	RBM10
+	2.06508	-1.40784	Stromal cell-derived factor 2-like protein 1	SDF2L1
+	2.07567	-1.42231	Vacuolar protein sorting-associated protein VTA1 homolog	VTA1
+	1.33648	-1.4255	26S proteasome non-ATPase regulatory subunit 9	PSMD9
+	2.40642	-1.43948	Nuclear receptor 2C2-associated protein	NR2C2AP
+	1.32424	-1.44141	Stomatin-like protein 2, mitochondrial	STOML2
+	1.52601	-1.4476	Prelamin-A/C;Lamin-A/C	LMNA
+	1.48092	-1.45362	Protein S100-A11;Protein S100-A11, N-terminally processed	S100A11
+	1.86252	-1.46073	Protein phosphatase inhibitor 2;Protein phosphatase inhibitor 2-like protein 3	PPP1R2;PPP1R2P3
+	1.53195	-1.46733	Cytoplasmic dynein 1 light intermediate chain 2	DYNC1LI2
+	1.98411	-1.47049	Cyclin-dependent kinase 4	CDK4
+	1.40449	-1.49189	Pro-cathepsin H;Cathepsin H mini chain;Cathepsin H;Cathepsin H heavy chain;Cathepsin H light chain	CTSH
+	2.27065	-1.53443	Heterogeneous nuclear ribonucleoprotein H;Heterogeneous nuclear ribonucleoprotein H, N-terminally processed	HNRNPH1
+	1.99775	-1.53774	NAD(P)H dehydrogenase [quinone] 1	NQO1
+	1.69078	-1.54401	Phospholipase A-2-activating protein	PLAA
+	1.51095	-1.55741	Diablo homolog, mitochondrial	DIABLO
+	1.97156	-1.56735	Retinol dehydrogenase 13	RDH13
+	1.30805	-1.57852	AFG3-like protein 2	AFG3L2
+	1.56177	-1.59188	39S ribosomal protein L30, mitochondrial	MRPL30
+	1.32488	-1.59382	UBX domain-containing protein 1	UBXN1
+	1.55019	-1.64589	RNA-binding protein EWS	EWSR1
+	2.97129	-1.65193	Testin	TES
+	2.0353	-1.65723	Protein PRRC2A	PRRC2A
+	1.68779	-1.66522	UV excision repair protein RAD23 homolog A	RAD23A
+	1.51309	-1.67276	Microtubule-associated protein 1B;MAP1B heavy chain;MAP1 light chain LC1	MAP1B
+	2.18925	-1.68264	Diphthine synthase	DPH5
+	2.224	-1.69797	Guanosine-3,5-bis(diphosphate) 3-pyrophosphohydrolase MESH1	HDDC3
+	1.48109	-1.72553	Ganglioside GM2 activator;Ganglioside GM2 activator isoform short	GM2A
+	2.34228	-1.79288	SH3 domain-binding glutamic acid-rich-like protein 3	SH3BGRL3
+	2.46777	-1.84474	Transcriptional repressor protein YY1;Transcription factor YY2	YY1;YY2
+	2.99208	-1.85652	Peptidyl-prolyl cis-trans isomerase-like 1	PPIL1
+	1.46695	-1.88589	SRSF protein kinase 1	SRPK1
+	1.75919	-1.89233	Regulator of microtubule dynamics protein 1	RMDN1
+	1.79821	-1.9334	TP53-regulated inhibitor of apoptosis 1	TRIAP1
+	2.66517	-1.93872	NADH dehydrogenase [ubiquinone] 1 beta subcomplex subunit 11, mitochondrial	NDUFB11
+	1.86827	-1.94781	Galactokinase	GALK1
+	1.7196	-2.02099	Methionine aminopeptidase 1	METAP1
+	1.85489	-2.02568	Heterogeneous nuclear ribonucleoprotein D0	HNRNPD
+	2.89713	-2.06779	Glycine cleavage system H protein, mitochondrial	GCSH
+	1.60397	-2.07563	Myoglobin	MB
+	4.67152	-2.10826	LanC-like protein 1	LANCL1
+	2.27438	-2.1125	Small EDRK-rich factor 2	SERF2
+	2.34227	-2.1156	RNA-binding protein FUS	FUS
+	3.42251	-2.13334	Beta-2-microglobulin;Beta-2-microglobulin form pI 5.3	B2M
+	1.82316	-2.1661	Unconventional myosin-VI	MYO6
+	2.19774	-2.18489	Spondin-2	SPON2
+	3.58561	-2.23326	60S ribosomal protein L37a	RPL37A
+	3.01954	-2.25659	Translationally-controlled tumor protein	TPT1
+	3.28019	-2.27586	DNA-directed RNA polymerases I, II, and III subunit RPABC3	POLR2H
+	1.77933	-2.28502	Peptidyl-prolyl cis-trans isomerase F, mitochondrial;Peptidyl-prolyl cis-trans isomerase	PPIF
+	2.67741	-2.3907	NADH dehydrogenase [ubiquinone] 1 alpha subcomplex subunit 7	NDUFA7
+	3.61503	-2.44171	Translation machinery-associated protein 7	TMA7
+	1.36245	-2.44607	Prostate-specific antigen	KLK3
+	1.9381	-2.47961	Serine/arginine-rich splicing factor 2	SRSF2
+	3.41375	-2.54975	Heterogeneous nuclear ribonucleoprotein H2	HNRNPH2
+	1.84921	-2.55859	Small acidic protein	C11orf58;SMAP
+	2.73075	-2.56975	Transcription factor A, mitochondrial	TFAM
+	3.53532	-2.59259	Chromobox protein homolog 1	CBX1
+	1.67413	-2.66039	Vacuolar protein sorting-associated protein 26A	VPS26A
+	2.94361	-2.67091	Catenin alpha-2	CTNNA2
+	2.20941	-2.88782	Acyl carrier protein, mitochondrial;Acyl carrier protein	NDUFAB1
+	1.52452	-2.97464	Macrophage migration inhibitory factor	MIF
+	2.18002	-2.9815	PDZ and LIM domain protein 5	PDLIM5
+	2.45747	-3.10158	NHL repeat-containing protein 2	NHLRC2
+	1.36335	-3.15283	40S ribosomal protein S15	RPS15
+	2.20149	-3.55444	Histone H2A type 2-A;Histone H2A type 2-C	HIST2H2AA3;HIST2H2AC
+	3.65319	-3.74693	Titin	TTN
+	1.46722	-3.80083	Thioredoxin domain-containing protein 17	TXNDC17
+	1.42004	-3.95903	Neprilysin	MME
+	1.38879	-4.07075	Signal transducing adapter molecule 1	STAM
+	4.2549	-4.7587	ATPase inhibitor, mitochondrial	ATPIF1
+	4.34942	-5.37159	Glyceraldehyde-3-phosphate dehydrogenase	GAPDH

## Sheet: 3D BIC_LN p0.05 FC1.5
Significant	-LOG(P-value)	LOG2(FC)	Protein names	Gene names
+	5.74241	5.65943	Glutathione S-transferase A1;Glutathione S-transferase A1, N-terminally processed;Glutathione S-transferase A2	GSTA1;GSTA2
+	5.1214	4.16603	Melanoma-associated antigen 4	MAGEA4
+	1.3416	2.90487	Catenin alpha-2	CTNNA2
+	1.91795	2.58184	Chromodomain-helicase-DNA-binding protein 1	CHD1
+	3.81616	2.58023	G antigen 6;G antigen 5;G antigen 3	GAGE6;GAGE5;GAGE3
+	1.90593	2.55069	DNA topoisomerase 2-beta;DNA topoisomerase 2	TOP2B
+	4.31117	2.48484	Costars family protein ABRACL	ABRACL
+	7.79092	2.46927	Cholinephosphotransferase 1	CHPT1
+	1.54624	2.45146	Spermatid perinuclear RNA-binding protein	STRBP
+	3.80457	2.42525	Testis-specific Y-encoded protein 1;Testis-specific Y-encoded protein 3;Testis-specific Y-encoded protein 2;Testis-specific Y-encoded protein 10;Testis-specific Y-encoded protein 4;Testis-specific Y-encoded protein 8	TSPY2;LOC728395;TSPY10;TSPY4;TSPY1;TSPY8;TSPY3
+	1.30725	2.32625	Ubiquitin-conjugating enzyme E2 D2;Ubiquitin-conjugating enzyme E2 D3	UBE2D2;UBE2D3
+	3.89354	2.11503	Sulfide:quinone oxidoreductase, mitochondrial	SQRDL
+	2.12714	2.03814	Alpha-N-acetylglucosaminidase;Alpha-N-acetylglucosaminidase 82 kDa form;Alpha-N-acetylglucosaminidase 77 kDa form	NAGLU
+	1.59119	1.74964	Serine/threonine-protein phosphatase CPPED1	CPPED1
+	1.40684	1.74033	2-deoxynucleoside 5-phosphate N-hydrolase 1	DNPH1
+	1.51552	1.65149	Succinyl-CoA ligase [ADP-forming] subunit beta, mitochondrial	SUCLA2
+	3.06006	1.57337	Transmembrane protein 41B	TMEM41B
+	1.49615	1.56284	BAG family molecular chaperone regulator 2	BAG2
+	1.5196	1.53072	Apolipoprotein O	APOO
+	2.73656	1.49865	THO complex subunit 5 homolog	THOC5
+	2.01083	1.48426	3-hydroxyisobutyryl-CoA hydrolase, mitochondrial	HIBCH
+	2.40688	1.47857	NFU1 iron-sulfur cluster scaffold homolog, mitochondrial	NFU1
+	1.43698	1.3471	Signal transducer and activator of transcription 3;Signal transducer and activator of transcription	STAT3
+	3.34728	1.34662	Serine dehydratase-like	SDSL
+	2.59997	1.33019	39S ribosomal protein L28, mitochondrial	MRPL28
+	1.86133	1.32077	UDP-glucuronosyltransferase 2B17	UGT2B17
+	1.45041	1.28516	Cytochrome b-c1 complex subunit 6, mitochondrial;Cytochrome b-c1 complex subunit 6	UQCRH;UQCRHL
+	3.65311	1.27192	NADP-dependent malic enzyme	ME1
+	2.8019	1.23615	Superoxide dismutase;Superoxide dismutase [Mn], mitochondrial	SOD2
+	5.32381	1.23349	Arginase-2, mitochondrial	ARG2
+	5.10846	1.23211	2,4-dienoyl-CoA reductase, mitochondrial	DECR1
+	5.3954	1.22322	Aldehyde dehydrogenase, mitochondrial	ALDH2
+	1.67341	1.17072	26S proteasome non-ATPase regulatory subunit 5	PSMD5
+	4.24619	1.17031	Sodium/potassium-transporting ATPase subunit beta-1	ATP1B1
+	1.33547	1.16861	Phospholysine phosphohistidine inorganic pyrophosphate phosphatase	LHPP
+	1.83963	1.13635	Small ubiquitin-related modifier 1	SUMO1
+	1.80962	1.07836	Golgi apparatus protein 1	GLG1
+	1.67662	1.07671	Methylated-DNA--protein-cysteine methyltransferase	MGMT
+	1.43921	1.06223	Carbonyl reductase family member 4	CBR4
+	2.62313	1.05731	Laminin subunit gamma-1	LAMC1
+	1.70406	1.05549	2-oxoisovalerate dehydrogenase subunit beta, mitochondrial	BCKDHB
+	1.3116	1.04827	Peroxisomal 2,4-dienoyl-CoA reductase	DECR2
+	1.52669	1.04824	HD domain-containing protein 2	HDDC2
+	3.55385	1.04138	LIM and SH3 domain protein 1	LASP1
+	1.61565	1.00513	Calpain small subunit 1	CAPNS1
+	5.8591	0.991291	Thiosulfate sulfurtransferase	TST
+	4.09306	0.988205	TBC1 domain family member 5	TBC1D5
+	3.5036	0.98792	Phosphoenolpyruvate carboxykinase [GTP], mitochondrial	PCK2
+	1.48597	0.973886	Growth factor receptor-bound protein 10	GRB10
+	3.64558	0.970424	NAD(P)H dehydrogenase [quinone] 1	NQO1
+	1.46249	0.96742	Membrane-associated progesterone receptor component 2	PGRMC2
+	1.6425	0.959839	Ezrin	EZR
+	1.72871	0.928947	DCC-interacting protein 13-alpha	APPL1
+	1.572	0.927656	EH domain-containing protein 4	EHD4
+	2.91735	0.898946	Axin interactor, dorsalization-associated protein	AIDA
+	1.90947	0.897404	High mobility group protein HMG-I/HMG-Y	HMGA1
+	2.96451	0.895823	2-oxoisovalerate dehydrogenase subunit alpha, mitochondrial	BCKDHA
+	3.49806	0.880343	Dihydropyrimidinase-related protein 2	DPYSL2
+	1.50018	0.877106	THO complex subunit 1	THOC1
+	1.72966	0.864656	Deoxyhypusine synthase	DHPS
+	1.58442	0.85171	Laminin subunit beta-2	LAMB2
+	3.60697	0.850466	Sequestosome-1	SQSTM1
+	1.51547	0.845267	Superkiller viralicidic activity 2-like 2	SKIV2L2
+	4.21077	0.83326	Serrate RNA effector molecule homolog	SRRT
+	1.89434	0.82719	Laminin subunit alpha-1	LAMA1
+	3.66033	0.82478	Long-chain-fatty-acid--CoA ligase 1	ACSL1
+	3.01091	0.820674	Mitochondrial intermediate peptidase	MIPEP
+	3.47654	0.816883	Interferon regulatory factor 2-binding protein 2	IRF2BP2
+	1.85412	0.816262	NAD-dependent malic enzyme, mitochondrial	ME2
+	3.91979	0.809595	SUMO-activating enzyme subunit 2	UBA2
+	1.39087	0.809103	28S ribosomal protein S5, mitochondrial	MRPS5
+	2.69371	0.80848	Ubiquitin carboxyl-terminal hydrolase 5	USP5
+	1.93727	0.792819	BRO1 domain-containing protein BROX	BROX
+	1.83939	0.791803	Nidogen-1	NID1
+	2.60576	0.783454	Epoxide hydrolase 1	EPHX1
+	2.87238	0.772337	Radixin	RDX
+	1.80997	0.76913	O-acetyl-ADP-ribose deacetylase MACROD1	MACROD1
+	3.35617	0.754385	Nucleotide exchange factor SIL1	SIL1
+	2.1837	0.752548	Laminin subunit beta-1	LAMB1
+	3.60651	0.745927	Protein NipSnap homolog 2	GBAS
+	2.87204	0.745819	Xaa-Pro dipeptidase	PEPD
+	1.69271	0.742034	Fatty aldehyde dehydrogenase	ALDH3A2
+	2.8344	0.740328	Sialate O-acetylesterase	SIAE
+	2.81335	0.728554	Desmoplakin	DSP
+	2.99273	0.726415	Protein NipSnap homolog 3A	NIPSNAP3A
+	1.43194	0.701351	Histone deacetylase 2	HDAC2
+	3.76014	0.700906	Transcription factor A, mitochondrial	TFAM
+	2.99455	0.6964	E3 UFM1-protein ligase 1	UFL1
+	1.3518	0.691019	Ubiquitin carboxyl-terminal hydrolase 10	USP10
+	3.04243	0.689411	Alpha-2-macroglobulin receptor-associated protein	LRPAP1
+	4.91196	0.688261	Ankyrin-3	ANK3
+	1.72126	0.687322	Putative transferase CAF17, mitochondrial	IBA57
+	2.40702	0.668505	Cysteine--tRNA ligase, cytoplasmic	CARS
+	4.90757	0.658113	Aspartate--tRNA ligase, mitochondrial	DARS2
+	1.30584	0.656038	Golgi membrane protein 1	GOLM1
+	2.66902	0.655406	Glutathione peroxidase;Glutathione peroxidase 1	GPX1
+	5.81044	0.655121	Filamin-B	FLNB
+	2.73763	0.652834	Acetyl-CoA acetyltransferase, cytosolic	ACAT2
+	1.71748	0.643478	Serine/threonine-protein kinase Nek9	NEK9
+	3.55972	0.64076	Neural cell adhesion molecule 2	NCAM2
+	2.30378	0.637031	Glycine N-acyltransferase-like protein 1	GLYATL1
+	2.18355	0.633008	Golgi integral membrane protein 4	GOLIM4
+	3.91671	0.621169	Phosphoserine aminotransferase	PSAT1
+	1.78036	0.612571	E3 ubiquitin-protein ligase DTX3L	DTX3L
+	1.46186	0.610387	Maleylacetoacetate isomerase	GSTZ1
+	4.0984	0.610011	E3 ubiquitin/ISG15 ligase TRIM25	TRIM25
+	2.05124	0.608544	THO complex subunit 6 homolog	THOC6
+	4.44942	0.608198	Glutamate carboxypeptidase 2;Putative N-acetylated-alpha-linked acidic dipeptidase	FOLH1;FOLH1B
+	5.15716	0.606439	Serine--tRNA ligase, cytoplasmic	SARS
+	2.20108	0.594081	Ferritin heavy chain;Ferritin heavy chain, N-terminally processed;Ferritin	FTH1
+	4.17694	0.593404	Short/branched chain specific acyl-CoA dehydrogenase, mitochondrial	ACADSB
+	3.20603	0.584804	3-hydroxyisobutyrate dehydrogenase, mitochondrial	HIBADH
+	1.50253	0.582912	Cytoplasmic aconitate hydratase	ACO1
+	2.23988	-0.581822	Sulfotransferase;Sulfotransferase 1A1;Sulfotransferase 1A2;Sulfotransferase 1A4;Sulfotransferase 1A3	SULT1A1;SULT1A2;SULT1A4;SULT1A3
+	1.67497	-0.584991	Procollagen-lysine,2-oxoglutarate 5-dioxygenase 1	PLOD1
+	1.3135	-0.587038	Endophilin-B2	SH3GLB2
+	3.22133	-0.598312	Medium-chain specific acyl-CoA dehydrogenase, mitochondrial	ACADM
+	2.81781	-0.601375	Porphobilinogen deaminase	HMBS
+	1.36213	-0.61324	Coiled-coil domain-containing protein 86	CCDC86
+	1.69002	-0.621266	Ufm1-specific protease 2	UFSP2
+	2.32061	-0.621503	3(2),5-bisphosphate nucleotidase 1	BPNT1
+	2.50728	-0.660335	Ubiquitin carboxyl-terminal hydrolase isozyme L3;Ubiquitin carboxyl-terminal hydrolase	UCHL3
+	1.66014	-0.666521	Nucleoplasmin-3	NPM3
+	2.74673	-0.67088	Heme-binding protein 2	HEBP2
+	2.01451	-0.677659	GDP-L-fucose synthase	TSTA3
+	1.39861	-0.687238	La-related protein 4	LARP4
+	2.87862	-0.689213	Epidermal growth factor receptor kinase substrate 8-like protein 2	EPS8L2
+	1.74744	-0.690608	Destrin	DSTN
+	3.15367	-0.696099	General transcription factor IIF subunit 2	GTF2F2
+	1.56331	-0.701217	Transcription elongation factor SPT5	SUPT5H
+	1.31028	-0.70445	Ras GTPase-activating-like protein IQGAP2	IQGAP2
+	2.37944	-0.70619	Cold-inducible RNA-binding protein	CIRBP
+	3.69132	-0.707448	Hypoxia up-regulated protein 1	HYOU1
+	2.0668	-0.710143	1-phosphatidylinositol 4,5-bisphosphate phosphodiesterase beta-4	PLCB4
+	6.58755	-0.716998	Nucleolar RNA helicase 2	DDX21
+	2.52262	-0.717717	Nuclear autoantigenic sperm protein	NASP
+	1.83425	-0.725244	Eukaryotic translation initiation factor 3 subunit J	EIF3J
+	1.83374	-0.731354	Serine/threonine-protein phosphatase 2A 55 kDa regulatory subunit B alpha isoform	PPP2R2A
+	4.05228	-0.742566	Protein transport protein Sec23B	SEC23B
+	1.57442	-0.747833	Hypoxanthine-guanine phosphoribosyltransferase	HPRT1
+	1.40651	-0.753939	Endonuclease domain-containing 1 protein	ENDOD1
+	1.38174	-0.758445	THUMP domain-containing protein 3	THUMPD3
+	4.90059	-0.766571	Creatine kinase U-type, mitochondrial	CKMT1A;CKMT1B
+	1.66225	-0.78929	Ubiquinone biosynthesis protein COQ9, mitochondrial	COQ9
+	4.72744	-0.790546	Dihydrolipoyllysine-residue acetyltransferase component of pyruvate dehydrogenase complex, mitochondrial;Acetyltransferase component of pyruvate dehydrogenase complex	DLAT
+	4.11666	-0.792458	Gamma-glutamyl hydrolase	GGH
+	1.67479	-0.79943	Fragile X mental retardation syndrome-related protein 2	FXR2
+	2.86834	-0.818848	Lipid phosphate phosphohydrolase 1	PPAP2A
+	3.40142	-0.819673	Metalloreductase STEAP1	STEAP1
+	1.64741	-0.819831	Neutral alpha-glucosidase AB	GANAB
+	1.8382	-0.85611	DBIRD complex subunit ZNF326	ZNF326
+	1.31123	-0.85899	Twinfilin-2	TWF2
+	3.62004	-0.875833	Vacuolar protein sorting-associated protein VTA1 homolog	VTA1
+	4.96349	-0.877854	Succinyl-CoA:3-ketoacid coenzyme A transferase 1, mitochondrial	OXCT1
+	3.46322	-0.919784	ATP-dependent 6-phosphofructokinase, platelet type	PFKP
+	2.2261	-0.933873	Transcription initiation factor IIA subunit 2	GTF2A2
+	4.18733	-0.934627	Nucleosome assembly protein 1-like 1	NAP1L1
+	2.38929	-0.935642	Hydroxymethylglutaryl-CoA synthase, cytoplasmic	HMGCS1
+	1.75308	-0.937076	Nucleolar GTP-binding protein 2	GNL2
+	3.48863	-0.93913	Cation-independent mannose-6-phosphate receptor	IGF2R
+	2.11626	-0.947874	Na(+)/H(+) exchange regulatory cofactor NHE-RF2	SLC9A3R2
+	1.54867	-0.954381	N-terminal Xaa-Pro-Lys N-methyltransferase 1;N-terminal Xaa-Pro-Lys N-methyltransferase 1, N-terminally processed	NTMT1
+	1.5257	-1.00985	ATP synthase subunit e, mitochondrial	ATP5I
+	3.13684	-1.05058	Beta-2-microglobulin;Beta-2-microglobulin form pI 5.3	B2M
+	2.45615	-1.05621	Protein S100-A11;Protein S100-A11, N-terminally processed	S100A11
+	1.71776	-1.06499	Poly [ADP-ribose] polymerase 9	PARP9
+	3.37658	-1.06934	Thymidylate kinase	DTYMK
+	1.43282	-1.09882	Histone acetyltransferase type B catalytic subunit	HAT1
+	3.90562	-1.10054	Phosphoglucomutase-1	PGM1
+	3.16566	-1.11854	Fibronectin;Anastellin;Ugl-Y1;Ugl-Y2;Ugl-Y3	FN1
+	2.84977	-1.11977	Sphingolipid delta(4)-desaturase DES1	DEGS1
+	1.90559	-1.13299	Zinc finger CCCH domain-containing protein 11A	ZC3H11A
+	1.80607	-1.14035	Acid ceramidase;Acid ceramidase subunit alpha;Acid ceramidase subunit beta	ASAH1
+	2.83623	-1.16709	Transgelin-2	TAGLN2
+	2.64988	-1.18311	Squalene synthase	FDFT1
+	5.65568	-1.21099	Long-chain-fatty-acid--CoA ligase 3	ACSL3
+	1.63434	-1.21566	Methylsterol monooxygenase 1	MSMO1
+	3.69458	-1.23886	Sodium/potassium-transporting ATPase subunit beta-3	ATP1B3
+	2.86628	-1.29425	Translationally-controlled tumor protein	TPT1
+	2.33692	-1.34208	Fatty acid desaturase 2	FADS2
+	5.75865	-1.35229	CD166 antigen	ALCAM
+	4.65332	-1.35235	Epidermal growth factor receptor;Receptor protein-tyrosine kinase	EGFR
+	3.56025	-1.38016	PTB domain-containing engulfment adapter protein 1	GULP1
+	6.17157	-1.40423	Amine oxidase [flavin-containing] A	MAOA
+	1.54139	-1.41363	Lanosterol 14-alpha demethylase	CYP51A1
+	2.89951	-1.43781	CDGSH iron-sulfur domain-containing protein 2	CISD2
+	2.32671	-1.5131	Bifunctional coenzyme A synthase;Phosphopantetheine adenylyltransferase;Dephospho-CoA kinase	COASY
+	1.45632	-1.59019	CAAX prenyl protease 1 homolog	ZMPSTE24
+	3.12783	-1.63235	STE20/SPS1-related proline-alanine-rich protein kinase	STK39
+	3.23231	-1.64897	Aspartyl/asparaginyl beta-hydroxylase	ASPH
+	4.04722	-1.66231	Peptidyl-prolyl cis-trans isomerase FKBP5;Peptidyl-prolyl cis-trans isomerase FKBP5, N-terminally processed	FKBP5
+	5.19828	-1.9697	Oxysterol-binding protein-related protein 8;Oxysterol-binding protein	OSBPL8
+	1.54252	-2.19354	28S ribosomal protein S17, mitochondrial	MRPS17;hCG_1984214
+	6.79149	-2.25323	Transmembrane protein 205	TMEM205
+	3.49166	-2.58869	Melanoma-associated antigen 10	MAGEA10
+	4.86377	-2.65203	ATP-dependent RNA helicase DHX36	DHX36
+	2.29657	-2.68914	Translation machinery-associated protein 7	TMA7
+	6.26502	-2.71429	PDZ and LIM domain protein 5	PDLIM5
+	6.27894	-2.77492	UDP-N-acetylhexosamine pyrophosphorylase;UDP-N-acetylgalactosamine pyrophosphorylase;UDP-N-acetylglucosamine pyrophosphorylase	UAP1
+	4.04785	-2.92252	Growth/differentiation factor 15	GDF15
+	5.38216	-3.0886	Microtubule-associated protein 1B;MAP1B heavy chain;MAP1 light chain LC1	MAP1B
+	2.14481	-3.76712	Ubiquitin-like protein ISG15	ISG15
+	5.28921	-4.38712	Prostate-specific antigen	KLK3
+	6.77647	-4.55299	Neprilysin	MME

## Sheet: 3D APA_LN p0.05 FC1.5
Significant	-LOG(P-value)	LOG2(FC)	Protein names	Gene names
+	7.39541	4.82576	Elongation factor 1-delta	EEF1D
+	4.79011	3.20015	Plastin-2	LCP1
+	1.66403	3.14255	Cytochrome c oxidase subunit 6C	COX6C
+	4.81107	3.14046	Sulfide:quinone oxidoreductase, mitochondrial	SQRDL
+	3.69881	2.97717	Alpha-methylacyl-CoA racemase	AMACR
+	5.46295	2.87828	Putative transferase CAF17, mitochondrial	IBA57
+	3.99642	2.82496	G antigen 6;G antigen 5;G antigen 3	GAGE6;GAGE5;GAGE3
+	5.79973	2.60435	Alpha-N-acetylglucosaminidase;Alpha-N-acetylglucosaminidase 82 kDa form;Alpha-N-acetylglucosaminidase 77 kDa form	NAGLU
+	2.32484	2.54637	Delta(14)-sterol reductase	TM7SF2
+	3.39941	2.48717	39S ribosomal protein L27, mitochondrial	MRPL27
+	3.28686	2.42548	39S ribosomal protein L23, mitochondrial	MRPL23
+	1.7281	2.30597	DNA topoisomerase 2-beta;DNA topoisomerase 2	TOP2B
+	4.98913	2.2868	Epoxide hydrolase 1	EPHX1
+	3.40193	2.10269	Receptor expression-enhancing protein 6	REEP6
+	2.03377	2.09027	Hydroxymethylglutaryl-CoA synthase, mitochondrial	HMGCS2
+	1.4454	2.08807	Spliceosome-associated protein CWC15 homolog	CWC15
+	1.98808	2.07092	Serine/threonine-protein phosphatase CPPED1	CPPED1
+	3.64186	2.05052	Protein FAM50A	FAM50A
+	1.66224	2.04254	2-deoxynucleoside 5-phosphate N-hydrolase 1	DNPH1
+	1.71141	2.03993	Guanine nucleotide-binding protein G(I)/G(S)/G(T) subunit beta-2	GNB2
+	1.38257	1.99967	Chromodomain-helicase-DNA-binding protein 1	CHD1
+	2.19894	1.97497	Signal transducer and activator of transcription 3;Signal transducer and activator of transcription	STAT3
+	3.72395	1.88844	Bifunctional epoxide hydrolase 2;Cytosolic epoxide hydrolase 2;Lipid-phosphate phosphatase	EPHX2
+	2.46046	1.88109	Carbonyl reductase family member 4	CBR4
+	2.63454	1.85472	3-hydroxyisobutyryl-CoA hydrolase, mitochondrial	HIBCH
+	2.81873	1.85316	Cholinephosphotransferase 1	CHPT1
+	2.92596	1.84275	UDP-glucose 4-epimerase	GALE
+	8.06127	1.76788	Sodium/potassium-transporting ATPase subunit beta-1	ATP1B1
+	2.25195	1.76158	Succinate-semialdehyde dehydrogenase, mitochondrial	ALDH5A1
+	2.44218	1.75793	Peroxisomal 2,4-dienoyl-CoA reductase	DECR2
+	5.8349	1.75539	2,4-dienoyl-CoA reductase, mitochondrial	DECR1
+	3.74747	1.74818	Serine dehydratase-like	SDSL
+	4.91935	1.73967	Axin interactor, dorsalization-associated protein	AIDA
+	1.41231	1.66493	Protein RER1	RER1
+	2.7853	1.66278	2-oxoisovalerate dehydrogenase subunit beta, mitochondrial	BCKDHB
+	4.16356	1.66043	Occludin	OCLN
+	4.8714	1.63796	NADP-dependent malic enzyme	ME1
+	1.46334	1.58608	Epimerase family protein SDR39U1	SDR39U1
+	4.10237	1.56471	NAD-dependent malic enzyme, mitochondrial	ME2
+	1.32688	1.55798	Succinyl-CoA ligase [ADP-forming] subunit beta, mitochondrial	SUCLA2
+	4.13085	1.53314	2-oxoisovalerate dehydrogenase subunit alpha, mitochondrial	BCKDHA
+	1.85574	1.51122	Inositol-tetrakisphosphate 1-kinase	ITPK1
+	1.61984	1.50047	39S ribosomal protein L18, mitochondrial	MRPL18
+	1.81874	1.49731	Prostaglandin reductase 2	PTGR2
+	1.36873	1.49614	Guanidinoacetate N-methyltransferase	GAMT
+	1.34864	1.48577	Junctional adhesion molecule A	F11R
+	4.3315	1.48056	Phosphoenolpyruvate carboxykinase [GTP], mitochondrial	PCK2
+	1.67236	1.47195	UPF0317 protein C14orf159, mitochondrial	C14orf159
+	4.63224	1.46874	Glutathione peroxidase;Glutathione peroxidase 1	GPX1
+	1.44477	1.45866	Apolipoprotein O	APOO
+	1.38344	1.45796	Oligoribonuclease, mitochondrial	REXO2
+	4.92253	1.44984	Glycerol-3-phosphate dehydrogenase, mitochondrial	GPD2
+	2.12044	1.43665	Membrane-associated progesterone receptor component 2	PGRMC2
+	4.19956	1.42698	Sphingosine-1-phosphate lyase 1	SGPL1
+	2.11617	1.41443	Polypeptide N-acetylgalactosaminyltransferase 3	GALNT3
+	4.15449	1.41035	LIM and SH3 domain protein 1	LASP1
+	6.50034	1.40525	Glutamate carboxypeptidase 2;Putative N-acetylated-alpha-linked acidic dipeptidase	FOLH1;FOLH1B
+	1.65506	1.39801	Glutathione S-transferase kappa 1	GSTK1
+	2.27115	1.39108	Mitochondrial pyruvate carrier 2	MPC2
+	2.60893	1.37869	Dimethyladenosine transferase 2, mitochondrial	TFB2M
+	3.08564	1.35495	BRO1 domain-containing protein BROX	BROX
+	1.6048	1.3438	UDP-glucuronosyltransferase 2B17	UGT2B17
+	2.8208	1.32535	RNA-binding protein 47	RBM47
+	1.37473	1.30999	Pre-rRNA-processing protein TSR1 homolog	TSR1
+	3.29964	1.28399	Glycine N-acyltransferase-like protein 1	GLYATL1
+	1.62277	1.27219	Reticulon-3;Reticulon	RTN3
+	1.36047	1.26984	Cytochrome b-c1 complex subunit 6, mitochondrial;Cytochrome b-c1 complex subunit 6	UQCRH;UQCRHL
+	1.71893	1.26934	26S proteasome non-ATPase regulatory subunit 5	PSMD5
+	6.41536	1.26037	Aldehyde dehydrogenase, mitochondrial	ALDH2
+	2.6352	1.25584	Glutathione S-transferase A1;Glutathione S-transferase A1, N-terminally processed;Glutathione S-transferase A2	GSTA1;GSTA2
+	2.65462	1.24648	Transmembrane protein 41B	TMEM41B
+	2.3866	1.22581	39S ribosomal protein L28, mitochondrial	MRPL28
+	1.83397	1.22505	Ceramide synthase 4	CERS4
+	2.88501	1.22286	Translocation protein SEC63 homolog	SEC63
+	3.09687	1.20252	NAD(P)H dehydrogenase [quinone] 1	NQO1
+	1.99578	1.19438	Probable D-lactate dehydrogenase, mitochondrial	LDHD
+	2.13437	1.17393	Protoporphyrinogen oxidase	PPOX
+	2.56728	1.17336	Glutamate-rich WD repeat-containing protein 1	GRWD1
+	1.69018	1.15667	Nicastrin	NCSTN
+	3.30458	1.15544	Protein NipSnap homolog 3A	NIPSNAP3A
+	2.95838	1.15382	Microtubule-associated protein 1B;MAP1B heavy chain;MAP1 light chain LC1	MAP1B
+	3.30388	1.13194	Golgi apparatus protein 1	GLG1
+	2.03261	1.12667	Tumor protein D53	TPD52L1
+	2.13578	1.11665	Superoxide dismutase;Superoxide dismutase [Mn], mitochondrial	SOD2
+	1.76025	1.11252	Methylated-DNA--protein-cysteine methyltransferase	MGMT
+	1.72228	1.10478	Ester hydrolase C11orf54	C11orf54
+	1.9983	1.0941	Ensconsin	MAP7
+	1.97071	1.08989	Acyl-coenzyme A synthetase ACSM3, mitochondrial	ACSM3
+	5.73536	1.08786	Ankyrin-3	ANK3
+	6.83562	1.08491	Asparagine--tRNA ligase, cytoplasmic	NARS
+	3.76298	1.07995	Peptidyl-prolyl cis-trans isomerase FKBP1A;Peptidyl-prolyl cis-trans isomerase	FKBP1A;FKBP12-Exip2
+	1.78636	1.06091	Ezrin	EZR
+	2.03467	1.05824	N-acetyl-D-glucosamine kinase	NAGK
+	1.76209	1.0537	ATP-binding cassette sub-family D member 3	ABCD3
+	1.75149	1.05203	THO complex subunit 1	THOC1
+	1.64806	1.05168	Mortality factor 4-like protein 2	MORF4L2
+	2.25933	1.04489	Death-associated protein 1	DAP
+	2.75014	1.04283	Interferon regulatory factor 2-binding protein 2	IRF2BP2
+	2.16093	1.03756	Sequestosome-1	SQSTM1
+	3.23583	1.0303	Neutral amino acid transporter B(0);Amino acid transporter	SLC1A5
+	3.79447	1.01636	Dihydropyrimidinase-related protein 2	DPYSL2
+	1.45359	0.980017	TOM1-like protein 1	TOM1L1
+	2.18262	0.96577	Prostaglandin reductase 1	PTGR1
+	1.30895	0.953836	Aflatoxin B1 aldehyde reductase member 2	AKR7A2
+	3.21446	0.953734	Cysteine--tRNA ligase, cytoplasmic	CARS
+	3.47151	0.952866	Nucleoside diphosphate-linked moiety X motif 19, mitochondrial	NUDT19
+	2.10517	0.946757	Heterogeneous nuclear ribonucleoprotein L-like	HNRNPLL;HNRPLL
+	4.47065	0.943358	Na(+)/H(+) exchange regulatory cofactor NHE-RF1	SLC9A3R1
+	1.69594	0.942811	DCC-interacting protein 13-alpha	APPL1
+	2.18871	0.93807	Maleylacetoacetate isomerase	GSTZ1
+	1.79175	0.934583	Small integral membrane protein 20	SMIM20
+	3.6871	0.928325	Fatty aldehyde dehydrogenase	ALDH3A2
+	1.33155	0.926081	Brain-specific angiogenesis inhibitor 1-associated protein 2	BAIAP2
+	4.89349	0.918437	Serrate RNA effector molecule homolog	SRRT
+	6.6635	0.913774	Serine--tRNA ligase, cytoplasmic	SARS
+	3.89808	0.912968	Sialate O-acetylesterase	SIAE
+	3.54665	0.908339	Nucleobindin-2;Nesfatin-1	HEL-S-109;NUCB2;Nucb2
+	2.83787	0.890109	UPF0598 protein C8orf82	C8orf82
+	2.08249	0.886188	EKC/KEOPS complex subunit LAGE3	LAGE3
+	1.49328	0.879445	Laminin subunit beta-2	LAMB2
+	3.15262	0.863122	E3 UFM1-protein ligase 1	UFL1
+	1.40744	0.862946	Histone deacetylase 2	HDAC2
+	3.49642	0.860711	Cathepsin B;Cathepsin B light chain;Cathepsin B heavy chain	CTSB
+	2.55501	0.846299	Ubiquitin carboxyl-terminal hydrolase 5	USP5
+	1.68277	0.846017	THO complex subunit 2	THOC2
+	1.60869	0.841316	Ubiquitin carboxyl-terminal hydrolase 10	USP10
+	1.30754	0.832456	Serine/threonine-protein kinase PAK 2;PAK-2p27;PAK-2p34	PAK2
+	4.41617	0.829205	Cathepsin D;Cathepsin D light chain;Cathepsin D heavy chain	CTSD
+	2.32256	0.820117	Lysosome membrane protein 2	SCARB2
+	3.57015	0.819132	E3 ubiquitin/ISG15 ligase TRIM25	TRIM25
+	1.95894	0.817391	Solute carrier family 35 member E1	SLC35E1
+	2.35824	0.817137	Pro-cathepsin H;Cathepsin H mini chain;Cathepsin H;Cathepsin H heavy chain;Cathepsin H light chain	CTSH
+	2.50557	0.805675	28S ribosomal protein S30, mitochondrial	MRPS30
+	3.87427	0.802465	Glutamate--cysteine ligase regulatory subunit	GCLM
+	4.49139	0.801126	Short/branched chain specific acyl-CoA dehydrogenase, mitochondrial	ACADSB
+	4.248	0.7991	Thiosulfate sulfurtransferase	TST
+	2.79051	0.798988	4F2 cell-surface antigen heavy chain	SLC3A2
+	4.76165	0.79399	Long-chain-fatty-acid--CoA ligase 1	ACSL1
+	1.62071	0.791799	LIM domain and actin-binding protein 1	LIMA1
+	2.03796	0.787701	Fumarylacetoacetase	FAH
+	3.69768	0.785863	NADPH:adrenodoxin oxidoreductase, mitochondrial	FDXR
+	4.6451	0.784044	D-3-phosphoglycerate dehydrogenase	PHGDH
+	3.9355	0.780737	SUMO-activating enzyme subunit 2	UBA2
+	2.89009	0.778704	Cystathionine beta-synthase	CBS
+	4.26429	0.772409	Selenium-binding protein 1	SELENBP1
+	1.82757	0.770014	Syntaxin-binding protein 3	STXBP3
+	2.6197	0.769974	Manganese-transporting ATPase 13A1	ATP13A1
+	4.60305	0.768535	Neural cell adhesion molecule 2	NCAM2
+	2.65893	0.767753	Sepiapterin reductase	SPR
+	2.0448	0.765819	Translocator protein	TSPO
+	2.06985	0.752861	Tubulin-specific chaperone D	TBCD
+	2.23942	0.750265	Serine/threonine-protein kinase D1;Serine/threonine-protein kinase	PRKD1
+	1.68953	0.746204	Ubiquinone biosynthesis O-methyltransferase, mitochondrial	COQ3
+	3.91715	0.744802	Estradiol 17-beta-dehydrogenase 8	HSD17B8
+	3.05105	0.743247	39S ribosomal protein L38, mitochondrial	MRPL38
+	3.09123	0.741673	Unconventional myosin-Ic	MYO1C
+	2.79552	0.740839	TBC1 domain family member 5	TBC1D5
+	2.42068	0.737485	Adenine phosphoribosyltransferase	APRT
+	4.17754	0.737392	Toll-interacting protein	TOLLIP
+	4.2744	0.73079	Isocitrate dehydrogenase [NADP] cytoplasmic	IDH1
+	1.41755	0.724233	Propionyl-CoA carboxylase beta chain, mitochondrial	PCCB
+	2.9387	0.723605	Pyrroline-5-carboxylate reductase 1, mitochondrial;Pyrroline-5-carboxylate reductase	PYCR1
+	2.70463	0.722524	Threonine synthase-like 1	THNSL1
+	3.96563	0.717322	Protein NipSnap homolog 2	GBAS
+	3.37748	0.714483	3-hydroxyisobutyrate dehydrogenase, mitochondrial	HIBADH
+	5.74199	0.713458	Transferrin receptor protein 1;Transferrin receptor protein 1, serum form	TFRC
+	3.1132	0.706897	ATPase family AAA domain-containing protein 3A;ATPase family AAA domain-containing protein 3B	ATAD3A;ATAD3B
+	4.78878	0.70622	4-trimethylaminobutyraldehyde dehydrogenase	ALDH9A1
+	2.80047	0.705373	Ferritin heavy chain;Ferritin heavy chain, N-terminally processed;Ferritin	FTH1
+	4.35023	0.701913	UDP-glucose 6-dehydrogenase	UGDH
+	4.06529	0.700275	Threonine--tRNA ligase, cytoplasmic	TARS
+	3.72984	0.695779	Trifunctional enzyme subunit beta, mitochondrial;3-ketoacyl-CoA thiolase	HADHB
+	2.31518	0.695467	HBS1-like protein	HBS1L
+	2.6767	0.695341	Glycogen phosphorylase, brain form	PYGB
+	2.93376	0.680037	Asparagine synthetase [glutamine-hydrolyzing]	ASNS
+	5.72907	0.67685	Aspartate--tRNA ligase, mitochondrial	DARS2
+	1.69327	0.672184	Coronin;Coronin-7;Mitochondrial import inner membrane translocase subunit TIM16	CORO7-PAM16;CORO7;PAM16
+	2.52678	0.668335	THO complex subunit 6 homolog	THOC6
+	2.85597	0.666492	N-acetylglucosamine-6-sulfatase	GNS
+	3.46296	0.660145	Endoplasmic reticulum-Golgi intermediate compartment protein 1	ERGIC1
+	4.00821	0.658134	Proline-rich AKT1 substrate 1	AKT1S1
+	2.04938	0.646102	Peptide deformylase, mitochondrial	PDF
+	2.15878	0.644851	Tryptophan--tRNA ligase, cytoplasmic;T1-TrpRS;T2-TrpRS	WARS
+	4.2204	0.642341	Glycine--tRNA ligase	GARS
+	4.14799	0.63875	Cytosol aminopeptidase	LAP3
+	2.13042	0.634248	Radixin	RDX
+	2.96607	0.63348	Nucleotide exchange factor SIL1	SIL1
+	3.09822	0.624597	Phosphoserine phosphatase	PSPH
+	3.32026	0.622016	Glucose-6-phosphate 1-dehydrogenase	G6PD
+	3.39212	0.619928	Pyridoxine-5-phosphate oxidase	PNPO
+	2.16706	0.6188	Peroxisomal acyl-coenzyme A oxidase 1	ACOX1
+	1.4375	0.618345	cAMP-dependent protein kinase catalytic subunit beta	PRKACB
+	1.44004	0.617583	Protein YIF1A	YIF1A
+	4.84083	0.616459	Catalase	CAT
+	2.15853	0.613804	N-acetylserotonin O-methyltransferase-like protein	ASMTL
+	2.2953	0.60888	Spermidine synthase	SRM
+	3.19659	0.60575	Heme-binding protein 1	HEBP1
+	2.47758	0.594358	Aminoacyl tRNA synthase complex-interacting multifunctional protein 2	AIMP2
+	2.30994	0.593835	Pterin-4-alpha-carbinolamine dehydratase	PCBD1
+	3.69776	0.592831	39S ribosomal protein L47, mitochondrial	MRPL47
+	3.81174	0.592397	Acetyl-CoA acetyltransferase, mitochondrial	ACAT1
+	3.59481	0.589613	39S ribosomal protein L37, mitochondrial	MRPL37
+	2.28349	0.589251	Peptidyl-prolyl cis-trans isomerase F, mitochondrial;Peptidyl-prolyl cis-trans isomerase	PPIF
+	4.94467	0.582452	Elongation factor Tu, mitochondrial	TUFM
+	1.35212	0.582029	NAD kinase 2, mitochondrial	NADK2
+	3.20362	0.580205	Alanine--tRNA ligase, cytoplasmic	AARS
+	4.51405	0.580015	Glutamine--fructose-6-phosphate aminotransferase [isomerizing] 1	GFPT1
+	1.75888	-0.580788	Gamma-glutamyl hydrolase	GGH
+	1.5996	-0.584932	Tubulin-specific chaperone A	TBCA
+	1.89426	-0.585318	RNA-binding protein 10	RBM10
+	3.68995	-0.59019	Poly [ADP-ribose] polymerase 1	PARP1
+	3.35664	-0.597105	NADH dehydrogenase [ubiquinone] 1 alpha subcomplex subunit 7	NDUFA7
+	3.21221	-0.613007	Importin-7	IPO7
+	2.28994	-0.618687	3-oxoacyl-[acyl-carrier-protein] synthase, mitochondrial	OXSM
+	1.90838	-0.621588	Protein diaphanous homolog 1	DIAPH1
+	2.80169	-0.622215	Prelamin-A/C;Lamin-A/C	LMNA
+	1.593	-0.623329	Transducin beta-like protein 3	TBL3
+	2.01911	-0.624907	Ras-related protein Rab-14	RAB14
+	2.61308	-0.630081	NADH dehydrogenase [ubiquinone] 1 alpha subcomplex subunit 6	NDUFA6
+	2.72591	-0.64322	Stomatin-like protein 2, mitochondrial	STOML2
+	4.35171	-0.654944	Lactoylglutathione lyase	GLO1
+	1.35456	-0.662882	Cyclin-dependent kinase 2-associated protein 1;Cyclin-dependent kinase 2-associated protein 2	CDK2AP1;CDK2AP2
+	2.65105	-0.662984	Regulator of chromosome condensation	RCC1
+	1.54109	-0.663019	Tropomyosin alpha-4 chain	TPM4
+	1.49456	-0.67014	Fragile X mental retardation syndrome-related protein 2	FXR2
+	2.29681	-0.683142	Cold-inducible RNA-binding protein	CIRBP
+	1.82907	-0.686329	U6 snRNA-associated Sm-like protein LSm8	LSM8
+	2.13376	-0.690917	Farnesyl pyrophosphate synthase	FDPS
+	2.42609	-0.691434	Zinc finger CCCH-type antiviral protein 1	ZC3HAV1
+	2.31982	-0.696161	Histone H1x	H1FX
+	3.29395	-0.702153	Hypoxia up-regulated protein 1	HYOU1
+	2.672	-0.704361	Protein FAM162A	FAM162A
+	1.36846	-0.711554	Metastasis-associated protein MTA2	MTA2
+	2.8721	-0.712458	Nuclear pore complex protein Nup88	NUP88
+	2.91773	-0.716827	F-box-like/WD repeat-containing protein TBL1XR1;F-box-like/WD repeat-containing protein TBL1Y;F-box-like/WD repeat-containing protein TBL1X	TBL1XR1;TBL1Y;TBL1X
+	2.65714	-0.725336	ATP-dependent 6-phosphofructokinase, platelet type	PFKP
+	2.55795	-0.733375	Exosome complex component RRP41	EXOSC4
+	4.18433	-0.734744	Sorbitol dehydrogenase	SORD
+	1.79753	-0.757191	Replication factor C subunit 4	RFC4
+	2.02405	-0.758126	Transformer-2 protein homolog beta	TRA2B
+	3.76552	-0.759421	Succinyl-CoA:3-ketoacid coenzyme A transferase 1, mitochondrial	OXCT1
+	3.6417	-0.760161	Fatty acid desaturase 2	FADS2
+	3.21123	-0.762826	Endoplasmic reticulum resident protein 44	ERP44
+	1.48946	-0.766993	Multidrug resistance-associated protein 1	ABCC1
+	2.21582	-0.76797	Beta-2-microglobulin;Beta-2-microglobulin form pI 5.3	B2M
+	3.34805	-0.779774	Cytochrome b-c1 complex subunit 7	UQCRB
+	3.5026	-0.780065	General transcription factor IIF subunit 2	GTF2F2
+	1.43183	-0.782877	Hydroxymethylglutaryl-CoA synthase, cytoplasmic	HMGCS1
+	1.88036	-0.789491	ERO1-like protein alpha	ERO1L
+	2.19558	-0.7959	Serine/threonine-protein kinase OSR1	OXSR1
+	3.94584	-0.796407	Flap endonuclease 1	FEN1
+	2.97972	-0.79712	Ubiquitin carboxyl-terminal hydrolase;Ubiquitin carboxyl-terminal hydrolase isozyme L5	UCHL5
+	1.39389	-0.803261	Translocon-associated protein subunit alpha	SSR1
+	2.57584	-0.816643	Vacuolar protein sorting-associated protein VTA1 homolog	VTA1
+	2.73922	-0.817712	Cell growth-regulating nucleolar protein	LYAR
+	1.53994	-0.823051	Isobutyryl-CoA dehydrogenase, mitochondrial	ACAD8
+	1.39567	-0.823497	39S ribosomal protein L24, mitochondrial	MRPL24
+	1.31181	-0.825898	Sideroflexin;Sideroflexin-3	SFXN3
+	1.51234	-0.843375	General transcription factor IIE subunit 1	GTF2E1
+	2.97049	-0.844142	Calumenin	CALU
+	1.96603	-0.873102	1,4-alpha-glucan-branching enzyme	GBE1
+	2.94279	-0.878166	Protein S100-A11;Protein S100-A11, N-terminally processed	S100A11
+	1.67037	-0.897081	Chromobox protein homolog 3	CBX3
+	1.56207	-0.913577	Squalene synthase	FDFT1
+	2.52088	-0.913959	Endophilin-B2	SH3GLB2
+	5.30564	-0.91791	Protein transport protein Sec61 subunit beta	SEC61B
+	3.9683	-0.924713	Copine-3	CPNE3
+	1.80346	-0.956821	Cofilin-2	CFL2
+	2.75936	-0.961302	Transgelin-2	TAGLN2
+	1.87452	-0.961317	Metalloreductase STEAP1	STEAP1
+	5.76782	-0.969828	Calmegin	CLGN
+	3.17518	-0.986466	Nuclear autoantigenic sperm protein	NASP
+	5.48965	-1.01866	Phosphoglycerate kinase 1	PGK1
+	3.00793	-1.01905	Transcription elongation regulator 1	TCERG1
+	3.48854	-1.02451	Thymidylate kinase	DTYMK
+	1.71471	-1.0266	Glomulin	GLMN
+	2.58011	-1.02713	Coiled-coil domain-containing protein 86	CCDC86
+	1.32206	-1.0459	NFU1 iron-sulfur cluster scaffold homolog, mitochondrial	NFU1
+	1.51041	-1.06097	Exosome component 10	EXOSC10
+	2.1337	-1.06326	N(G),N(G)-dimethylarginine dimethylaminohydrolase 2	DDAH2
+	2.87921	-1.06877	Endonuclease domain-containing 1 protein	ENDOD1
+	1.4084	-1.07899	Condensin complex subunit 3	NCAPG
+	1.48014	-1.08959	Testis-specific Y-encoded protein 1;Testis-specific Y-encoded protein 3;Testis-specific Y-encoded protein 2;Testis-specific Y-encoded protein 10;Testis-specific Y-encoded protein 4;Testis-specific Y-encoded protein 8	TSPY2;LOC728395;TSPY10;TSPY4;TSPY1;TSPY8;TSPY3
+	1.64203	-1.09167	Enhancer of mRNA-decapping protein 3	EDC3
+	2.31009	-1.09224	Ras-related protein Rab-5B	RAB5B
+	1.32224	-1.09263	Beta-arrestin-1	ARRB1
+	3.01038	-1.09379	Ras GTPase-activating-like protein IQGAP2	IQGAP2
+	1.67366	-1.12922	Histone acetyltransferase type B catalytic subunit	HAT1
+	2.47923	-1.14853	Translationally-controlled tumor protein	TPT1
+	2.98512	-1.15013	Structural maintenance of chromosomes protein;Structural maintenance of chromosomes protein 4	SMC4
+	2.61748	-1.16836	Procollagen-lysine,2-oxoglutarate 5-dioxygenase 1	PLOD1
+	1.89307	-1.17637	1-phosphatidylinositol 4,5-bisphosphate phosphodiesterase beta-4	PLCB4
+	3.8318	-1.18497	Cation-independent mannose-6-phosphate receptor	IGF2R
+	1.37917	-1.19516	Lysophosphatidylcholine acyltransferase 1	LPCAT1
+	2.44579	-1.21283	Ufm1-specific protease 2	UFSP2
+	1.60233	-1.21714	Dolichol-phosphate mannosyltransferase subunit 1	DPM1
+	1.46432	-1.27031	Ribonucleoside-diphosphate reductase subunit M2	RRM2
+	2.11885	-1.27526	THUMP domain-containing protein 3	THUMPD3
+	4.69249	-1.27844	Gamma-enolase;Enolase	ENO2
+	4.9924	-1.2994	Nucleosome assembly protein 1-like 1	NAP1L1
+	1.97107	-1.32556	1,2-dihydroxy-3-keto-5-methylthiopentene dioxygenase	ADI1
+	1.30181	-1.32798	NADH dehydrogenase [ubiquinone] 1 alpha subcomplex subunit 12	NDUFA12
+	1.92775	-1.34162	Prefoldin subunit 3	VBP1
+	1.85617	-1.34574	Calpastatin	CAST
+	3.83465	-1.37945	Bifunctional coenzyme A synthase;Phosphopantetheine adenylyltransferase;Dephospho-CoA kinase	COASY
+	3.7193	-1.43287	Fructose-bisphosphate aldolase C;Fructose-bisphosphate aldolase	ALDOC
+	6.45145	-1.44237	L-lactate dehydrogenase A chain	LDHA
+	2.55666	-1.47648	Fibronectin;Anastellin;Ugl-Y1;Ugl-Y2;Ugl-Y3	FN1
+	1.43685	-1.52405	A-kinase anchor protein 8	AKAP8
+	1.63425	-1.551	HIG1 domain family member 1A, mitochondrial	HIGD1A
+	1.84435	-1.5759	Nucleoside diphosphate kinase A	NME1
+	3.7706	-1.57687	Histone H1.5	HIST1H1B
+	3.54829	-1.63715	Histone H1.0;Histone H1.0, N-terminally processed	H1F0
+	2.49109	-1.70136	Mitotic spindle assembly checkpoint protein MAD2A	MAD2L1
+	2.3908	-1.70812	28S ribosomal protein S31, mitochondrial	MRPS31
+	1.33656	-1.73254	Zinc finger protein 143	ZNF143
+	4.40526	-1.80148	Sodium/potassium-transporting ATPase subunit beta-3	ATP1B3
+	1.4615	-1.80704	Translation machinery-associated protein 7	TMA7
+	4.34531	-1.80734	Peptidyl-prolyl cis-trans isomerase FKBP5;Peptidyl-prolyl cis-trans isomerase FKBP5, N-terminally processed	FKBP5
+	4.43122	-1.93751	Oxysterol-binding protein-related protein 8;Oxysterol-binding protein	OSBPL8
+	6.09386	-1.97747	Specifically androgen-regulated gene protein	SARG
+	1.33897	-2.0661	U6 snRNA-associated Sm-like protein LSm6	LSM6
+	2.53659	-2.08329	Zinc finger protein 292	ZNF292
+	3.82481	-2.09178	N-terminal Xaa-Pro-Lys N-methyltransferase 1;N-terminal Xaa-Pro-Lys N-methyltransferase 1, N-terminally processed	NTMT1
+	1.79773	-2.15155	Protein phosphatase methylesterase 1	PPME1
+	2.3579	-2.18091	Ubiquitin carboxyl-terminal hydrolase 15	USP15
+	3.83656	-2.18793	Melanoma-associated antigen 10	MAGEA10
+	2.09578	-2.33762	Nucleobindin-1	NUCB1
+	1.72095	-2.369	Protein phosphatase inhibitor 2;Protein phosphatase inhibitor 2-like protein 3	PPP1R2;PPP1R2P3
+	3.05177	-2.41577	Epidermal growth factor receptor;Receptor protein-tyrosine kinase	EGFR
+	4.85742	-2.57143	Sphingolipid delta(4)-desaturase DES1	DEGS1
+	4.68357	-2.67694	UDP-N-acetylhexosamine pyrophosphorylase;UDP-N-acetylgalactosamine pyrophosphorylase;UDP-N-acetylglucosamine pyrophosphorylase	UAP1
+	2.86284	-2.70398	28S ribosomal protein S17, mitochondrial	MRPS17;hCG_1984214
+	3.98003	-2.76688	CD166 antigen	ALCAM
+	5.31586	-2.77246	Long-chain-fatty-acid--CoA ligase 3	ACSL3
+	4.47612	-2.92979	Hexokinase-2;Hexokinase	HK2
+	4.70505	-2.99615	PDZ and LIM domain protein 5	PDLIM5
+	6.85422	-3.03719	Protein NDRG1	NDRG1
+	2.95919	-3.32021	STE20/SPS1-related proline-alanine-rich protein kinase	STK39
+	5.2619	-3.45089	ATP-dependent RNA helicase DHX36	DHX36
+	5.30729	-3.78985	Prostate-specific antigen	KLK3
+	6.13004	-3.84193	Transmembrane protein 205	TMEM205
+	4.77518	-3.9734	Growth/differentiation factor 15	GDF15
+	3.58227	-4.63936	Desmocollin-3;Desmocollin-2	DSC3;DSC2

## Sheet: 3D ENZ_LN p0.05 FC1.5
Significant	-LOG(P-value)	LOG2(FC)	Protein names	Gene names
+	6.89693	5.58003	Interferon-induced protein with tetratricopeptide repeats 3	IFIT3
+	5.50179	5.41179	Prothymosin alpha;Prothymosin alpha, N-terminally processed;Thymosin alpha-1	PTMA
+	7.47998	5.30668	Interferon-induced protein with tetratricopeptide repeats 1	IFIT1
+	7.41074	5.29924	Ubiquitin-like protein ISG15	ISG15
+	5.90154	5.23512	2-5-oligoadenylate synthase 2	OAS2
+	3.10053	5.22738	Galectin-3-binding protein	LGALS3BP
+	4.79739	4.99259	2-5-oligoadenylate synthase 1	OAS1
+	3.39557	4.60053	Hydroxymethylglutaryl-CoA synthase, mitochondrial	HMGCS2
+	4.19999	4.56052	E3 ubiquitin-protein ligase DTX3L	DTX3L
+	4.11591	4.45299	Dehydrogenase/reductase SDR family member 2, mitochondrial	DHRS2
+	5.20856	4.39251	Poly [ADP-ribose] polymerase 9	PARP9
+	5.7136	4.37773	Signal transducer and activator of transcription 1-alpha/beta;Signal transducer and activator of transcription	STAT1
+	4.38048	4.04296	Interferon-induced protein with tetratricopeptide repeats 2	IFIT2
+	3.9148	3.77109	MARCKS-related protein	MARCKSL1
+	6.76681	3.66195	2-5-oligoadenylate synthase-like protein	OASL
+	2.26034	3.57553	2-5-oligoadenylate synthase 3	OAS3
+	4.88423	3.51037	Apolipoprotein L2	APOL2
+	4.20339	3.42559	ATP synthase subunit e, mitochondrial	ATP5I
+	1.3277	3.38573	Interferon-induced transmembrane protein 3	IFITM3
+	3.90966	3.34952	Parathymosin	PTMS
+	1.67345	3.31763	E3 SUMO-protein ligase CBX4	CBX4
+	4.50651	3.31743	Bone marrow stromal antigen 2	BST2
+	5.04078	3.30002	Sulfide:quinone oxidoreductase, mitochondrial	SQRDL
+	3.67695	3.17992	LDLR chaperone MESD	MESDC2
+	7.58746	3.12478	Alpha-N-acetylglucosaminidase;Alpha-N-acetylglucosaminidase 82 kDa form;Alpha-N-acetylglucosaminidase 77 kDa form	NAGLU
+	2.83118	3.06034	Protein PML	PML
+	6.58094	2.9766	Occludin	OCLN
+	2.68938	2.9038	Serine/threonine-protein phosphatase CPPED1	CPPED1
+	4.7928	2.89857	Small nuclear ribonucleoprotein F	SNRPF
+	3.40722	2.87878	UDP-glucuronosyltransferase 2B17	UGT2B17
+	3.55565	2.86259	26S proteasome non-ATPase regulatory subunit 5	PSMD5
+	3.20186	2.83672	Vimentin	VIM
+	2.89969	2.78249	Signal transducer and activator of transcription 3;Signal transducer and activator of transcription	STAT3
+	4.5811	2.78193	Guanine nucleotide-binding protein G(I)/G(S)/G(T) subunit beta-2	GNB2
+	3.80682	2.73203	Plastin-2	LCP1
+	3.38206	2.71546	Nuclear ubiquitous casein and cyclin-dependent kinase substrate 1	NUCKS1
+	3.20682	2.68262	Signal peptidase complex subunit 2	SPCS2
+	2.71449	2.67618	HLA class I histocompatibility antigen, Cw-7 alpha chain	HLA-C
+	4.5159	2.66957	Membrane magnesium transporter 1	MMGT1
+	5.37059	2.64051	Deoxynucleoside triphosphate triphosphohydrolase SAMHD1	SAMHD1
+	5.54235	2.62432	Epoxide hydrolase 1	EPHX1
+	2.54384	2.6148	Prelamin-A/C;Lamin-A/C	LMNA
+	5.33863	2.61093	Cholinephosphotransferase 1	CHPT1
+	3.27038	2.60496	Succinate-semialdehyde dehydrogenase, mitochondrial	ALDH5A1
+	3.78976	2.51221	Coiled-coil domain-containing protein 6	CCDC6
+	1.73866	2.45472	DDRGK domain-containing protein 1	DDRGK1
+	3.52232	2.44293	Prostasin;Prostasin light chain;Prostasin heavy chain	PRSS8
+	1.50646	2.43802	Chromodomain-helicase-DNA-binding protein 1	CHD1
+	1.44486	2.39434	Serpin H1	SERPINH1
+	1.91117	2.36435		RPS15A
+	4.76922	2.35533	Transmembrane protein 132A	TMEM132A
+	1.74938	2.33364	DNA topoisomerase 2-beta;DNA topoisomerase 2	TOP2B
+	2.84118	2.32724	Cytochrome b-c1 complex subunit 6, mitochondrial;Cytochrome b-c1 complex subunit 6	UQCRH;UQCRHL
+	2.5858	2.3263	Endoplasmic reticulum aminopeptidase 1	ERAP1
+	1.96565	2.29144	2-deoxynucleoside 5-phosphate N-hydrolase 1	DNPH1
+	4.21722	2.28622	Costars family protein ABRACL	ABRACL
+	1.99267	2.18745	39S ribosomal protein L27, mitochondrial	MRPL27
+	2.96537	2.1802	Cysteine-rich with EGF-like domain protein 2	CRELD2
+	1.38816	2.14327	Phosphoacetylglucosamine mutase	PGM3
+	2.61729	2.12757	Reticulon-3;Reticulon	RTN3
+	2.98627	2.09314	39S ribosomal protein L23, mitochondrial	MRPL23
+	3.78984	2.09011	Laminin subunit gamma-1	LAMC1
+	3.1362	2.0884	3-hydroxyisobutyryl-CoA hydrolase, mitochondrial	HIBCH
+	3.72249	2.07383	BH3-interacting domain death agonist;BH3-interacting domain death agonist p15;BH3-interacting domain death agonist p13;BH3-interacting domain death agonist p11	BID
+	3.69411	2.0712	Serine dehydratase-like	SDSL
+	3.14181	1.99932	Probable ATP-dependent RNA helicase DDX60	DDX60
+	3.43741	1.98226	Protein FAM50A	FAM50A
+	1.45614	1.97896	Myristoylated alanine-rich C-kinase substrate	MARCKS
+	4.0526	1.97843	Transmembrane protein 41B	TMEM41B
+	2.20945	1.94231	Protein phosphatase 1 regulatory subunit 7	PPP1R7
+	2.98283	1.94014	Calpain small subunit 1	CAPNS1
+	1.55812	1.93933	Transmembrane 9 superfamily member 1	CHMP4A;TM9SF1
+	5.30431	1.92961	Sequestosome-1	SQSTM1
+	2.30435	1.92869	Glia maturation factor beta	GMFB
+	1.50324	1.91797	Synaptic vesicle membrane protein VAT-1 homolog	VAT1
+	7.73265	1.91124	Aldehyde dehydrogenase, mitochondrial	ALDH2
+	2.78643	1.89178	Protein sel-1 homolog 1	SEL1L
+	3.25184	1.88465	Delta(24)-sterol reductase	Nbla03646;DHCR24
+	6.25773	1.88297	Long-chain-fatty-acid--CoA ligase 1	ACSL1
+	5.03044	1.84516	NADP-dependent malic enzyme	ME1
+	3.47335	1.84255	Glucosamine-6-phosphate isomerase;Glucosamine-6-phosphate isomerase 1	GNPDA1
+	2.8201	1.8355	UMP-CMP kinase 2, mitochondrial	CMPK2
+	5.90176	1.8328	TP53-regulated inhibitor of apoptosis 1	TRIAP1
+	1.83277	1.80001	Schlafen family member 5	SLFN5
+	2.33297	1.77929	Ras-related protein Rab-5C	RAB5C
+	3.85675	1.76607	Laminin subunit beta-1	LAMB1
+	1.4902	1.76429	UTP--glucose-1-phosphate uridylyltransferase	UGP2
+	3.75982	1.73762	Cyclin-G-associated kinase	GAK
+	3.84022	1.72081	Probable E3 ubiquitin-protein ligase HERC6	HERC6
+	2.79957	1.71714	Nicastrin	NCSTN
+	1.61972	1.70836	Clustered mitochondria protein homolog	CLUH
+	2.36198	1.69756	Methylosome subunit pICln	CLNS1A
+	2.02347	1.69689	V-type proton ATPase subunit S1	ATP6AP1
+	3.15701	1.68675	Inosine triphosphate pyrophosphatase	ITPA
+	1.46577	1.6825	Ras-related protein Rab-21	RAB21
+	5.97696	1.67975	Cathepsin B;Cathepsin B light chain;Cathepsin B heavy chain	CTSB
+	1.52062	1.67806	Galactokinase	GALK1
+	1.55964	1.65928	Magnesium transporter protein 1	MAGT1
+	1.32635	1.65508	Hepatoma-derived growth factor-related protein 2	HDGFRP2
+	2.85176	1.65371	Histone deacetylase 2	HDAC2
+	1.74019	1.63802	ATP-binding cassette sub-family D member 1	ABCD1
+	1.7498	1.62202	Phosphomannomutase;Phosphomannomutase 2	PMM2
+	1.64245	1.6181	Selenocysteine lyase	SCLY
+	4.59417	1.61713	Phosphoenolpyruvate carboxykinase [GTP], mitochondrial	PCK2
+	1.36843	1.60422	Argininosuccinate synthase	ASS1
+	4.57768	1.5771	Cystatin-B	CSTB
+	2.44353	1.55115	Protein canopy homolog 3	CNPY3
+	4.39601	1.54462	Axin interactor, dorsalization-associated protein	AIDA
+	2.28424	1.53351	Protein kinase C delta type;Protein kinase C delta type regulatory subunit;Protein kinase C delta type catalytic subunit	PRKCD
+	5.63004	1.52037	Alpha-2-macroglobulin receptor-associated protein	LRPAP1
+	1.37139	1.48928	Thioredoxin-related transmembrane protein 1	TMX1
+	1.88286	1.47521	Probable ATP-dependent RNA helicase DDX58	DDX58
+	1.82566	1.47175	Zinc finger protein-like 1	ZFPL1
+	3.07889	1.46687	RNA-binding protein 47	RBM47
+	5.65389	1.46299	Glutathione peroxidase;Glutathione peroxidase 1	GPX1
+	1.39309	1.46257	A-kinase anchor protein 8	AKAP8
+	2.23363	1.45183	Beta-2-microglobulin;Beta-2-microglobulin form pI 5.3	B2M
+	2.66307	1.4362	Nidogen-1	NID1
+	1.42315	1.41481	Peptidyl-prolyl cis-trans isomerase;Peptidyl-prolyl cis-trans isomerase FKBP11	FKBP11
+	6.47138	1.40817	Cytosol aminopeptidase	LAP3
+	2.07387	1.40355	Peroxisomal 2,4-dienoyl-CoA reductase	DECR2
+	2.32985	1.38482	Laminin subunit beta-2	LAMB2
+	1.43054	1.38113	DnaJ homolog subfamily C member 7	DNAJC7
+	1.41225	1.37886	Enoyl-CoA hydratase domain-containing protein 3, mitochondrial	ECHDC3
+	3.59539	1.37744	Bifunctional epoxide hydrolase 2;Cytosolic epoxide hydrolase 2;Lipid-phosphate phosphatase	EPHX2
+	5.57648	1.36676	E3 ubiquitin/ISG15 ligase TRIM25	TRIM25
+	1.72145	1.36527	Collagen alpha-5(IV) chain;Collagen alpha-1(IV) chain;Arresten	COL4A5;COL4A1
+	2.27743	1.34469	Ezrin	EZR
+	2.90921	1.33425	Superoxide dismutase;Superoxide dismutase [Mn], mitochondrial	SOD2
+	3.19228	1.3302	Fatty aldehyde dehydrogenase	ALDH3A2
+	2.52999	1.32608	Protein prune homolog 2	PRUNE2
+	4.1924	1.3223	CD59 glycoprotein	CD59
+	2.49607	1.32191	Laminin subunit alpha-1	LAMA1
+	4.03656	1.32102	LIM and SH3 domain protein 1	LASP1
+	3.94785	1.30777	NAD-dependent malic enzyme, mitochondrial	ME2
+	2.08224	1.28096	Serine/threonine-protein kinase PAK 2;PAK-2p27;PAK-2p34	PAK2
+	2.03387	1.26962	High mobility group protein HMG-I/HMG-Y	HMGA1
+	4.80789	1.26489	Sodium/potassium-transporting ATPase subunit beta-1	ATP1B1
+	1.67123	1.24889	Interferon-induced, double-stranded RNA-activated protein kinase	EIF2AK2
+	1.7885	1.21893	Basement membrane-specific heparan sulfate proteoglycan core protein;Endorepellin;LG3 peptide	HSPG2
+	5.34436	1.21302	Glycerol-3-phosphate dehydrogenase, mitochondrial	GPD2
+	1.77241	1.21116	Plasminogen activator inhibitor 1 RNA-binding protein	SERBP1
+	7.11107	1.20226	Na(+)/H(+) exchange regulatory cofactor NHE-RF1	SLC9A3R1
+	1.34485	1.17974	Protein LSM14 homolog A	LSM14A
+	1.90358	1.17697	Syntaxin-5	STX5
+	4.21668	1.15583	Prostaglandin reductase 1	PTGR1
+	2.17171	1.15222	Shootin-1	KIAA1598
+	3.44935	1.14663	NADH-cytochrome b5 reductase 3;NADH-cytochrome b5 reductase 3 membrane-bound form;NADH-cytochrome b5 reductase 3 soluble form	CYB5R3
+	2.87361	1.14419	cAMP-regulated phosphoprotein 19	ARPP19
+	1.72025	1.13587	Membrane-associated progesterone receptor component 2	PGRMC2
+	2.06295	1.12721	Protoporphyrinogen oxidase	PPOX
+	1.57351	1.12514	Lysophospholipid acyltransferase 7	MBOAT7
+	2.56456	1.124	Sulfiredoxin-1	SRXN1
+	3.31217	1.1237	Nucleoside diphosphate kinase A	NME1
+	4.18304	1.1134	Sialate O-acetylesterase	SIAE
+	4.10694	1.11176	Multiple inositol polyphosphate phosphatase 1	MINPP1
+	1.91844	1.10104	Dimethyladenosine transferase 2, mitochondrial	TFB2M
+	2.01023	1.09954	Monocarboxylate transporter 1	SLC16A1
+	6.47616	1.0961	Trifunctional enzyme subunit beta, mitochondrial;3-ketoacyl-CoA thiolase	HADHB
+	5.55921	1.0943	2,4-dienoyl-CoA reductase, mitochondrial	DECR1
+	1.99003	1.09309	cTAGE family member 5;Melanoma inhibitory activity protein 2	CTAGE5;MIA2
+	4.80179	1.08661	Reticulocalbin-1	RCN1
+	7.1593	1.0848	Glutamine--fructose-6-phosphate aminotransferase [isomerizing] 1	GFPT1
+	1.33446	1.08289	Glutathione S-transferase kappa 1	GSTK1
+	1.31246	1.07542	GTPase Era, mitochondrial	ERAL1
+	1.89486	1.07146	10 kDa heat shock protein, mitochondrial	HSPE1
+	3.9726	1.07044	Pyrroline-5-carboxylate reductase 1, mitochondrial;Pyrroline-5-carboxylate reductase	PYCR1
+	5.11779	1.06267	Proteasome activator complex subunit 1	PSME1
+	6.17089	1.05631	Ribosome-binding protein 1	RRBP1
+	1.55832	1.04638	Geranylgeranyl transferase type-2 subunit beta	RABGGTB
+	2.18207	1.04349	Pre-mRNA-splicing factor 38A	PRPF38A
+	1.33788	1.03325	Protein transport protein Sec24A	SEC24A
+	3.45853	1.02808	Lysosome membrane protein 2	SCARB2
+	1.55086	1.02671	Methylated-DNA--protein-cysteine methyltransferase	MGMT
+	2.35359	1.02191	Ensconsin	MAP7
+	4.00414	1.01835	Serrate RNA effector molecule homolog	SRRT
+	2.28317	1.01001	Golgin subfamily A member 2	GOLGA2
+	3.77885	1.00595	Double-stranded RNA-binding protein Staufen homolog 1	STAU1
+	1.84148	1.00547	Protein transport protein Sec24B	SEC24B
+	1.89063	1.00506	Vesicle-associated membrane protein 3;Vesicle-associated membrane protein 2	VAMP3;VAMP2
+	3.68539	1.00095	Glycine N-acyltransferase-like protein 1	GLYATL1
+	1.81492	0.986331	EPM2A-interacting protein 1	EPM2AIP1
+	2.26476	0.98425	Maleylacetoacetate isomerase	GSTZ1
+	4.25348	0.982041	Chloride intracellular channel protein 4	CLIC4
+	4.87281	0.978495	Short/branched chain specific acyl-CoA dehydrogenase, mitochondrial	ACADSB
+	1.35585	0.978235	Methylsterol monooxygenase 1	MSMO1
+	3.36381	0.976364	4F2 cell-surface antigen heavy chain	SLC3A2
+	1.6831	0.975694	Copper chaperone for superoxide dismutase;Superoxide dismutase [Cu-Zn]	CCS
+	2.47666	0.957852	CDK5 regulatory subunit-associated protein 3	CDK5RAP3
+	1.96207	0.954528	Cofilin-2	CFL2
+	4.02643	0.95447	Glycogen phosphorylase, brain form	PYGB
+	4.85727	0.952543	Thiosulfate sulfurtransferase	TST
+	3.15221	0.941864	Spectrin beta chain, non-erythrocytic 2	SPTBN2
+	4.17544	0.936405	Glucose-6-phosphate 1-dehydrogenase	G6PD
+	2.04743	0.932064	Eukaryotic initiation factor 4A-II;Eukaryotic initiation factor 4A-II, N-terminally processed	EIF4A2
+	4.445	0.930456	Superoxide dismutase [Cu-Zn]	SOD1
+	3.94452	0.930227	Carnitine O-palmitoyltransferase 1, liver isoform	CPT1A
+	1.3134	0.926854	N-alpha-acetyltransferase 10	NAA10
+	1.35966	0.920585	Phosphatidylinositol transfer protein beta isoform	PITPNB
+	5.4276	0.915294	4-trimethylaminobutyraldehyde dehydrogenase	ALDH9A1
+	1.61012	0.914908	ATP-binding cassette sub-family D member 3	ABCD3
+	3.52971	0.914816	Proteasome activator complex subunit 2	PSME2
+	3.98052	0.913368	Spectrin alpha chain, non-erythrocytic 1	SPTAN1
+	1.91061	0.906862	Deoxyribonuclease-2-alpha	DNASE2
+	1.93055	0.906245	Proline-rich protein 36	PRR36
+	3.83	0.905386	Nucleotide exchange factor SIL1	SIL1
+	5.20424	0.904687	UDP-glucose 6-dehydrogenase	UGDH
+	2.19643	0.902934	Interferon-induced protein with tetratricopeptide repeats 5	IFIT5
+	4.56937	0.900912	Cytoskeleton-associated protein 4	CKAP4
+	5.14147	0.888798	Asparagine--tRNA ligase, cytoplasmic	NARS
+	1.48153	0.888343	ER membrane protein complex subunit 1	EMC1
+	2.82876	0.88483	Cystathionine beta-synthase	CBS
+	5.14889	0.884188	Serine--tRNA ligase, cytoplasmic	SARS
+	5.52605	0.878022	Ankyrin-3	ANK3
+	3.58302	0.876414	Transducin beta-like protein 2	TBL2
+	4.23693	0.875771	Acetyl-CoA acetyltransferase, mitochondrial	ACAT1
+	5.37897	0.872384	Hydroxyacylglutathione hydrolase, mitochondrial	HAGH
+	7.18716	0.869491	Glutamate carboxypeptidase 2;Putative N-acetylated-alpha-linked acidic dipeptidase	FOLH1;FOLH1B
+	3.98542	0.866113	14-3-3 protein eta	YWHAH
+	1.8402	0.858595	Deoxyhypusine synthase	DHPS
+	4.20822	0.855201	General vesicular transport factor p115	USO1
+	4.45362	0.848286	Heme-binding protein 1	HEBP1
+	3.32858	0.847188	Dihydropteridine reductase	QDPR
+	4.36764	0.843968	Retinol dehydrogenase 11	RDH11
+	3.57887	0.839609	Serine/arginine-rich splicing factor 6	SRSF6
+	3.69951	0.839016	Plectin	PLEC
+	3.75109	0.838952	Hematological and neurological expressed 1-like protein	HN1L
+	2.62423	0.825404	NAD(P)H dehydrogenase [quinone] 1	NQO1
+	3.1033	0.808469	Threonine synthase-like 1	THNSL1
+	4.32724	0.802492	Vesicular integral-membrane protein VIP36	LMAN2
+	2.39807	0.800352	Cytochrome c oxidase assembly factor 4 homolog, mitochondrial	COA4
+	1.54029	0.799092	Centromere/kinetochore protein zw10 homolog	ZW10
+	1.58436	0.795622	E3 ubiquitin-protein ligase RNF213	RNF213
+	2.22304	0.79405	Torsin-1A-interacting protein 1	TOR1AIP1
+	1.63316	0.789308	ADP-ribosylation factor-like protein 1	ARL1
+	3.3308	0.778254	OCIA domain-containing protein 1	OCIAD1
+	5.58288	0.777784	Alpha-actinin-4	ACTN4
+	2.78949	0.776982	E3 UFM1-protein ligase 1	UFL1
+	1.67759	0.776262	Ferritin heavy chain;Ferritin heavy chain, N-terminally processed;Ferritin	FTH1
+	3.06791	0.773707	Nucleoside diphosphate-linked moiety X motif 19, mitochondrial	NUDT19
+	1.31754	0.772006	COMM domain-containing protein 9	COMMD9
+	3.30712	0.766587	6-phosphogluconolactonase	PGLS
+	1.47074	0.763494	NFU1 iron-sulfur cluster scaffold homolog, mitochondrial	NFU1
+	3.27218	0.762942	Signal recognition particle receptor subunit beta	SRPRB
+	2.4572	0.759137	NADH dehydrogenase [ubiquinone] 1 alpha subcomplex subunit 9, mitochondrial	NDUFA9
+	1.52639	0.749349	Guanine nucleotide-binding protein-like 3	GNL3
+	3.95345	0.748937	Estradiol 17-beta-dehydrogenase 8	HSD17B8
+	3.59609	0.743854	Exportin-T	XPOT
+	1.37221	0.739944	Ras-related protein Rab-10	RAB10
+	1.72748	0.738333	Solute carrier family 35 member E1	SLC35E1
+	3.4301	0.738294	Tubulin alpha-4A chain	TUBA4A
+	4.15522	0.738203	Nucleoside diphosphate kinase 3;Nucleoside diphosphate kinase	NME3
+	2.07642	0.734478	39S ribosomal protein L1, mitochondrial	MRPL1
+	4.07907	0.730453	Isocitrate dehydrogenase [NADP] cytoplasmic	IDH1
+	3.03677	0.723239	Neuroblast differentiation-associated protein AHNAK	AHNAK
+	2.36328	0.72235	Dehydrogenase/reductase SDR family member 7	DHRS7
+	1.8141	0.718402	RNA-binding protein 12B	RBM12B
+	2.81188	0.717609	Putative hydrolase RBBP9	RBBP9
+	3.86221	0.7149	Cathepsin D;Cathepsin D light chain;Cathepsin D heavy chain	CTSD
+	1.48124	0.701128	COX assembly mitochondrial protein homolog	CMC1
+	2.59828	0.699354	Flotillin-1	FLOT1
+	1.3765	0.698312	Signal recognition particle 19 kDa protein	SRP19
+	3.97385	0.696005	Phosphoserine phosphatase	PSPH
+	1.30793	0.692595	Methionine aminopeptidase 2	METAP2
+	6.09218	0.692279	Coatomer subunit alpha;Xenin;Proxenin	COPA
+	4.68862	0.691429	Phosphoserine aminotransferase	PSAT1
+	1.58883	0.683628	Transcription elongation factor A protein 1	TCEA1
+	3.27016	0.682371	Secretory carrier-associated membrane protein 2	SCAMP2
+	3.48556	0.682097	SUMO-activating enzyme subunit 2	UBA2
+	1.81659	0.680869	Manganese-transporting ATPase 13A1	ATP13A1
+	1.37754	0.679791	[3-methyl-2-oxobutanoate dehydrogenase [lipoamide]] kinase, mitochondrial	BCKDK
+	1.82791	0.677069	Alpha/beta hydrolase domain-containing protein 14B	ABHD14B
+	3.15146	0.677047	Heterogeneous nuclear ribonucleoprotein L	HNRNPL
+	4.31827	0.670227	Neural cell adhesion molecule 2	NCAM2
+	1.75191	0.669706	Cytochrome c oxidase assembly factor 6 homolog	COA6
+	1.38197	0.668246	Spermatid perinuclear RNA-binding protein	STRBP
+	2.45416	0.667692	Cysteine--tRNA ligase, cytoplasmic	CARS
+	1.44838	0.665446	Glycolipid transfer protein	GLTP
+	1.52929	0.664652	Cytosolic Fe-S cluster assembly factor NUBP1	NUBP1
+	2.24454	0.662223	Ubiquitin carboxyl-terminal hydrolase 5	USP5
+	3.42308	0.65914	Peroxiredoxin-2	PRDX2
+	1.43244	0.655301	NAD kinase 2, mitochondrial	NADK2
+	1.64797	0.649657	PDZ and LIM domain protein 1	PDLIM1
+	3.44654	0.647446	D-3-phosphoglycerate dehydrogenase	PHGDH
+	4.73051	0.646771	Protein disulfide-isomerase A4	PDIA4
+	2.21641	0.646628	Golgi resident protein GCP60	ACBD3
+	1.37484	0.641478	Ras-related protein Rab-5B	RAB5B
+	2.13525	0.636083	NADPH--cytochrome P450 reductase	POR
+	4.51187	0.636071	Cadherin-1;E-Cad/CTF1;E-Cad/CTF2;E-Cad/CTF3	CDH1
+	3.45814	0.634926	Spliceosome RNA helicase DDX39B	DDX39B
+	1.73115	0.634523	Thioredoxin domain-containing protein 5	TXNDC5
+	2.91358	0.634315	Polymerase delta-interacting protein 3	POLDIP3
+	3.32292	0.63413	Thioredoxin-like protein 1	TXNL1
+	1.46073	0.631554	Ribose-phosphate pyrophosphokinase 1	PRPS1
+	2.46081	0.629755	Radixin	RDX
+	4.92321	0.626647	Pyridoxal-dependent decarboxylase domain-containing protein 1	PDXDC1
+	2.9832	0.626108	Pre-mRNA 3-end-processing factor FIP1	FIP1L1
+	2.83474	0.62587	Cell division cycle and apoptosis regulator protein 1	CCAR1
+	2.3176	0.625106	Phosphoglucomutase-1	PGM1
+	1.9451	0.623428	Stromal interaction molecule 1	STIM1
+	2.04627	0.621418	Single-stranded DNA-binding protein, mitochondrial	SSBP1
+	3.11565	0.620741	Spermine synthase	SMS
+	2.26585	0.620723	Destrin	DSTN
+	2.97235	0.61885	Protein NipSnap homolog 2	GBAS
+	3.07662	0.618364	Alpha-soluble NSF attachment protein	NAPA
+	1.39377	0.615544	2-oxoisovalerate dehydrogenase subunit alpha, mitochondrial	BCKDHA
+	4.68179	0.61358	6-phosphogluconate dehydrogenase, decarboxylating	PGD
+	2.99184	0.61099	Serine/threonine-protein kinase D1;Serine/threonine-protein kinase	PRKD1
+	3.17205	0.608591	Calnexin	CANX
+	2.37835	0.605781	Mitochondrial carrier homolog 2	MTCH2
+	1.52316	0.60547	Uveal autoantigen with coiled-coil domains and ankyrin repeats	UACA
+	6.13881	0.599653	Myosin-9	MYH9
+	3.48267	0.596227	Ribonuclease inhibitor	RNH1
+	2.60568	0.595336	Tropomyosin alpha-3 chain	DKFZp686J1372;TPM3
+	2.55379	0.593513	Acyl-coenzyme A thioesterase 1;Acyl-coenzyme A thioesterase 2, mitochondrial	ACOT1;ACOT2
+	4.0692	0.592918	Catalase	CAT
+	4.33984	0.592403	Pyridoxine-5-phosphate oxidase	PNPO
+	2.02507	0.592103	Twinfilin-1	TWF1
+	3.56759	0.589231	Transcription factor BTF3 homolog 4;Transcription factor BTF3	BTF3L4
+	2.66991	0.588642	DnaJ homolog subfamily A member 1	DNAJA1
+	3.38947	0.587687	Protein disulfide-isomerase	P4HB
+	1.93355	0.586261	Aspartyl aminopeptidase	DNPEP
+	2.19843	-0.581014	Cat eye syndrome critical region protein 5	CECR5
+	2.93604	-0.5822	U1 small nuclear ribonucleoprotein A	SNRPA
+	3.46405	-0.583006	Complement component 1 Q subcomponent-binding protein, mitochondrial	C1QBP
+	2.00052	-0.583191	Actin-related protein 2/3 complex subunit 1A	ARPC1A
+	3.44047	-0.584944	RNA polymerase-associated protein LEO1	LEO1
+	1.48437	-0.585087	Beta-adrenergic receptor kinase 1	ADRBK1
+	4.51798	-0.587001	Phosphoglycerate mutase 1	PGAM1
+	3.34627	-0.589135	Peptidyl-tRNA hydrolase 2, mitochondrial	PTRH2
+	3.06069	-0.593826	Acidic leucine-rich nuclear phosphoprotein 32 family member A	ANP32A
+	1.67324	-0.595737	Splicing factor 3A subunit 3	SF3A3
+	3.11489	-0.607779	Hepatocyte nuclear factor 3-alpha	FOXA1
+	4.01212	-0.607935	Elongation factor 2	EEF2
+	3.42327	-0.609891	Persulfide dioxygenase ETHE1, mitochondrial	ETHE1
+	3.24287	-0.614007	CCA tRNA nucleotidyltransferase 1, mitochondrial	TRNT1
+	2.47945	-0.615252	Proteasome subunit beta type-7	PSMB7
+	4.51895	-0.615621	DNA replication licensing factor MCM7	MCM7
+	3.3959	-0.619324	Cysteine and histidine-rich domain-containing protein 1	CHORDC1
+	2.15608	-0.619606	Peptidyl-prolyl cis-trans isomerase;Peptidyl-prolyl cis-trans isomerase H	PPIH
+	2.37579	-0.620825	Proteasome activator complex subunit 3	PSME3
+	2.67856	-0.621893	AP-2 complex subunit alpha-1	AP2A1
+	2.59625	-0.626266	Alanyl-tRNA editing protein Aarsd1	PTGES3L-AARSD1;AARSD1
+	1.95416	-0.629225	Non-POU domain-containing octamer-binding protein	NONO
+	1.55982	-0.631144	1,4-alpha-glucan-branching enzyme	GBE1
+	3.06885	-0.6351	40S ribosomal protein S14	RPS14
+	5.89518	-0.635131	Porphobilinogen deaminase	HMBS
+	2.05819	-0.637271	Dual specificity mitogen-activated protein kinase kinase 3	MAP2K3
+	1.6516	-0.63835	Enhancer of mRNA-decapping protein 3	EDC3
+	1.35199	-0.638807	Caseinolytic peptidase B protein homolog	CLPB
+	2.91041	-0.653555	Ribosomal protein L19;60S ribosomal protein L19	RPL19
+	4.97421	-0.659791	Fumarate hydratase, mitochondrial	FH
+	3.03014	-0.662633	Protein NipSnap homolog 1	NIPSNAP1
+	2.70343	-0.662681	Acetyl-CoA acetyltransferase, cytosolic	ACAT2
+	2.84416	-0.668985	Histone-binding protein RBBP4	RBBP4
+	1.92874	-0.673668	CDGSH iron-sulfur domain-containing protein 3, mitochondrial	CISD3
+	5.18509	-0.676507	60S ribosomal protein L24	RPL24
+	2.22689	-0.680556	Methionine--tRNA ligase, mitochondrial	MARS2
+	3.7771	-0.683136	S-methyl-5-thioadenosine phosphorylase;Purine nucleoside phosphorylase	MTAP
+	3.00295	-0.685679	Pyruvate dehydrogenase E1 component subunit alpha, somatic form, mitochondrial	PDHA1
+	2.6339	-0.698933	ELAV-like protein 1	ELAVL1
+	1.76671	-0.699326	ERO1-like protein alpha	ERO1L
+	1.6683	-0.701112	BUB3-interacting and GLEBS motif-containing protein ZNF207	ZNF207
+	2.36182	-0.702877	Protein BUD31 homolog	BUD31
+	3.54707	-0.704607	Nucleophosmin	NPM1
+	1.855	-0.705057	Thymidylate kinase	DTYMK
+	2.07046	-0.707391	RNA-binding motif protein, X chromosome;RNA-binding motif protein, X chromosome, N-terminally processed	RBMX
+	2.015	-0.714678	General transcription factor IIE subunit 1	GTF2E1
+	2.0153	-0.714935	Heterogeneous nuclear ribonucleoprotein K	HNRNPK
+	3.69269	-0.715498	Ubiquitin carboxyl-terminal hydrolase isozyme L3;Ubiquitin carboxyl-terminal hydrolase	UCHL3
+	2.87672	-0.719605	Ras GTPase-activating protein-binding protein 2	G3BP2
+	3.0785	-0.721975	Kinectin	KTN1
+	2.15577	-0.723551	MICOS complex subunit MIC25	CHCHD6
+	3.28248	-0.72479	Nucleolar RNA helicase 2	DDX21
+	3.34135	-0.726002	Anamorsin	CIAPIN1
+	3.97818	-0.728875	Gamma-glutamyl hydrolase	GGH
+	2.92363	-0.729867	Large proline-rich protein BAG6	BAT3;BAG6
+	2.60266	-0.732989	Tubulin-folding cofactor B	TBCB
+	2.33705	-0.733969	Niban-like protein 1	FAM129B
+	2.09955	-0.739459	Tubulin gamma-1 chain;Tubulin gamma-2 chain	TUBG1;TUBG2
+	1.33235	-0.744153	39S ribosomal protein L22, mitochondrial	MRPL22
+	1.56271	-0.744235	Lymphokine-activated killer T-cell-originated protein kinase	PBK
+	2.81456	-0.744459	Sulfatase-modifying factor 2	SUMF2
+	1.93713	-0.744555	Ethanolamine-phosphate cytidylyltransferase	PCYT2
+	2.79353	-0.745701	Serine/threonine-protein phosphatase 2B catalytic subunit alpha isoform;Serine/threonine-protein phosphatase	PPP3CA
+	2.25965	-0.749035	Nuclear autoantigenic sperm protein	NASP
+	2.67245	-0.749238	39S ribosomal protein L44, mitochondrial	MRPL44
+	1.33739	-0.753222	Phospholipase A-2-activating protein	PLAA
+	4.77026	-0.756258	Peptidyl-prolyl cis-trans isomerase FKBP3	FKBP3
+	1.45397	-0.759236	Histone H1.5	HIST1H1B
+	3.65841	-0.763247	60S ribosomal protein L11	RPL11
+	1.31726	-0.765419	SWI/SNF complex subunit SMARCC1	SMARCC1
+	2.03914	-0.767311	DnaJ homolog subfamily A member 2	DNAJA2
+	2.07545	-0.77908	Prenylcysteine oxidase-like	PCYOX1L
+	1.78457	-0.781546	3-mercaptopyruvate sulfurtransferase;Sulfurtransferase	MPST
+	2.59139	-0.782181	F-box-like/WD repeat-containing protein TBL1XR1;F-box-like/WD repeat-containing protein TBL1Y;F-box-like/WD repeat-containing protein TBL1X	TBL1XR1;TBL1Y;TBL1X
+	4.49633	-0.783175	WD40 repeat-containing protein SMU1;WD40 repeat-containing protein SMU1, N-terminally processed	SMU1
+	1.78317	-0.783571	Xaa-Pro dipeptidase	PEPD
+	3.81866	-0.789021	Replication protein A 70 kDa DNA-binding subunit;Replication protein A 70 kDa DNA-binding subunit, N-terminally processed	RPA1
+	1.94446	-0.794982	Cytochrome c oxidase copper chaperone	COX17
+	1.87236	-0.801534	Heat shock 70 kDa protein 14	HSPA14
+	1.68338	-0.802366	Something about silencing protein 10	UTP3
+	3.0934	-0.804013	40S ribosomal protein S17	RPS17
+	2.06614	-0.809381	Methyltransferase-like protein 7A	METTL7A
+	1.80103	-0.810265	DNA fragmentation factor subunit alpha	DFFA
+	2.26041	-0.815129	Ubiquitin carboxyl-terminal hydrolase 15	USP15
+	4.30661	-0.823863	Activity-dependent neuroprotector homeobox protein	ADNP
+	1.36061	-0.826565	Plastin-1	PLS1
+	2.92438	-0.829755	Histone H1.4;Histone H1.3	HIST1H1E;HIST1H1D
+	3.11299	-0.830944	Perilipin-3	PLIN3
+	2.82771	-0.846693	CDGSH iron-sulfur domain-containing protein 1	CISD1
+	2.57205	-0.851917	Splicing factor 45	RBM17
+	1.51908	-0.860503	Acetolactate synthase-like protein	ILVBL
+	1.87586	-0.865542	Rabankyrin-5	ANKFY1
+	2.01524	-0.869391	AP-1 complex subunit mu-2	AP1M2
+	2.94798	-0.873659	Cold-inducible RNA-binding protein	CIRBP
+	1.57714	-0.876161	Elongation factor G, mitochondrial	GFM1
+	1.57459	-0.890072	G-rich sequence factor 1	GRSF1
+	3.11472	-0.893209	Dihydrolipoyllysine-residue succinyltransferase component of 2-oxoglutarate dehydrogenase complex, mitochondrial	DLST
+	4.22174	-0.895171	Heme-binding protein 2	HEBP2
+	2.69105	-0.896239	Protein phosphatase 1 regulatory subunit 14B	PPP1R14B
+	4.97469	-0.899308	Trifunctional purine biosynthetic protein adenosine-3;Phosphoribosylamine--glycine ligase;Phosphoribosylformylglycinamidine cyclo-ligase;Phosphoribosylglycinamide formyltransferase	GART
+	4.5477	-0.910213	Phosphoglycerate kinase 1	PGK1
+	2.78289	-0.915855	Far upstream element-binding protein 3	FUBP3
+	1.99337	-0.9176	Zinc finger CCCH domain-containing protein 14	ZC3H14
+	2.45633	-0.927321	Pyruvate dehydrogenase protein X component, mitochondrial	PDHX
+	3.09678	-0.934749	Isochorismatase domain-containing protein 2, mitochondrial	ISOC2
+	1.3588	-0.944225	Replication factor C subunit 1	RFC1
+	1.98559	-0.948207	Transcriptional repressor protein YY1;Transcription factor YY2	YY1;YY2
+	1.41985	-0.949727	ADP-ribosylation factor 6	ARF6
+	1.59827	-0.953604	Coiled-coil domain-containing protein 86	CCDC86
+	4.00943	-0.959308	UV excision repair protein RAD23 homolog B	RAD23B
+	2.29849	-0.961025	THUMP domain-containing protein 3	THUMPD3
+	3.95199	-0.967511	Histone-binding protein RBBP7	RBBP7
+	1.73269	-0.968381	NADH-cytochrome b5 reductase 1	CYB5R1
+	2.63204	-0.970262	Mannose-6-phosphate isomerase	MPI
+	1.82793	-0.971793	RRP15-like protein	RRP15
+	3.16198	-0.97215	Transcription elongation factor SPT5	SUPT5H
+	4.03413	-0.973699	NEDD8-activating enzyme E1 regulatory subunit	NAE1
+	4.21503	-0.975827	Acylamino-acid-releasing enzyme	APEH
+	1.8206	-0.976491	FAD synthase;Molybdenum cofactor biosynthesis protein-like region;FAD synthase region	FLAD1
+	3.98789	-0.984955	Proteasome subunit beta type-6;Proteasome subunit beta type	PSMB6
+	3.57227	-0.985372	Acyl-CoA-binding protein	DBI
+	1.99729	-0.987624	Glutaryl-CoA dehydrogenase, mitochondrial	GCDH
+	3.50059	-0.991213	Transcription elongation factor B polypeptide 1	TCEB1
+	1.76718	-0.993077	Lamina-associated polypeptide 2, isoforms beta/gamma;Thymopoietin;Thymopentin	TMPO
+	1.42386	-0.99466	Zinc finger CCCH domain-containing protein 4	ZC3H4
+	1.39575	-1.01181	Atypical kinase ADCK3, mitochondrial	ADCK3
+	3.79304	-1.0147	Serine/threonine-protein phosphatase 2A activator	PPP2R4;DKFZp781M17165
+	2.10454	-1.0148	Nuclear inhibitor of protein phosphatase 1;Activator of RNA decay	PPP1R8
+	2.34963	-1.01613	Macrophage migration inhibitory factor	MIF
+	5.63457	-1.02524	Sorbitol dehydrogenase	SORD
+	1.86874	-1.03153	PTB domain-containing engulfment adapter protein 1	GULP1
+	1.50386	-1.03497	DDB1- and CUL4-associated factor 7	DCAF7
+	4.97189	-1.03831	Copine-3	CPNE3
+	1.99172	-1.04149	Cyclin-dependent kinase 4	CDK4
+	1.70424	-1.04164	Peptidyl-prolyl cis-trans isomerase-like 4	PPIL4
+	2.69907	-1.04605	Splicing regulatory glutamine/lysine-rich protein 1	SREK1
+	3.10187	-1.04656	WD repeat-containing protein 61;WD repeat-containing protein 61, N-terminally processed	WDR61
+	1.73043	-1.04881	Putative helicase MOV-10	MOV10
+	2.66266	-1.05073	Disks large homolog 1	DLG1
+	2.50141	-1.05833	BRCA2 and CDKN1A-interacting protein	BCCIP
+	2.90823	-1.07431	Delta-1-pyrroline-5-carboxylate dehydrogenase, mitochondrial	ALDH4A1
+	3.26732	-1.07863	Chromatin target of PRMT1 protein	CHTOP
+	4.58875	-1.08446	Ubiquitin carboxyl-terminal hydrolase;Ubiquitin carboxyl-terminal hydrolase isozyme L5	UCHL5
+	3.91087	-1.09978	Isocitrate dehydrogenase [NAD] subunit alpha, mitochondrial	IDH3A
+	2.29207	-1.10597	3-beta-hydroxysteroid-Delta(8),Delta(7)-isomerase	EBP
+	2.86458	-1.11623	Replication factor C subunit 4	RFC4
+	4.06628	-1.11695	Signal recognition particle 9 kDa protein	SRP9
+	3.37132	-1.1216	RNA 3-terminal phosphate cyclase-like protein	RCL1
+	3.75775	-1.12472	Actin, alpha skeletal muscle;Actin, alpha cardiac muscle 1;Actin, gamma-enteric smooth muscle;Actin, aortic smooth muscle	ACTA1;ACTC1;ACTG2;ACTA2
+	6.77257	-1.12764	Creatine kinase U-type, mitochondrial	CKMT1A;CKMT1B
+	2.1634	-1.13052	60S ribosomal protein L26	RPL26
+	3.14403	-1.13454	Glutamate--cysteine ligase regulatory subunit	GCLM
+	1.61621	-1.137	Actin-related protein 2/3 complex subunit 5-like protein	ARPC5L
+	1.64967	-1.13718	Mitochondrial genome maintenance exonuclease 1	MGME1
+	3.71309	-1.13886	Histone acetyltransferase type B catalytic subunit	HAT1
+	1.58298	-1.14227	Serine/arginine repetitive matrix protein 1	SRRM1
+	1.36541	-1.15291	Vasodilator-stimulated phosphoprotein	VASP
+	2.74194	-1.16574	Myotrophin	MTPN
+	3.39125	-1.16703	Transgelin-2	TAGLN2
+	2.85569	-1.17092	Nucleolysin TIAR	TIAL1
+	2.93706	-1.17304	Acyl-protein thioesterase 1	LYPLA1
+	3.47998	-1.17616	Mitochondrial import receptor subunit TOM22 homolog	TOMM22
+	4.14336	-1.17687	E3 ubiquitin-protein ligase HUWE1	HUWE1
+	2.10028	-1.18591	Splicing factor 3A subunit 2	SF3A2
+	1.82228	-1.19466	Condensin complex subunit 3	NCAPG
+	2.42117	-1.19981	Fibronectin;Anastellin;Ugl-Y1;Ugl-Y2;Ugl-Y3	FN1
+	1.91308	-1.20673	Interferon regulatory factor 2-binding protein-like	IRF2BPL
+	3.92218	-1.20701	Nuclear transport factor 2	NUTF2
+	1.45784	-1.21803	Bis(5-nucleosyl)-tetraphosphatase [asymmetrical]	NUDT2
+	2.1548	-1.22989	Phenylalanine--tRNA ligase alpha subunit	FARSA
+	4.09639	-1.23356	Sodium/potassium-transporting ATPase subunit beta-3	ATP1B3
+	3.0572	-1.24024	40S ribosomal protein S23	RPS23
+	1.37628	-1.24745	NADH dehydrogenase [ubiquinone] iron-sulfur protein 8, mitochondrial	NDUFS8
+	2.78996	-1.25113	Proline-rich AKT1 substrate 1	AKT1S1
+	2.51511	-1.25866	Lanosterol synthase	LSS
+	6.75417	-1.27074	Dihydrolipoyllysine-residue acetyltransferase component of pyruvate dehydrogenase complex, mitochondrial;Acetyltransferase component of pyruvate dehydrogenase complex	DLAT
+	1.32278	-1.27897	Cullin-4A	CUL4A
+	3.02876	-1.28044	Heterogeneous nuclear ribonucleoprotein A1;Heterogeneous nuclear ribonucleoprotein A1, N-terminally processed	HNRNPA1
+	1.65155	-1.28047	Helicase-like transcription factor	HLTF
+	1.60379	-1.29652	Ras-related protein Rab-1B	RAB1B
+	1.32143	-1.30008	Sorting nexin-12	SNX12
+	1.6747	-1.30305	Calmegin	CLGN
+	1.69252	-1.30472	La-related protein 4	LARP4
+	5.56024	-1.30571	CD166 antigen	ALCAM
+	3.21744	-1.30572	Farnesyl pyrophosphate synthase	FDPS
+	2.1357	-1.30829	Death-inducer obliterator 1	DIDO1
+	3.0599	-1.31706	Protein S100-A11;Protein S100-A11, N-terminally processed	S100A11
+	3.47341	-1.31756	60S ribosomal protein L37a	RPL37A
+	1.71382	-1.32897	Serine/arginine-rich splicing factor 2	SRSF2
+	3.16556	-1.32941	Eukaryotic translation initiation factor 3 subunit M	EIF3M
+	2.15016	-1.33918	Target of Myb protein 1	TOM1
+	4.36139	-1.34068	Vacuolar protein sorting-associated protein VTA1 homolog	VTA1
+	2.24332	-1.35328	Protein SON	SON
+	1.67497	-1.36803	Proteasomal ubiquitin receptor ADRM1	ADRM1
+	6.55531	-1.37545	Lactoylglutathione lyase	GLO1
+	3.06088	-1.385	39S ribosomal protein L16, mitochondrial	MRPL16
+	1.78823	-1.39898	Cytosolic acyl coenzyme A thioester hydrolase	ACOT7
+	2.45593	-1.40084	Serine/threonine-protein phosphatase 6 regulatory subunit 3	PPP6R3
+	3.85482	-1.41066	39S ribosomal protein L20, mitochondrial	MRPL20
+	3.0918	-1.41273	NADH dehydrogenase [ubiquinone] 1 beta subcomplex subunit 3	NDUFB3
+	1.53875	-1.42707	RNA-binding protein FUS	FUS
+	1.83651	-1.42722	Probable ATP-dependent RNA helicase DDX28	DDX28
+	1.49007	-1.44469	Histone H3.1	HIST1H3A
+	2.70764	-1.4472	Mitochondrial import inner membrane translocase subunit TIM14	DNAJC19
+	3.13968	-1.4487	Nuclear factor 1 X-type;Nuclear factor 1	NFIX
+	1.49228	-1.46658	E3 ubiquitin-protein ligase BRE1B	RNF40
+	1.52816	-1.47408	28S ribosomal protein S36, mitochondrial	MRPS36
+	4.44746	-1.47477	Acyl carrier protein, mitochondrial;Acyl carrier protein	NDUFAB1
+	1.31538	-1.48037	Cytochrome b-c1 complex subunit 9	UQCR10
+	1.62223	-1.48956	39S ribosomal protein L10, mitochondrial	MRPL10
+	1.89262	-1.48982	Guanosine-3,5-bis(diphosphate) 3-pyrophosphohydrolase MESH1	HDDC3
+	1.77029	-1.49343	Na(+)/H(+) exchange regulatory cofactor NHE-RF2	SLC9A3R2
+	1.65267	-1.4997	ATP-binding cassette sub-family B member 6, mitochondrial	ABCB6
+	2.73722	-1.50382	Histone H2B type 1-H;Histone H2B type 2-F;Histone H2B;Histone H2B type 1-M;Histone H2B type 1-N;Histone H2B type 1-C/E/F/G/I;Histone H2B type 1-D;Histone H2B type 1-L;Histone H2B type 1-K;Histone H2B type F-S	HIST1H2BH;HIST2H2BF;HIST1H2BN;HIST1H2BM;HIST1H2BC;HIST1H2BD;HIST1H2BL;HIST1H2BK;H2BFS
+	2.84835	-1.51655	Procollagen-lysine,2-oxoglutarate 5-dioxygenase 1	PLOD1
+	2.04572	-1.5177	Proteasome-associated protein ECM29 homolog	ECM29;KIAA0368
+	1.80079	-1.52279	Nucleoporin SEH1	SEH1L
+	1.81091	-1.53748	28S ribosomal protein S5, mitochondrial	MRPS5
+	3.27589	-1.55274	Phosphopantothenate--cysteine ligase	PPCS
+	4.87622	-1.55717	Survival of motor neuron-related-splicing factor 30	SMNDC1
+	1.52531	-1.57706	Heterogeneous nuclear ribonucleoprotein A3	HNRNPA3
+	3.48653	-1.57865	Surfeit locus protein 6	SURF6
+	2.25829	-1.58728	Epidermal growth factor receptor;Receptor protein-tyrosine kinase	EGFR
+	3.35297	-1.6034	Acetoacetyl-CoA synthetase	AACS
+	1.49088	-1.60579	Translation machinery-associated protein 7	TMA7
+	6.57535	-1.6078	Succinyl-CoA:3-ketoacid coenzyme A transferase 1, mitochondrial	OXCT1
+	2.22287	-1.6139	HD domain-containing protein 2	HDDC2
+	2.94402	-1.62114	Cytoplasmic dynein 1 light intermediate chain 2	DYNC1LI2
+	2.07648	-1.63424	Nuclear receptor 2C2-associated protein	NR2C2AP
+	2.08836	-1.63636	Protein CDV3 homolog	CDV3
+	3.57435	-1.63863	Transducin-like enhancer protein 3	TLE3
+	2.65096	-1.64199	Ribosomal RNA processing protein 1 homolog B	RRP1B
+	3.13537	-1.64447	Transcription elongation regulator 1	TCERG1
+	2.20693	-1.64832	tRNA (guanine(37)-N1)-methyltransferase	TRMT5
+	3.01499	-1.66069	[Pyruvate dehydrogenase (acetyl-transferring)] kinase isozyme 1, mitochondrial	PDK1
+	5.73494	-1.68566	Nucleosome assembly protein 1-like 1	NAP1L1
+	1.83816	-1.70835	UBX domain-containing protein 1	UBXN1
+	1.33542	-1.71874	Acidic leucine-rich nuclear phosphoprotein 32 family member E	ANP32E
+	3.61709	-1.73749	Neudesin	NENF
+	1.3807	-1.74253	Glycine cleavage system H protein, mitochondrial	GCSH
+	3.1022	-1.75137	Vacuolar protein sorting-associated protein 4A	VPS4A
+	1.34627	-1.78579	LanC-like protein 1	LANCL1
+	1.43405	-1.79517	Protein phosphatase 1G	PPM1G
+	1.41751	-1.8032	Translocator protein	TSPO
+	2.07289	-1.85918	5-nucleotidase domain-containing protein 2	NT5DC2
+	2.54444	-1.86854	Pirin	PIR
+	4.78254	-1.86921	DNA mismatch repair protein Mlh1	MLH1
+	4.32617	-1.87191	Presequence protease, mitochondrial	PITRM1
+	2.19841	-1.88375	1,2-dihydroxy-3-keto-5-methylthiopentene dioxygenase	ADI1
+	3.07026	-1.88534	28S ribosomal protein S7, mitochondrial	MRPS7
+	1.68025	-1.88943	Prefoldin subunit 5	PFDN5
+	4.20243	-1.91225	Melanoma-associated antigen 10	MAGEA10
+	2.17788	-1.91888	Histone H1x	H1FX
+	4.81048	-1.927	Transducin beta-like protein 3	TBL3
+	3.00389	-1.9425	SH3 domain-binding glutamic acid-rich-like protein 3	SH3BGRL3
+	2.77502	-1.99672	28S ribosomal protein S17, mitochondrial	MRPS17;hCG_1984214
+	2.91199	-1.9999	Dihydrofolate reductase	DHFR
+	1.74044	-2.01889	Nucleobindin-1	NUCB1
+	4.62085	-2.02181	Pre-mRNA-splicing factor SPF27	BCAS2
+	2.30886	-2.05477	TATA-binding protein-associated factor 2N	TAF15
+	1.83559	-2.06637	C-Myc-binding protein	MYCBP
+	4.3129	-2.08318	Structural maintenance of chromosomes protein;Structural maintenance of chromosomes protein 4	SMC4
+	2.91781	-2.10092	Mediator of DNA damage checkpoint protein 1	MDC1
+	1.7098	-2.10631	Mitochondrial-processing peptidase subunit alpha	PMPCA
+	1.57045	-2.11325	Clathrin light chain A	CLTA
+	1.48647	-2.12914	NADH dehydrogenase [ubiquinone] iron-sulfur protein 4, mitochondrial	NDUFS4
+	4.09206	-2.13019	Hexokinase-2;Hexokinase	HK2
+	2.46393	-2.14715	U3 small nucleolar RNA-associated protein 14 homolog A	UTP14A
+	3.47075	-2.17719	Endophilin-B2	SH3GLB2
+	3.33441	-2.1862	Oxysterol-binding protein-related protein 8;Oxysterol-binding protein	OSBPL8
+	2.93333	-2.18992	Histone H3.2	HIST2H3A
+	3.22372	-2.20033	Mitochondrial antiviral-signaling protein	MAVS
+	2.13827	-2.24518	Adrenodoxin, mitochondrial	FDX1
+	2.64955	-2.25572	Interferon kappa	IFNK
+	4.95745	-2.30619	PHD finger protein 6	PHF6
+	4.17714	-2.30834	Peptidyl-prolyl cis-trans isomerase FKBP5;Peptidyl-prolyl cis-trans isomerase FKBP5, N-terminally processed	FKBP5
+	3.62753	-2.31053	Dolichol-phosphate mannosyltransferase subunit 1	DPM1
+	4.08558	-2.31665	General transcription factor IIF subunit 2	GTF2F2
+	3.17015	-2.32314	Synaptosomal-associated protein;Synaptosomal-associated protein 23	SNAP23
+	2.95369	-2.34547	Lanosterol 14-alpha demethylase	CYP51A1
+	1.53395	-2.39743	Translationally-controlled tumor protein	TPT1
+	4.43186	-2.41896	Long-chain-fatty-acid--CoA ligase 3	ACSL3
+	5.04029	-2.43251	U3 small nucleolar RNA-interacting protein 2	RRP9
+	3.57147	-2.54925	Heterogeneous nuclear ribonucleoprotein H2	HNRNPH2
+	3.87861	-2.5553	Sphingolipid delta(4)-desaturase DES1	DEGS1
+	3.87566	-2.73894	39S ribosomal protein L24, mitochondrial	MRPL24
+	2.40203	-2.82383	Translin-associated protein X	TSNAX;DISC1
+	5.58264	-2.84456	Neprilysin	MME
+	3.45536	-2.9417	60S ribosomal protein L10	RPL10
+	4.57366	-2.94664	Structural maintenance of chromosomes protein 2	SMC2
+	4.50594	-3.03728	Amine oxidase [flavin-containing] A	MAOA
+	4.42604	-3.18543	Protein transport protein Sec61 subunit beta	SEC61B
+	5.00249	-3.2612	Mitochondrial intermediate peptidase	MIPEP
+	5.39103	-3.35351	AP-1 complex subunit beta-1	AP1B1
+	6.89558	-3.35861	PDZ and LIM domain protein 5	PDLIM5
+	2.20374	-3.37955	Growth/differentiation factor 15	GDF15
+	4.80759	-3.42957	STE20/SPS1-related proline-alanine-rich protein kinase	STK39
+	1.54947	-3.57169	Protein RRP5 homolog	PDCD11
+	6.80409	-3.6081	Prostate-specific antigen	KLK3
+	3.21483	-3.69967	40S ribosomal protein S15	RPS15
+	5.04318	-3.91621	ATP-dependent RNA helicase DHX36	DHX36
+	3.60597	-3.97553	Utrophin	UTRN
+	6.91809	-4.33149	UDP-N-acetylhexosamine pyrophosphorylase;UDP-N-acetylgalactosamine pyrophosphorylase;UDP-N-acetylglucosamine pyrophosphorylase	UAP1
+	5.43157	-5.25818	Glyceraldehyde-3-phosphate dehydrogenase	GAPDH
+	5.69217	-7.82337	Histone H2A type 2-A;Histone H2A type 2-C	HIST2H2AA3;HIST2H2AC
