# Supplementary material for: 2,4-dienoyl-CoA reductase regulates lipid homeostasis in treatment-resistant prostate cancer
Source: Nat Commun. 2020 May 19;11:2508. doi: 10.1038/s41467-020-16126-7 (PMC7237503; doi:10.1038/s41467-020-16126-7)
Supplement: Supplementary file 5 — Supplementary Data 2 [file 41467_2020_16126_MOESM5_ESM.xlsx]

## Sheet: Lipidomics ARI
Identification	Lipid Class	Retention Time (min)	Area (max)	Features Found	Quant Ion	Polarity	LNCaP_set1_1	LNCaP_set1_2	LNCaP_set1_3	LNCaP_set2_1	LNCaP_set2_2	LNCaP_set2_3	LNCaP_set3_1	LNCaP_set3_2	LNCaP_set3_3	Bicalut_set1_1	Bicalut_set1_2	Bicalut_set1_3	Bicalut_set2_1	Bicalut_set2_2	Bicalut_set2_3	Bicalut_set3_1	Bicalut_set3_2	Bicalut_set3_3	Apalut_set1_1	Apalut_set1_2	Apalut_set1_3	Apalut_set2_1	Apalut_set2_2	Apalut_set2_3	Apalut_set3_1	Apalut_set3_2	Apalut_set3_3	Enzalut_set1_1	Enzalut_set1_2	Enzalut_set1_3	Enzalut_set2_1	Enzalut_set2_2	Enzalut_set2_3	Enzalut_set3_1	Enzalut_set3_2	Enzalut_set3_3
AC 10:0	AC	0.922	918551	44	316.249	+	37325.2	157830	131747	156454	150723	158081	148730	121734	42831.3	267697	207421	267948	295752	67200	75345	245207	312940	250264	224747	679923	712423	918551	797572	911384	737925	728628	508982	91536.3	89225.6	410086	255634	95342.3	391017	398676	422512	424119
AC 12:0	AC	1.082	6448812	36	344.28	+	852806	618917	895760	815440	817019	835387	802954	605658	798262	1707887	1686988	1483822	2003612	1853476	2136810	2103155	2466359	2612766	3459591	4087593	4274863	6448811	5267823	5140102	4405858	4393463	4197632	1769155	1758591	1923488	1522831	307226	2025042	2089569	2264645	1767107
AC 14:1	AC	1.191	2996972	36	370.295	+	436855	383997	450982	383909	421682	421423	381527	384760	439746	1143358	1090892	1130358	1226716	1287197	1264223	1606477	1681843	1622633	2055541	2086251	2043872	2996971	2638502	2688315	2529673	2560412	2461079	812038	815895	907553	820860	825569	884002	984118	1096510	989950
AC 13:0	AC	1.205	154158	34	358.295	+	36062.7	29176.4	38502.1	33034.5	33296.2	36303.4	33894.2	31173.5	35868.9	52037.1	47126.3	59396.9	64885	63641.9	60483.2	72861.9	92481.9	79050.6	83334.8	131090	119728	154158	131255	130254	124532	102985	106673	46575.4	33879.4	48645.8	58160.3	43473.4	51375	51290.3	48411.4	49281
AC 14:0	AC	1.423	29500000	36	372.311	+	2967613	2461301	3418024	2832539	2748969	3032471	3447509	2211090	2899305	8627278	8551139	8500158	10100006	7940809	7807788	12799997	12799997	11299997	18699990	19099995	19499995	29499985	21399988	24499993	21800000	20799991	18099991	6639036	7561888	8265530	7890535	7513030	8235239	7817136	9434369	9038194
AC 16:1	AC	1.569	12600000	36	398.327	+	1453537	1365250	1640121	1324746	1474978	1516466	1648521	1241152	1599904	4533153	5025433	4756657	5033193	5310541	5023706	6573149	7248492	7464763	9788655	9296697	9552662	12599995	11299997	11799995	11200005	11000004	10699994	3313831	3506240	4065238	3272894	3232797	3764290	4297081	4590848	4181194
AC 15:0	AC	1.66	502173	36	386.327	+	98718.7	80025.4	110008	92378.1	106099	102010	94012.5	75148.5	132438	179625	178332	164266	208662	190039	204322	266626	263985	238225	357043	405265	408991	502173	473560	461339	343056	348056	365931	124799	132819	162116	149516	142348	146314	171423	168240	145824
AC 18:2	AC	1.767	1309060	36	424.342	+	163596	190366	187685	157942	141326	169940	165817	154894	179922	518295	538712	532082	507028	535499	478404	719838	765346	756913	1243311	944987	982744	1242256	1050466	1129870	1309059	1274567	1196026	303632	304808	362289	291650	310077	309112	393707	454609	380574
AC 16:0	AC	2.057	51300000	36	400.342	+	5160836	3939008	6385259	5618683	4504977	5655372	6426546	3508841	5869306	11599995	14400003	11899994	16399991	14700000	15800004	21699990	16500010	19599995	31700015	36599980	32700007	44000017	47500020	51299996	37499994	36500002	31399987	11499993	11700001	12400002	10299998	11299997	13699996	14300004	13699996	11599995
AC 18:1	AC	2.223	29600000	36	426.358	+	2739402	2221850	2963164	2565064	2681393	2737334	2949371	2180813	2912810	11100002	11100002	10500006	12499995	12400002	11899994	15200008	15800004	15800004	24299991	22400009	23500015	29599997	28300009	27399992	24800005	23300012	23199990	7062750	7344114	8148770	6979700	7715171	8574199	9001632	10200004	8556850
AC 18:0	AC	3.024	34400000	36	428.373	+	2070304	1099794	2118347	1723429	1317518	2112761	2183080	1146226	2659701	6246685	4989750	5377539	8220978	6196002	5683780	9617925	7873112	9309858	23700012	19799992	24199995	31600009	33200006	34400015	16199990	18099991	18200004	8755060	7017423	7349106	7242725	6668461	7230689	8091229	7486061	7907756
AC 20:1	AC	3.173	6711337	36	454.389	+	489064	349418	558140	446779	427284	499539	527122	348705	548676	1286368	1192362	1234259	1526598	1428400	1464843	2075826	1979724	1992868	4979028	5013183	5192585	6711339	6412906	6373081	5239519	4873684	4850671	1231642	1150489	1318719	1220895	1188547	1296313	1438412	1594448	1432150
AC 20:0	AC	4.177	5347791	36	456.404	+	302593	134707	298457	216898	153217	287162	302125	170593	399087	380238	232842	294304	506769	310404	334440	662771	393251	506297	3357454	2923778	3579016	4251405	4990521	5347791	2400044	2726654	2636106	753436	698655	618892	667321	657364	609634	683982	609381	673401
Alkanyl-TG O-16:0_12:0_14:0	Alkanyl-TG	14.196	996581	36	726.696	+	61616.7	25075	38281.7	37756.7	23959.4	41950	41965.4	46750.8	74562.2	129285	47730.1	73588.8	91617.1	67944.3	70249.3	150064	64369.6	120508	548373	344505	528719	742850	980658	996580	521566	600644	726028	152839	148183	123243	141920	161205	119838	166192	149755	186483
Alkanyl-TG O-44:0	Alkanyl-TG	14.579	3101703	36	754.727	+	247722	86667.4	138180	137021	83853.5	183247	164390	197580	300938	492326	128216	278169	319878	212553	227991	540870	201375	427837	1793964	1122478	1808241	2504465	3101702	3080822	1819897	1973826	2536297	631846	567734	513293	560068	643050	507810	698090	636584	810136
Alkanyl-TG O-54:5	Alkanyl-TG	14.844	885731	34	884.804	+	172104	157108	132155	137737	165261	208431	156530	206908	251894	454156	317624	418279	469020	453091	298384	470622	357059	419931	573245	489750	546821	885731	729780	752641	513947	472404	694436	291283	342749	330912	283584	431816	271237	311332	398240	282488
Alkanyl-TG O-56:6	Alkanyl-TG	14.844	729405	31	910.818	+	125257	79156.5	141301	187856	148947	273527	122346	157283	150114	518821	371273	361570	435786	454654	379532	525563	374642	415507	626958	587104	666536	695856	729406	672334	602396	608909	539378	435479	353689	312939	367110	372161	308066	329267	265117	343192
Alkanyl-TG O-16:0_14:0_16:0	Alkanyl-TG	14.93	8180214	36	782.759	+	1057517	455593	571218	588772	479393	703986	649954	861460	1046829	1249103	587541	794130	997392	822132	725183	1496211	791190	1175068	5102484	4101044	4612116	6815454	8180213	7345755	5260035	5892514	6869724	2037416	1926530	1674969	2027742	2641318	1618909	2285594	2223960	2455207
Alkanyl-TG O-48:1	Alkanyl-TG	14.943	22000000	37	808.774	+	2621540	1504660	1683232	1722190	1543606	2224522	1784792	2575173	2954241	4114915	1838961	2442596	2975588	2844217	2235170	4189161	2460386	3406353	13900008	9716258	12599995	17300010	22000009	21500008	10100006	14799999	15999995	5702816	6401234	4799067	5920689	7716487	4809344	6086445	6221563	6526691
Alkanyl-TG O-56:5	Alkanyl-TG	15.139	1294598	29	912.836	+	266586	153820	246149	282052	243231	258606	228448	268762	185938	997279	941722	678714	1034603	890602	720567	935213	659318	1020867	971029	466999	598734	928008	969679	1093821	1034026	1294599	777163	701569	945072	610430	819724	1117049	693480	832140	944645	659628
Alkanyl-TG O-16:0_16:0_16:0	Alkanyl-TG	15.23	11900000	37	810.79	+	2616226	1398243	1406700	1667942	1350375	1799337	1698935	2443646	2705776	2612831	1157147	1602392	2165064	1875039	1501841	3167032	1623466	2431712	7206801	5855726	6615764	9557298	11899994	11100002	7289190	8581536	9803743	4496046	4160059	3517271	4407169	5939481	3481256	4886827	5163033	5492271
Alkanyl-TG O-16:0_16:0_17:0	Alkanyl-TG	15.32	495237	35	824.806	+	177431	92174.4	109102	109652	108059	138768	143506	194771	208512	165306	65791.8	110087	126083	115078	115179	209077	119034	148209	369690	276739	339115	380828	492695	495237	388006	366505	405467	240101	246225	199619	258206	335680	183454	228057	219092	202411
Alkanyl-TG O-56:2	Alkanyl-TG	15.731	3632335	37	918.885	+	399791	242957	253396	239882	248341	323797	286090	413745	396716	867138	423823	519258	672157	609221	466096	987242	587690	725721	1858381	1433768	1786532	2489652	3632333	3284372	1645379	2051051	2294902	1405594	1553893	1024287	1383450	2053875	1062209	1366181	1548524	1500887
Alkanyl-TG O-54:1	Alkanyl-TG	15.734	6383483	37	892.87	+	875565	493229	529037	538038	478970	712504	610272	882427	833900	1410287	623594	918374	1216285	989888	748728	1700675	708648	1257492	3272163	2479791	2968045	4268589	6383486	5206395	2718699	3430169	3885127	3032251	3084441	2413029	2904488	4267387	2477166	2921723	3163454	3283491
Alkanyl-TG O-52:0	Alkanyl-TG	15.745	1782282	24	866.855	+	511400	275328	303198	329944	278074	416337	404966	508206	548283	424898	223633	328943	433274	323378	269961	524040	301879	474398	1166892	979536	912377	1676090	1541244	1782283	1186796	954086	1323855	928480	773462	816626	1024945	945825	1034458	777292	1359396	1221899
Alkenyl-TG P-46:0	Alkenyl-TG	14.584	6563395	36	780.744	+	470287	263822	335520	321017	252632	423087	336006	433880	539713	1200313	446072	742053	853252	591602	676201	1249040	592532	988266	3671329	2414219	3617740	5049549	6043148	6563397	3935203	4400502	4887809	1453479	1436289	1300176	1369621	1506053	1199760	1594239	1535807	1854734
Alkenyl-TG P-48:1	Alkenyl-TG	14.628	4278585	31	806.759	+	398942	258842	347258	189266	264149	347041	311102	329369	205554	650658	361347	464547	513960	408114	483373	656009	396132	582670	2051761	1605736	2018576	3291371	3834688	4278583	2710377	2930644	3096007	775232	826514	703720	786426	761509	676698	867518	929349	955909
Alkenyl-TG P-52:3	Alkenyl-TG	14.908	6464690	22	858.789	+	209252	130859	392422	150117	755422	873930	180667	538609	900032	2025208	1355185	348687	437100	971049	290203	2296389	265390	1790495	589043	472378	3506490	813191	5853992	6464688	4816916	694046	774080	2200594	2240709	321377	347502	2640344	431221	351953	426653	2339601
Alkenyl-TG P-50:1	Alkenyl-TG	14.961	17700000	41	834.791	+	2011338	1504815	1641170	1636004	1574379	1845073	1569105	1864065	2055272	3360651	2073870	2349995	2722073	2815957	2467886	3390381	2554688	2932275	9562897	7720600	9086021	13799995	16600003	17699996	10500006	11899994	12099998	4515352	4962284	4023053	4767801	6192751	4114208	5063815	5624205	5426203
Alkenyl-TG P-52:2	Alkenyl-TG	14.971	6062807	23	860.806	+	680805	613551	478162	661375	563946	709118	628115	624536	679607	1621784	990070	958656	1180586	1325359	1268507	1882680	1117163	1629737	2724132	2798055	3064156	5255649	5531322	6062810	4191488	4426965	4459249	2052022	2117515	1718921	2170754	2320573	1748128	1867958	2420726	2178182
Alkenyl-TG P-49:0	Alkenyl-TG	15.076	1108772	37	822.788	+	236164	138875	167188	158738	139732	190974	171011	228202	253384	286004	137522	174069	222051	199695	136492	272585	186365	233847	738704	605682	694324	947159	1108773	1034941	770155	860184	900975	529092	540244	327500	504017	718594	436251	527076	439196	496631
Alkenyl-TG P-54:3	Alkenyl-TG	15.088	7867618	27	886.822	+	422034	327959	399811	384398	331019	408830	383802	400404	468782	1408440	962404	965488	1148053	1265040	1091507	1482720	1108699	1145034	730123	1334475	3110860	1562615	7867618	2531586	1878538	2137118	5277491	930577	1265351	2483104	1165213	1370987	1085551	1207039	4820930	1509292
Alkenyl-TG P-51:1	Alkenyl-TG	15.1	827568	35	848.814	+	174230	116269	147137	147949	130213	152660	125155	157976	173897	266242	177228	202292	247117	221277	199712	275811	178132	231932	581411	525275	650018	749316	827568	783160	639215	731944	723367	380489	475020	347674	385454	481535	336472	369694	385680	440699
Alkenyl-TG P-50:0	Alkenyl-TG	15.224	39900000	47	836.807	+	4945498	2657409	2952722	2992375	2770360	3887541	3275015	5285773	5162337	7962823	3826484	4847581	6688999	5283600	3714444	9998053	5349417	7425931	20300005	15800004	22400009	31300017	37200016	39900004	17200007	24199995	26699988	14300004	15300009	11399994	14200004	21399988	10599998	11200005	16800011	16800011
Alkenyl-TG P-52:1	Alkenyl-TG	15.227	31100000	40	862.822	+	2774237	1906284	2083919	2017394	1984772	2493487	2031652	2704356	2763950	6811941	3801334	4395136	5488090	5365687	4360859	7432640	4803136	5966192	14600001	11700001	14799999	23500015	29699995	31100003	15599997	18600008	18799988	10399996	12099998	8698158	10599998	14900008	8704474	10699994	13299998	11899994
Alkenyl-TG P-54:2	Alkenyl-TG	15.296	8379999	35	888.838	+	1164927	678432	1077411	805412	815641	887863	743458	1039865	966587	4050383	1321892	1740989	3407682	1954103	2309621	3074349	2629281	2308635	3980906	2122268	3921311	6489238	7858709	8379995	5386284	6482558	6670366	2675833	3118536	2354695	2767508	4834320	2250950	2881722	4082716	3346530
Alkenyl-TG P-18:0_16:0_17:0	Alkenyl-TG	15.345	1722105	37	850.82	+	347385	207406	212100	222357	213470	293820	236435	361916	364611	532200	265611	337079	391982	342543	316242	568590	333295	422840	987842	828657	1075916	1265966	1722106	1510665	860548	1019921	1172351	802309	833878	662271	737917	1039113	622311	748102	829896	800482
Alkenyl-TG P-54:1	Alkenyl-TG	15.491	13000000	37	890.852	+	1271871	831637	857453	839159	823486	1106108	880380	1274136	1305797	3156707	1626069	1964345	2434887	2396218	1833254	3534397	2169345	2750623	5820584	4505364	6046129	8875389	12999994	12200006	5415059	6896569	7381415	5158974	5915626	3991293	5130651	7549062	4223964	5129722	5870120	5797498
Alkenyl-TG P-52:0	Alkenyl-TG	15.493	20200000	38	864.837	+	2697386	1533813	1560307	1568346	1441370	2086408	1778794	2700048	2882991	4934369	2540656	3159550	4133224	3594484	2776259	6052695	3184797	4482947	11200005	7477139	10500006	15800004	20200012	20100006	9366611	11399994	12599995	9448587	10100006	7023632	8578972	14300004	7646627	9429955	10599998	10699994
Alkenyl-TG P-56:2	Alkenyl-TG	15.555	4811467	34	916.869	+	296798	293393	297352	206216	225225	259498	213707	434416	245580	1396623	625777	828746	1098409	954255	1189605	1597803	857128	1172595	2716137	1137460	2716608	3252977	4811468	4584916	2142637	1784981	2799835	1563076	1807806	1341431	1594581	2450317	1403175	1667243	1953783	1943208
Alkenyl-TG P-58:3	Alkenyl-TG	15.577	1836804	36	942.884	+	153764	111970	110521	105155	108086	141333	88880.1	143014	180591	1187413	662394	731692	869884	884002	664676	1206672	696063	992004	690101	669007	754796	1268080	1836803	1569140	1022567	1085835	1132638	1085540	1032640	721503	987568	1467687	931402	1051438	1448627	1195588
Alkenyl-TG P-60:4	Alkenyl-TG	15.588	402559	32	968.898	+	39491.4	27067.3	35912.6	22985.7	25859.7	30718.9	22658	35028.7	25792.4	303404	223830	215674	287766	281002	241754	378458	267796	309526	178273	118070	152782	299221	402559	379470	178881	203751	219949	230024	297823	201147	272340	383740	208417	217873	306257	296445
Alkenyl-TG P-53:0	Alkenyl-TG	15.604	1030947	37	878.853	+	163641	94564.9	98356.4	104762	100676	133438	126579	175658	183914	272863	111961	173810	205994	165985	138336	325478	169621	250579	553298	406119	516165	700857	1030948	874112	351050	562690	630172	469458	526268	375161	439328	642978	385158	478733	474341	480675
Alkenyl-TG P-58:2	Alkenyl-TG	15.739	1195670	28	944.9	+	116591	84214.6	59940.1	84526.3	88041.1	111792	82279.4	92911.6	154834	578073	228688	318741	376948	377213	315473	644274	353672	484887	655753	464812	653947	988319	1195670	1112404	758083	744966	916678	682296	697061	504948	661457	892641	510389	537276	730006	734916
Alkenyl-TG P-20:0_18:1_22:2	Alkenyl-TG	15.8	488025	32	970.917	+	44792.7	26657.2	29134.2	27834	23635	30899	28662	40043	44760.3	230200	107966	138162	172849	147409	139368	242295	143311	196928	243228	158861	215590	308602	481334	488025	196922	315236	338271	279329	299646	178517	249173	355202	186791	245486	317048	244952
Alkenyl-TG P-58:1	Alkenyl-TG	15.934	1840866	36	946.917	+	183446	107616	101650	104880	103572	139416	118256	198725	195135	325939	156789	199219	266373	240886	185725	392375	214399	281396	951324	747215	906993	1163891	1840865	1519167	820187	1042048	1161467	608095	694241	465713	617832	870544	453395	570154	631913	669528
Alkenyl-TG P-56:0	Alkenyl-TG	15.951	1997836	36	920.901	+	350402	186712	191707	201768	178582	253665	234109	354270	361084	420152	201481	262687	318794	288334	228071	486852	270221	384066	1238270	917120	1100495	1416494	1997835	1701196	1028328	1225468	1386702	825113	833767	656848	835986	1149866	666728	823367	864730	909745
BMP 38:6	BMP	6.613	115322	36	812.544	+	39159.4	41563.2	44078.6	49285.2	47088.7	46249.3	43387.8	43178	41735	37848.2	38573.8	41727.4	42718.4	38663.7	43757.1	43601.9	44434.9	45135.4	58837.8	54988.3	56477.2	60217.8	52621.2	56786.7	40721.6	38826.7	43934.2	108952	108772	111686	108230	111627	112944	111208	115322	112610
BMP 32:1	BMP	6.73	132363	28	738.527	+	13287.1	26133.4	18586.9	14267.9	20846.4	16709.3	12073.8	18905.3	14147.5	23090.7	18056.6	20746.7	23647.4	28427	18935.5	32562.7	31269.3	36492.5	93908.2	72104.3	119490	114577	128817	132362	104277	85674.8	78018.8	67467.2	55562.7	79571.8	56335.6	49610.2	58863	58592	79263.2	47117.6
BMP 40:7	BMP	6.768	1301027	37	838.559	+	297806	365620	339073	424366	384187	372898	383152	361444	378265	487392	544736	516435	509482	490888	609381	583975	603238	628790	642988	630301	635729	622125	608777	649204	469091	446749	393715	1200820	1107939	1244946	1301026	1247734	1098299	1162089	1131938	1260476
BMP 42:8	BMP	6.922	160063	36	864.574	+	56722.5	52577.2	57619.1	58220.6	63446.7	53634.2	56787.8	58815.1	51908.3	92130.1	84641.2	88230.9	93868.1	73415.6	87312.5	89903.7	93451.8	93074.7	87598.9	86151.6	78567.8	83376.7	81370.7	80998.2	58961	63861.4	54950.2	142825	134434	128953	151438	122345	137063	147130	143042	160063
BMP 34:2	BMP	6.969	947998	24	764.543	+	265283	291868	245576	154975	264807	137078	156878	205977	245264	323455	230428	294672	338255	314266	300600	267888	385792	399173	374216	806837	551340	794003	769240	480202	947998	40260.9	801789	516286	501274	291568	212556	514316	467766	379010	239831	459269
BMP 38:5	BMP	7.129	253147	33	814.558	+	105842	86616.7	83165.9	90509.4	129634	95491.8	77923.2	104315	76937.8	234602	241232	232890	205804	253147	209204	224914	234164	226570	186603	92698.6	142971	199369	185671	194264	242487	186322	180012	186012	153584	175316	141970	180315	176283	180592	198035	175012
BMP 36:3	BMP	7.167	1256503	24	790.558	+	212093	338585	419410	186977	190129	256955	301299	373816	266150	428212	446031	444107	447653	530109	463609	384433	638976	775977	773626	560375	728150	1006789	617419	829327	1256503	526825	794240	463482	498947	530372	611494	468552	619784	563696	396680	750117
BMP 40:6	BMP	7.53	185012	22	840.573	+	10563.9	20947.3	12746.3	19675	33705.2	31609.5	24236.3	8916.28	12532	12083.2	44424.3	109611	12705.1	21364.5	20205.8	50386.8	17392	16996.7	55607.8	54722.3	58833.3	60354.1	64387.9	60010	21303.9	17474.3	18339.2	154623	159058	133753	175213	154030	185012	136337	158335	131847
BMP 42:7	BMP	7.626	316368	36	866.589	+	105735	117942	108804	109778	112168	129796	122021	108992	109576	94980.1	104725	103778	84420.4	113763	104675	122336	119055	143602	168942	163827	159574	172239	165909	168313	113804	121638	119169	235160	252218	287363	270406	254437	260540	316368	279186	254043
BMP 34:1	BMP	7.676	1549685	23	766.559	+	510263	309548	516232	405524	328545	697364	532856	354129	376614	558161	277387	373180	506737	504105	416584	611025	546413	496834	884613	1195726	1209698	910110	1549685	1483501	944214	995870	1058716	854569	752418	868361	714825	913721	821894	887792	921918	809422
BMP 34:1	BMP	7.813	686758	21	766.559	+	95460	211010	244027	59438.1	25133.9	223366	55520.6	43851.8	28567.6	140198	135496	160839	181646	157600	152686	104928	158335	57231	384508	585968	561576	595949	686758	545523	344487	345309	485963	479345	513024	355853	459155	535001	425200	476502	469979	449343
BMP 38:4	BMP	7.815	883639	36	816.573	+	481643	642116	563039	737931	593560	611180	428671	643177	607612	506430	574232	456231	436630	592808	603475	694538	593770	604104	435248	431949	469506	594955	562070	769045	883639	583403	661279	607793	759383	579394	644289	753919	544243	615466	807421	749190
BMP 40:5	BMP	7.817	234358	23	842.589	+	60788.2	34292.6	50706.5	99751.5	63014.3	59424.5	84678.8	77359.2	52337.6	143021	65610.6	142918	77149.4	152479	194152	169424	177156	76483.8	63978.9	116177	108212	55616.5	120538	120527	65898.4	54472.7	126995	207969	234358	94404.8	194845	195685	84863.2	198040	218046	226419
BMP 36:2	BMP	7.818	11500000	22	792.573	+	4568772	4535431	5363502	4922003	5217096	5078834	5127023	5300209	4276468	7132620	5926178	5940651	5653167	6733781	6334985	6581680	7250811	7020132	9999997	10900000	7625175	11399994	8863932	11200005	9760122	11499993	9769210	7568529	9780686	7301979	8629456	9423175	11299997	9237973	10299998	9297582
BMP 38:3	BMP	7.956	3447954	37	818.588	+	792813	773763	949433	550881	969279	785789	761164	1007227	996032	1409694	1774566	1353010	1479851	1491998	1328580	2100609	1548876	1478019	1970475	2287505	1931505	2602623	3447956	2652274	2790197	2255409	2800086	1636162	1606061	2040894	1313805	1963626	2280514	1822991	1913715	1886555
BMP 40:4	BMP	8.294	1434737	24	844.604	+	383191	142098	184733	341009	326477	351398	308072	308390	85920.7	951906	877830	585375	873759	980772	833948	806997	883303	1033313	771974	616377	514730	908699	825820	707838	483817	807293	873327	659582	1187064	1303471	1154516	1232479	1248332	1434737	1330090	1209998
BMP 38:2	BMP	8.66	6904369	23	820.605	+	1250385	1250887	1617239	1632827	3266739	1296116	1180327	2858648	2522232	2240928	2352681	2127958	3854165	3432773	2559509	2222861	3073906	1769543	5699989	6331719	4793665	5938233	5289415	6904369	4504453	5885219	5813132	4207856	5666471	4137855	5544713	5848090	5091244	4383796	5443857	5309804
BMP 40:3	BMP	8.816	1108967	35	846.621	+	468694	744982	473006	215326	608156	351902	464364	483970	250958	642627	735661	730845	696606	631863	554698	729240	574845	447656	821259	788881	981404	1108968	1009104	1030054	1067816	942934	1058962	862137	859239	809664	860618	688166	951542	960832	875810	726214
CE 20:5	CE	13.948	319317	36	688.602	+	241983	204628	200323	199036	180336	235413	193570	223182	227164	266058	236546	272286	263269	253978	238673	273349	246519	282398	302163	269674	265576	319317	265389	284245	255527	242269	241007	241523	242690	237716	243593	234310	215583	238488	247930	233310
CE 22:6	CE	14.108	979853	36	714.617	+	618396	542490	575191	537117	542586	634464	548265	585456	572073	742856	679199	724143	704801	692856	673884	843340	724160	823556	903196	841714	854192	921078	979852	899035	657670	669538	695992	848814	900105	818149	875188	870632	805452	865072	840568	822948
CE 18:3	CE	14.204	99077.8	34	664.603	+	66519.2	69350.8	65562.5	68630.1	64212.6	65672.3	62398	66046.1	64207.8	82638.8	85568.1	91962.1	88074.9	84222.5	97084.8	90141.1	91826.4	99077.8	66600.4	75920	61125.1	68096.6	57478.5	57184.3	67615.9	61128.9	49724	55306.4	52676	62869.4	61211.7	60098.2	51983.6	58528.3	61952.5	58057
CE 20:4	CE	14.332	781381	36	690.617	+	554655	445638	468655	440321	424323	506334	468520	518566	516124	704763	531226	658498	637507	581772	570489	737849	591545	713500	758117	702941	699156	781381	724108	704028	620856	593180	591525	606854	635649	609204	596390	586319	567882	583259	622806	574298
CE 22:5	CE	14.344	301154	36	716.632	+	133949	113695	113175	111922	107441	130930	153961	172400	169110	209317	155028	188524	200722	156466	183970	220962	190241	219400	230573	236584	255422	268511	267469	236072	168666	166406	140953	282907	301154	262319	294603	279745	257537	269820	252924	273524
CE 18:2	CE	14.56	376384	37	666.618	+	255731	190896	197795	205131	201631	234861	200202	221361	212638	247292	209072	241323	243250	232671	230918	242007	250090	250448	345928	376384	339082	330098	279161	310782	298726	296519	311127	217368	221673	209732	196718	175867	202844	205065	193182	212829
CE 20:3	CE	14.66	505636	52	692.633	+	114642	102579	111226	117265	92299.2	94661.7	92626	108981	113335	200846	155270	108862	183262	200485	130040	239153	200384	233282	423907	377427	400106	388640	505636	483102	339757	273498	385004	240654	148245	240732	250931	238801	212394	240841	249398	264871
CE 22:4	CE	14.692	361254	36	718.648	+	120047	117409	125741	127807	118584	127548	119029	127921	114107	247120	224592	239021	255797	215520	253879	318306	260780	309008	247440	210765	234422	284801	267890	240566	202988	187429	202949	311398	329290	292835	361254	332669	305922	325294	330879	344614
CE 18:1	CE	14.943	1594423	37	668.633	+	624878	549136	650017	596341	596343	640452	540987	560215	596179	766778	719204	731643	772484	837105	829800	826364	838331	799886	1589843	1575133	1517427	1594423	1498101	1492696	1483091	1312601	1197360	806503	736366	854938	766448	678540	697431	754996	772622	769733
CE 20:2	CE	14.967	959224	36	694.649	+	243396	215474	238159	235803	235381	241924	220188	223041	228275	382897	367028	337185	375830	406518	399294	466908	432830	411659	846342	910530	796559	959224	887965	819914	884886	841628	729353	468916	486443	468296	505257	454361	459019	485496	487851	494166
CE 24:4	CE	15.083	417234	32	746.68	+	130672	127344	151614	128748	109905	129768	111744	126050	124412	356686	397838	367734	340169	366657	417234	312958	386016	375873	118043	163412	163265	121927	98409	104904	173010	144296	138293	311658	353899	355043	298581	292231	318011	336328	312468	335608
CE 20:1	CE	15.296	833340	35	696.664	+	144798	119371	130867	126631	127199	127574	127548	129442	131268	158650	131602	150062	172935	157569	165506	190275	176968	206817	687875	634625	666048	703252	833341	606034	519719	548464	516125	315368	349524	340958	374290	337467	333390	332442	355536	340250
CE 22:2	CE	15.306	415124	36	722.68	+	82664.5	81470.1	89679.6	78173.2	80958.1	90862.5	75381.2	87119.4	104521	178678	167595	146224	201276	176886	181488	214258	200806	254286	369858	397468	308478	413155	378450	327222	366901	338063	320642	350062	351543	374596	415124	348008	345743	352946	398688	353726
CE 22:1	CE	15.605	271686	36	724.695	+	56663.1	48242.6	50851.4	50637.2	41098.5	51645.7	50466.3	59758.2	55609	84258.7	73790.6	75760.1	94185.3	100149	100547	116453	93545.5	96905.9	251981	257398	248690	268710	271686	227879	190815	214989	199480	154476	159428	139650	168277	164396	158466	157923	152001	170330
CE 26:2	CE	15.867	312720	36	778.743	+	43266.8	32485.8	35497.1	35246.8	34951.8	37378.1	35443.8	43065.7	45529.5	122597	92345.3	99853.7	110242	98876.5	107863	153267	110234	134201	213950	170688	211313	216434	312720	251735	141717	165073	191774	241569	262031	189855	249315	262844	186558	224344	191582	239477
CE 24:1	CE	15.876	1450461	36	752.727	+	129359	98947.2	104516	100209	97138.8	109011	106768	123857	127681	268556	186074	223338	249889	225900	232160	352885	256106	308654	951855	695394	907529	935931	1450461	1192581	515803	650765	714858	770462	867288	597498	765049	878403	571726	668246	613977	773626
CE 26:1	CE	16.125	247604	36	780.76	+	38556	28931	28418.2	28581.2	24960	31323.1	32771.9	40976.6	38812.1	70616.6	36542.6	52601.9	50367.6	49150.7	41338.5	77589.2	43959.3	65999.9	179938	118708	167698	146367	247604	222387	96892.3	127154	141826	152356	193232	99899	167607	202991	102807	119260	109750	148282
Cer[NDS] d32:1	Cer[NDS]	8.077	112424	36	554.479	-	29677.2	23738.3	24022.1	20932.9	25676.3	25475.8	24475.3	30617.7	29201.2	53505.9	33888.4	42099.9	48764	41775.4	34557.8	58946	42447.4	51070.1	81563.6	70494.9	88881.2	90280.2	112424	107649	56563.1	69464.1	66826.5	59024.1	59198.1	49636.5	56106.9	69308.1	45673.1	53861.9	51137.9	52994.5
Cer[NDS] d18:2_16:0	Cer[NDS]	8.226	160707	36	580.495	-	59958.5	60523	56873.7	57217.5	57979.5	56746.6	55193.1	57816.9	60758.6	74695.2	58958.4	72899.5	73650.9	69520.8	69073.6	79948.2	86230.6	99551.2	112070	114110	112991	142217	137975	160707	106675	106756	103165	76624.1	74045.1	80699	87001.8	83023.1	79819.1	80778.9	90953.7	80469.1
Cer[NDS] d17:1_16:0	Cer[NDS]	8.586	72519.8	36	568.495	-	24260.7	17657.5	17591.4	16651.8	16993.7	22647.3	18811.3	26977	28141.4	28053.2	13936.5	18962.2	24157.5	20999.9	16836.5	34238	19593.8	28454.2	51342.8	41935.4	53793	50938.7	72519.7	63647.9	33131.2	39630.9	39026.7	38682.9	40056.9	29645.9	36008.6	45905.8	26725.6	28872.7	30187.7	32502
Cer[NDS] d34:1	Cer[NDS]	9.096	3024906	36	582.511	-	1142586	818977	851487	781320	816786	1044341	880918	1273632	1292739	1602379	968454	1166446	1441366	1246791	1006370	1968307	1214401	1586880	2342913	2074252	2528957	2306140	3024907	2921008	1644811	2080365	2034130	2137426	2197074	1735657	2078149	2520409	1716337	1848543	1910361	1878471
Cer[NDS] d18:2_18:0	Cer[NDS]	9.236	57907.4	28	608.527	-	7934.32	8248.28	9793.36	8494.65	9999.58	8856.07	9984.05	8117.88	8281.13	24132.1	24331.3	26457.3	32998.4	30117.8	26658.2	32429.9	31402.5	28974	47429.9	46793.1	41533	57608.5	55378.8	57907.4	41272.3	44933.6	48250.1	39558.1	45624.2	51806.9	43075.8	42534.2	42654.4	44804.1	53779.7	45608.7
Cer[NDS] d18:0_16:0	Cer[NDS]	9.437	229200	36	584.527	-	27321.3	18957	19195.1	17863.5	20608.3	25902	20982.7	33102.3	33660	81879.1	42093.6	54490.2	69067.3	58447.8	43765.6	99256.7	55983.7	81275	159353	136515	176334	180791	219824	229200	125066	160048	152468	83451.9	88600	73832.5	80663.8	104412	67864.4	75254.8	84049.4	77893
Cer[NDS] d18:0_16:0	Cer[NDS]	9.764	153159	30	586.54	+	141046	103145	116033	121266	115563	124245	113445	143364	99242.1	115987	105757	92971.6	93254.4	99958.9	85140	80388.8	106705	81897.4	104800	94207.4	87324.8	153159	120688	131574	128384	100704	105648	65188	79651.6	74333.4	65382.7	68348.9	80925	82230.6	82328.8	77039.9
Cer[NDS] d18:1_20:0	Cer[NDS]	10.833	443821	59	640.587	+	302338	187535	144671	284024	192786	335383	199754	388662	441375	375695	185178	227684	257427	233703	305815	341934	209880	221109	258918	196841	257542	244224	343829	395796	194766	231736	231545	351050	370293	216554	345986	443821	207325	254872	259342	309100
Cer[NDS] d40:2	Cer[NDS]	10.862	325224	30	666.604	+	143885	83054.6	111798	128070	90953.7	92962.9	121877	176060	123767	246168	94222.4	107974	211191	186095	186664	233815	112866	163845	158646	119353	144654	167785	325224	204300	160257	158907	156487	114888	133197	102201	119189	147852	140894	125828	121913	127165
Cer[NDS] d18:2_24:1	Cer[NDS]	10.965	124374	35	690.607	-	13114.6	6873.56	5210.09	6937.17	10600.5	7204.83	12897.9	11754.2	6790.52	16501.4	6820.04	13402.3	8710.47	13515	15190.4	18994.2	18794.8	19333	77903	75890.6	78948.6	107465	124374	118490	79280.5	85268.6	75720.4	8467.19	13953.5	10863.6	10278.9	13281	6549.82	6878.24	14404.2	8513.98
Cer[NDS] d18:2_22:0	Cer[NDS]	11.013	49964.8	26	664.59	-	22000.6	20836.3	19970.6	18311.3	20549.7	21710.4	21010.9	21684.3	23175.7	12719.6	10569.5	10290.1	12464.9	10851.6	9882.9	15224.6	14677.9	14558.5	38065.8	34749.6	40097.2	45665.7	49964.8	49959.9	20916.3	23094.3	22734.8	39408	37646.9	34932.6	39042	43126.9	31361.5	32964.1	35321.9	36375.4
Cer[NDS] d18:1_22:0	Cer[NDS]	11.655	393552	44	666.606	-	232332	143383	194273	190399	194161	216587	193810	350806	318352	364819	141911	227208	278030	216818	189214	272199	177793	247333	274039	231385	283179	267623	393552	342832	174188	221198	210533	253557	252040	198342	237874	314785	174140	196889	177065	247734
Cer[NDS] d18:1_23:0	Cer[NDS]	12.039	47056.4	36	680.623	-	31081.7	20394.3	20149.6	21199.9	20794.3	25971.2	23359.9	35228.8	37493	24065.9	12603.9	17591.2	23160.9	21705	13177.3	31565.5	17668	24289	37982.1	30923.8	37970.6	35731.5	47056.4	42830.7	24530.3	31732.3	30547	29729.2	30739.3	25287.4	30438.5	37029.9	23979.7	26694.1	24651	26764.4
Cer[NS] d34:2	Cer[NS]	8.512	834875	58	536.503	+	354239	403804	405535	377654	423418	404952	414180	366635	399574	552764	362634	550787	665811	659502	280068	402950	567690	391652	531159	564349	533229	745439	628367	658787	834876	733831	676137	355540	365060	371384	366155	348391	373834	363958	373454	367438
Cer[NS] d36:2	Cer[NS]	9.285	813112	61	564.535	+	185525	207869	209303	230889	268702	196776	206591	173004	187851	517116	622693	529291	601815	594328	608772	580699	625847	655808	605057	645822	580855	782792	725588	784335	687838	616826	619973	686606	664228	749499	668154	696119	760400	813049	813112	708177
Cer[NS] d36:2	Cer[NS]	9.515	418780	30	564.535	+	50313.8	45196.1	67012.4	64422.4	65337.6	59420.8	54431.5	45657.9	38726	101205	118455	150567	116728	110237	116321	181565	97812.7	118661	294568	315599	332436	418780	309282	385252	339231	417007	363256	252850	260313	262189	245833	298639	234221	266667	289211	273036
Cer[NS] d18:1_18:0	Cer[NS]	10.046	378364	36	610.543	-	31381.8	21249.7	19802	20007.7	20006.4	26317.4	22770.5	35466.1	38744.6	108548	53169.2	67635.9	92204.4	77919.2	57640.9	142201	76630	108121	235126	190628	243911	238008	368950	338816	142119	189810	188677	287464	307159	237969	283415	378364	207944	236481	243697	249216
Cer[NS] d38:2	Cer[NS]	10.222	1281104	71	592.566	+	329754	344789	389851	324199	362654	370756	357429	309778	356130	219622	255068	267163	233702	260032	267940	231549	262529	260042	760490	789019	751846	973940	853848	954124	742477	749183	746960	1142557	1069743	1162869	1168895	1000344	1030417	1116946	1281105	1041476
Cer[NS] d40:3	Cer[NS]	10.222	126224	33	618.581	+	73415.3	68009.6	68173.8	75109.1	84373.6	80722.1	51920	72719.6	67308	55510.1	68789.9	55912.7	63250.8	59737.5	66050	61695.9	67518.7	63684.6	78150.9	93828.7	92264.4	126224	99846.1	123017	99062.9	90367.6	96798.3	50222.9	54566.2	57715.2	45354.6	49786.9	57896.3	59039.1	83179.4	57127.7
Cer[NS] d37:1	Cer[NS]	10.535	349907	70	580.566	+	83016.9	55647.4	58989.1	55814	53843.7	67032.3	65345.5	88868	88401.3	105976	53461.9	65357.1	84143	69148.5	58415.3	110346	74843.7	90411.2	230248	192293	237683	226031	312878	281960	137528	172750	168899	266403	308814	209600	257439	349907	215801	227939	242269	226601
Cer[NS] d40:2	Cer[NS]	10.934	2970637	47	620.598	+	734222	683331	616120	614914	453255	816356	470625	847565	827948	1737949	1389734	1568108	1767942	1650771	1572492	1977153	1622638	1739905	1944118	1888374	2112781	2248121	2970636	2702569	1719585	2002349	1968973	1444634	1517423	1365894	1326477	1549695	1211325	1262414	1370962	1248660
Cer[NS] d42:3	Cer[NS]	11.209	2006985	66	646.613	+	649553	716029	656760	626121	704690	742275	706483	471574	631845	777168	814422	752083	734831	818636	764444	813498	825198	824182	1546682	1476566	1609009	1970838	1969593	1932425	1950178	1887196	2006984	1018864	1153222	1035052	1115380	1099707	1047560	1086537	1082124	1089093
Cer[NS] d40:2	Cer[NS]	11.248	937709	56	620.598	+	371011	358109	337167	310939	355704	378117	330691	363606	368657	181988	139476	136041	153791	157100	144620	194974	144835	137374	601452	570542	741326	693081	819277	937708	552271	711600	686122	478778	608802	465438	504120	565007	455641	501379	422412	428668
Cer[NS] d41:2	Cer[NS]	11.448	628798	42	634.614	+	352198	298803	316305	314104	313056	366084	311042	384900	383044	342703	228906	261150	290534	275698	237735	380642	294055	324287	478337	440422	469128	523734	562964	628797	407063	428777	435360	409807	388656	330870	342025	389474	308228	345329	298302	240950
Cer[NS] d42:1	Cer[NS]	11.474	1379119	21	650.645	+	48250.1	33937.4	38351.8	45390.3	28910.7	37634.3	38481.3	41978.8	52799.1	71693.7	58162.7	61655.4	63323.4	61119.4	58667	91422.8	51855	70121	61524.3	55873.1	79666	62417.4	83329.4	88554.3	49242.4	49225.8	54429.4	102817	91656.1	64304.2	80177.7	123876	68369.8	80649	122395	61550.4
Cer[NS] d18:1_24:1	Cer[NS]	11.639	668836	59	692.623	-	44842.7	39784.4	38546.7	43275.4	40461	40826.1	40770.3	44902.3	55702.9	64703.3	46594.9	53864.2	56688.2	63226.9	63129.4	67727.8	51312.9	59526.9	531275	456491	582838	487863	663326	641106	400414	486968	457507	45660.8	40895.7	34980.4	39075.7	43661.5	36772.6	49886.8	51516.2	40165.1
Cer[NS] d41:2	Cer[NS]	11.648	428777	24	634.613	+	85049	76110.1	70920	75822.7	78940.6	82010.8	75382.5	76018.3	383044	342703	228906	261150	290534	275698	237735	380642	294055	324287	83311.7	85343.2	88573.5	96321.3	98251.5	90640.8	86026.5	428777	89905.2	54074.1	56891.2	47169.4	72676.1	62643.8	56342.1	345329	38701.5	50611
Cer[NS] d44:3	Cer[NS]	11.817	641843	36	674.644	+	232473	218704	243164	237747	228863	229106	229069	272802	238501	385774	349257	360578	334347	353115	344295	387632	401269	365666	482625	489752	516784	525088	641843	630949	561241	580143	561786	400512	443677	388407	424204	472002	413825	428173	451240	484300
Cer[NS] d42:2	Cer[NS]	11.983	6858953	32	648.629	+	1020665	877082	885865	890469	945661	1028532	926080	1122133	1156065	3585353	2463127	2870687	3103872	2795078	2552635	3648047	2972628	3366686	4785091	1249015	5762965	5436262	6858951	6377050	1182997	2946666	1331622	5133806	4941315	4487169	4964666	5088936	4308316	4030357	4395821	4131852
Cer[NS] d18:1_24:0	Cer[NS]	12.379	567491	36	694.638	-	389997	259378	258333	264412	253368	326942	293557	455929	454450	282192	165777	222564	263000	213895	163328	357184	199577	288709	465124	394995	476705	406052	567491	480457	316245	385124	368271	441260	461294	391801	471311	566002	377288	393426	364989	417001
Cer[NS] d43:1	Cer[NS]	12.616	135662	35	646.649	+	73100.4	52079.3	50106.8	55339	55324.5	73214.2	55668.2	80365.1	83941.6	95443.1	59964.6	74734.6	84352.3	72077.3	55609	114931	63618.6	89827.7	118967	95555.8	119403	84660.5	135662	107476	65412.2	79869.9	83839.3	99359.2	113470	86790.7	96747.4	122028	73404.3	87539	71705.1	58770.3
CL 64:2	CL	13.491	244097	36	1347.93	-	149866	82187.1	88843	91083.2	89703.9	122660	102245	115164	110855	145280	80927.4	109882	134059	110244	80678.9	169738	98822.6	145988	192346	172474	206221	192050	244097	199348	148714	188954	183358	88951.5	72679.8	85103.2	92973.7	100871	80597.7	84926	80177.4	85892.4
CL 66:3	CL	13.518	530354	36	1373.95	-	252570	181130	141308	178609	170621	200957	168004	229940	216908	303657	184784	243329	270242	238093	186165	340473	219540	281205	398778	369151	460266	426750	530354	503468	358837	442648	416806	188245	174698	177013	188560	209333	166475	182438	182114	186355
CL 68:4	CL	13.558	606667	36	1399.96	-	289639	236365	199286	234026	239796	276939	248515	311610	259022	311255	235606	263623	294836	262678	227540	318737	252096	302040	435445	449876	512668	526213	606668	559694	427845	501881	404097	220588	215858	213250	222435	228119	199669	217154	216178	222644
CL 70:5	CL	13.595	522166	36	1425.98	-	222914	203653	204488	189334	179975	212019	203288	230043	221404	248572	226040	246877	243234	237087	232193	269174	247694	254230	416266	433374	473104	493743	427130	522166	395966	454322	410806	228174	230613	184202	226903	223771	206986	220925	232708	231210
CL 72:6	CL	13.653	386965	36	1452	-	107533	105625	109993	98025.1	115250	106806	111104	121003	118787	155627	155904	146287	158384	136523	143580	157521	154703	166707	326096	351660	366282	361445	386966	367116	270225	314584	276255	203237	187873	215434	204856	192642	197683	205292	201617	201137
CL 74:7	CL	13.733	145947	34	1478.01	-	14307.9	28127.9	25825.6	24811.9	24460.3	27637	25344	25755.7	15412.6	27037.1	44193.3	46418.5	51409.4	44546.4	40418.4	64079.8	34714.2	51832	121671	126535	144907	123358	140851	145947	95043	100576	100124	80481.1	66505.2	80572.5	69806.8	57153.7	77848.6	69782.9	65672.2	86700.3
CL 69:4	CL	13.737	86536.4	36	1413.98	-	47938	53064.9	52640.6	43021.1	44691.8	55980.3	54269.3	52431.4	52802.9	51956.4	55025.7	58641.4	70947.6	65672.8	44094.6	72533.4	50439.2	75962.2	71692.5	77408.1	86536.3	65265.3	81693	70064.2	68916.4	74240.1	71840.6	36084	39379.2	43372.1	37292.5	38468.4	40985.5	49109.4	37101.1	33827.7
CL 71:5	CL	13.776	79906	35	1440	-	23396.2	29027.2	24619.5	22863.4	24574.6	29971.8	31509.8	34398.2	23881.6	41073.2	44424.2	47609.3	46991.7	36543.1	37488.2	48850.7	44547	51474.4	71995.4	70062.8	74302.8	73813.9	79906	79253.1	56690.3	59185.8	54102.9	32597.3	39387.2	44618.4	45508.9	46745.7	39330.9	45312.4	27512	42296.6
CL 66:2	CL	13.864	1128201	36	1375.96	-	832140	544345	537626	543493	484712	636624	641649	928078	913234	793234	462172	619550	720910	608172	464052	912610	558789	799577	941814	805648	984640	955494	1128201	906614	800016	864924	869203	569590	527271	513217	615509	646951	518444	576847	539523	575187
CL 64:1	CL	13.864	143924	35	1349.95	-	135936	82048.1	83850.9	84398.4	75977.4	109669	104118	143898	143924	68563.5	41691	62974.3	69409.6	54318.8	44033.3	83736.1	51094	74350.7	59284.4	51449.6	59065	51920.8	60534.8	47083.4	46536.7	52776.2	54761.9	42843.8	34860.7	38430.9	45830.7	44744.2	38426	42657.2	36687.5	44752.2
CL 68:3	CL	13.882	2070456	36	1401.98	-	1395639	993843	949500	938168	959527	1254022	1079129	1517888	1579478	1534867	894549	1168088	1439591	1192967	885132	1721172	1138876	1435199	1784110	1554419	1836050	1773380	2070457	1941295	1575426	1754052	1724600	1022393	986398	998622	1127482	1181128	956916	1056425	1067880	1038667
CL 18:1_18:1_16:1_18:1	CL	13.916	1726751	36	1428	-	1071892	896889	905719	857981	913004	795164	932151	893302	859750	1386316	1048783	923214	1274856	1218371	1048737	1116054	1226335	1035990	1442224	1486290	1259009	1291161	1328643	1285048	1048943	1726752	1067324	1006173	971086	948389	1020719	702796	921820	793147	1038026	1007290
CL 18:1_18:1_18:2_18:1	CL	13.947	1380396	36	1454.01	-	425176	418588	432171	387129	429492	430246	430108	488093	475176	733761	612480	670271	751966	690769	631246	777032	715396	730313	1111602	1117922	893457	1164800	1380396	1248054	1029523	1165879	1017820	860477	815268	809687	810513	855099	781797	856838	825843	805783
CL 18:1_20:3_18:1_18:1	CL	14.022	323493	36	1480.03	-	75048.4	71655.6	69373	62048.8	64892.3	69541.5	69761.3	74680	74317.3	156000	146833	163768	169465	160687	149449	193132	166964	179313	239074	257519	253667	259225	323493	281956	226891	246248	213380	224571	190326	204040	211072	203549	199733	205640	205191	189452
CL 69:3	CL	14.055	240897	36	1416	-	171694	120148	114404	116009	118479	156212	139621	200445	206218	216617	118850	164602	192664	163214	117271	240897	153380	201255	164713	155598	184566	152164	186972	174513	120999	144663	139404	125764	116437	122079	142211	145323	119237	119972	112857	121394
CL 18:1_18:1_17:1_18:1	CL	14.072	235040	36	1442.02	-	120836	105592	99869	97664.6	100356	113221	107767	132086	137291	211061	159659	197266	200996	180686	157290	235040	184392	209582	178446	190750	206827	186847	230906	206646	158465	180520	165306	171119	152702	153973	159280	161038	146995	153102	149533	153200
CL 18:1_18:1_16:0_18:1	CL	14.216	3022336	36	1430.01	-	2244643	1507597	1534851	1420951	1487517	2018917	1739625	2328668	2342507	2520219	1671814	2129157	2437087	2196229	1567892	3022337	2053015	2583282	2414398	2382747	2626112	2508083	2830611	2672188	2140070	2400736	2270370	1971038	1948997	1980455	2150641	2301778	1885173	2013400	1879944	2015943
CL 18:1_18:1_18:1_18:1	CL	14.229	2000147	36	1456.03	-	767721	717288	726934	657083	724099	813466	715333	769050	803036	1662355	1315217	1435999	1533790	1577319	1311375	1828995	1566162	1600243	1534876	1578316	1800184	1752995	2000147	1972464	1808985	1875384	1805888	1521109	1491893	1504395	1413092	1482661	1370692	1573902	1537384	1533926
CL 74:5	CL	14.281	187227	33	1482.04	-	36712	40361.3	42461.2	40975.1	40065.2	47334.5	43244.2	45327.7	55984.8	115600	71344.4	102533	119450	110266	80636.6	107600	108280	91916.6	126704	123167	153579	126555	187227	181371	117360	127387	151043	158888	150070	152979	145002	151546	140262	144652	148165	150583
CL 18:1_20:1_18:1_18:1	CL	14.519	133243	36	1484.06	-	49621.6	33465.1	36397.8	32947.1	34395	44215.6	38741.9	54806.8	54220.2	103629	67500.3	94546.1	101553	85530.7	72296	120490	90322.9	101697	102704	102392	97571.3	115681	133243	132787	107192	119736	111351	121848	112951	118401	118121	120085	102695	117001	124630	124535
D5TG 15:0_15:0_18:1	D5TG	14.421	43400000	35	827.784	+	1380777	886591	845364	872867	827663	1070574	1023596	1634996	1505573	1914140	1011377	1296796	1562280	1253344	1063464	2128596	1215933	1568398	1992241	1695623	2128796	2244365	2242529	2188554	1585257	1738284	1964459	2104710	2273134	1599661	1952951	2869382	1583618	1609206	1654409	1776832
D5TG 18:1_18:1_18:1	D5TG	14.497	2551435	37	912.806	+	501386	385615	428895	387036	394362	452496	419640	449860	538866	832406	716940	832904	970297	916709	859830	1129916	887426	1037214	1971820	1700131	2063388	2551434	2392691	2320560	1918112	1893664	2041533	1356572	1195335	1131543	1433114	1671434	1229548	1359608	1495123	1438969
D5TG 56:3	D5TG	14.769	4168589	36	940.831	+	780471	673773	650487	622361	655142	747414	626397	654835	683538	2212886	1731944	1769925	2352221	1920043	2050023	2294717	2141428	1984698	3189162	2900950	3085147	3976209	4094272	4168587	2898193	3264127	3085791	2732345	2978753	2632247	2975093	3382958	2673765	2989899	3693167	3062985
D5TG 58:4	D5TG	14.829	1548113	34	966.846	+	339004	314051	257950	300770	322449	342509	303440	307552	326288	900299	753295	862775	832654	871090	861462	1006987	937330	913647	1045745	983265	941224	1231897	1422212	1400476	1042221	1030178	721768	1080370	1045851	1054650	1092347	1548112	1006274	1193524	1154666	1221232
D5TG 17:1_17:0_17:0	D5TG	14.93	3711212	30	869.832	+	2246336	773076	1306908	833894	777482	1709909	1625818	1419980	2477680	3101788	1577865	1228961	1302429	1997896	929469	3169373	1795012	2580558	2920387	1378535	2752081	2373068	2997780	2530690	2248469	1487778	2648931	2980750	2792833	2323790	2817558	3711214	2342727	2509978	2462440	2634716
D5TG 54:1	D5TG	14.953	31800000	43	916.832	+	3482904	2792929	3763410	2991164	2893045	3414862	2949683	3124371	3795589	8013261	6491606	6303630	7094513	6901476	6509482	8995969	6835831	8053343	18099991	15500002	17000001	22500003	30799993	31800002	15599997	17900000	18000003	14200004	15699994	12900009	15800004	18099991	13699996	15399997	16100001	16899990
D5TG 18:1_20:1_20:1	D5TG	15.051	3922984	36	968.862	+	707246	551803	654194	538013	528328	560694	549770	626654	675087	2042492	1621482	1770203	2073980	2011380	1746425	2312497	1956269	2104932	2386909	2336464	2447979	3042720	2580647	3922986	2393691	2582527	2536642	2290764	3001710	2513956	2859869	3159755	2509108	2738739	3209969	3469484
D5TG 60:4	D5TG	15.094	905421	36	994.878	+	236091	186025	205578	195014	201810	207986	224798	225726	220592	719974	638268	593352	714032	706685	694314	729459	732492	716472	478448	583426	443000	754638	444696	790904	394035	663625	564017	717445	811548	749632	573644	905421	685508	789767	899648	609284
D5TG 50:0	D5TG	15.097	88400000	35	857.832	+	2451927	1349232	1329534	1441896	1244854	1827006	1664576	2526688	2469652	2545595	1514334	1985861	2309115	1922139	1624101	2789995	1697045	2307589	1536333	1322682	1520421	1153919	1234999	1056666	1499358	1421336	1437883	1585416	1259696	1467584	1572619	1775299	1326025	1317100	1449428	1418531
D5TG 56:1	D5TG	15.221	17100000	36	944.862	+	1791089	1454731	1593774	1533912	1399638	1758450	1507830	1714731	1804306	4233530	2528332	3129042	3747967	3536024	3007819	5250767	3374569	4083218	10599998	8616893	9897601	13299998	17099994	16700006	7926335	9699817	9910381	8412297	9406173	7539846	8997361	11399994	7497907	8781827	10100006	10100006
D5TG 58:2	D5TG	15.272	5462828	31	970.879	+	763246	575652	614771	560194	606416	714905	640854	704492	731264	1597746	1383597	1234137	1934659	1837165	1583713	2567860	1786003	1921646	3300159	2886321	3460002	4332442	5255698	5462826	2831423	3399569	3501274	3462537	3833467	3043677	2906543	4285031	3030467	3608860	4178303	3922011
D5TG 60:3	D5TG	15.311	1927934	36	996.893	+	347001	298658	322228	249088	244766	320757	303822	338495	349789	1141547	761156	862361	1012997	1001382	956660	1268544	1155574	1194896	1310271	1251331	1504351	1652946	1848882	1900174	1202039	1500399	1449193	1637910	1916716	1581374	1756419	1927934	1428691	1693764	1882859	1745700
D5TG 20:1_20:1_22:2	D5TG	15.334	539768	35	1022.91	+	132126	94245.1	104759	95205	93564.8	107788	130122	111523	118058	440870	288949	330384	378248	322454	349610	501079	373106	401128	215276	302076	222839	202698	243554	442250	254722	340164	284294	492819	516368	302810	539768	307561	394292	443781	525211	441093
D5TG 58:1	D5TG	15.465	6307944	35	972.892	+	743090	689772	747989	649759	646950	788089	732276	833978	834889	1695946	1135844	1262107	1597032	1386853	1174369	2241124	1399170	1763387	3700616	2902611	3583827	4169673	6307940	5456719	2800120	3218175	3564321	3077102	3830837	2444670	3157040	4343603	2686787	3069305	3439597	3353319
D5TG 62:3	D5TG	15.551	854938	26	1024.92	+	147878	102873	128378	105782	112438	132697	126500	125905	153702	334485	323599	373014	392459	312543	283850	555892	398736	494655	495131	417689	450231	596865	854938	728490	411582	564761	566540	584821	657182	537686	612158	727638	535649	618035	462903	660983
D5TG 20:1_20:0_20:0	D5TG	16.019	95000000	37	995.971	+	1668540	1038334	952506	1091667	980024	589703	1283689	1912949	1771032	1730536	1106526	1542800	1632320	1367625	1090112	1946443	1256996	1874839	1532173	1310708	1532811	1294179	1582082	1441831	1418751	1488398	1610435	1558549	1275913	1407234	1684765	1839201	1421304	1492986	1430416	1461223
DG 14:0_16:0	DG	9.855	267329	27	558.509	+	211135	151651	156326	167527	146357	211486	183577	240828	235647	258146	151769	181132	229450	179696	161769	267329	153990	222807	187082	153178	169842	141192	225555	153436	153758	161582	174217	156453	169280	144566	150253	199918	135855	153057	124187	154223
DG 32:1	DG	10.021	864288	49	584.524	+	777150	642332	678413	712181	640247	864288	749754	804136	801873	515894	447785	513481	538928	744831	507940	661831	703434	408128	272831	213259	319385	255480	280405	236337	210078	655269	317729	334503	349186	254837	313296	344615	431761	309948	290383	325854
DG 34:2	DG	10.148	1327062	41	610.54	+	1049258	955838	945941	982735	973964	1066407	1011635	1327063	1053313	924876	925213	867791	905460	981186	1040250	1048667	1018965	1062400	858796	718656	876509	1072347	1008448	792139	857211	949836	853180	566801	624574	709578	591360	689878	652072	656781	644426	620863
DG 36:3	DG	10.196	666421	27	636.556	+	645614	651169	501597	632804	666420	629917	641308	482119	569558	433133	435580	435078	162993	441085	449865	437851	445335	475338	440579	435220	453197	471324	620732	481451	506352	484290	503644	323382	313042	342019	340768	399273	321212	391766	353570	358710
DG 36:3	DG	10.567	213455	26	636.556	+	40825.4	46427.5	37547.3	40760.9	29423.9	47594.6	57306.1	60278.7	48147.2	213455	134540	181391	180400	165067	158260	194049	154585	174348	105685	101277	122053	131207	173624	155232	97156.3	128973	132014	161073	176429	123906	167898	178232	121040	147158	147837	179143
DG 38:4	DG	10.598	343981	31	662.571	+	131239	77799.2	157522	73394.2	113428	92191.6	79173.8	100931	130450	314161	246304	286879	280604	292490	288182	343981	311834	267235	141453	153625	178632	228694	230587	227893	176386	193314	184469	184878	191518	212631	251845	209387	204624	207217	222790	237527
DG 16:0_16:0	DG	10.732	1508635	48	586.54	+	1228792	628516	688564	784025	668067	960178	872985	1405011	1508635	1201457	514184	672034	845318	697650	628406	1235863	632092	792386	667519	562805	743046	580524	882871	669363	474022	556656	662115	927357	1132231	636448	952894	1335162	693922	773266	713300	862632
DG 34:1	DG	10.791	5214093	47	612.556	+	3661954	2855112	2963426	3093491	2958814	3496865	3075768	4179867	4102318	5159567	3080977	3526584	4073792	3712504	3297499	5214096	3470737	3961653	2927813	2705508	3289483	3039937	4478912	3772321	2434108	2849042	2749299	3718650	4243785	2753843	3499974	4777657	2756291	3036832	2989935	3261819
DG 36:2	DG	10.859	2832382	48	638.572	+	2341402	1907506	1975525	2020292	2070142	2108302	2068085	2326083	2177272	2216212	2349800	2780178	2193055	2713804	2583377	2468313	2639915	2543392	1435313	1670394	1556269	1810109	2832382	1989545	1584496	1567088	1575724	1313146	1423115	1209101	1324107	1664362	1187362	1323011	1307423	1340697
DG 38:3	DG	11.153	549571	26	664.588	+	242092	237742	233071	246804	220146	224579	221179	223158	102120	549571	433200	453478	508104	474538	493838	506718	456802	521066	152748	114140	171926	144197	176197	207694	135567	176868	144248	304395	246812	204796	223419	377008	295435	321388	347430	219654
DG 40:4	DG	11.219	478059	24	690.604	+	152734	161208	135572	156122	163144	161214	148926	138182	126611	384972	401841	394469	440286	478059	446305	413246	436290	459686	181453	178772	174018	222113	220311	114664	193146	225392	194288	231910	158284	205628	173453	234882	200493	240968	249425	216167
DG 16:0_18:0	DG	11.513	2103831	48	614.571	+	1107210	571098	584637	641529	524014	833115	735970	1197813	1301212	1184595	516308	745661	885019	716654	631094	1370251	647659	966552	833451	658182	803807	726159	1219835	834365	510231	645973	717637	1412991	1828060	998463	1422477	2103831	1022751	1153468	1041570	1255145
DG 36:1	DG	11.535	3948440	48	640.587	+	2598748	1874516	1821584	1934168	1832500	2321257	2075895	2995652	2881494	3590172	1988841	2441721	2753042	2435444	2158913	3604277	2175842	2857087	2158871	1901187	2318625	2157975	2945377	2537863	1680323	2022660	1884563	3105838	3471990	2333127	2951653	3948440	2363671	2534949	2497003	2641625
DG 38:2	DG	11.589	1421258	36	666.604	+	945062	908059	896254	903947	954154	956894	1012826	975856	968959	1210939	1254863	1275810	1302668	1359459	1316998	1317332	1407234	1407109	947467	1008814	972655	1293897	1319579	1421257	1074769	1083118	1077317	1152619	514899	985397	1073955	1112190	955144	1004068	975491	1138358
DG 40:3	DG	11.726	286456	33	692.62	+	147526	139632	119002	138996	133347	139125	137879	123011	161332	253892	256605	261616	239144	251297	243132	279586	263601	286456	138106	139185	143235	189446	191383	192160	205991	165990	165669	109768	169252	143714	142194	131788	110065	159692	163580	144178
DG 38:1	DG	12.224	811201	36	668.619	+	659469	437476	514476	508160	428875	627562	509802	705584	774336	594632	400496	466199	559962	374074	441494	734238	456147	571040	466411	397204	467856	426220	608950	520945	327491	388508	382811	583372	683420	480751	518919	811201	467128	504849	524002	526581
DG 36:0	DG	12.23	450247	46	642.604	+	403047	226846	248590	265061	215756	332337	318523	422538	450247	217563	114285	157760	190185	149864	143868	236981	137970	196799	148722	132057	152498	133444	197254	143298	103465	119456	130075	230778	252078	173991	223256	313870	180625	190006	172762	210440
DG 40:2	DG	12.254	541155	36	694.635	+	335316	307639	301972	310068	356247	333564	252047	338087	336647	541155	422652	468345	455261	482696	437028	538248	461486	460886	323523	307698	373590	356176	472241	387206	322287	331928	318011	327628	358189	290842	330080	439735	302378	355732	356464	301244
DG 16:0_24:1	DG	12.829	617726	36	696.651	+	412522	322819	327418	314194	291344	389458	355684	499911	496478	617726	315410	426923	468544	372724	325985	580853	333636	448680	250185	228364	268575	201021	289518	244239	192053	219289	235281	354970	395796	244958	294462	452442	261727	299612	242457	283943
DG 42:2	DG	12.867	399434	36	722.666	+	217906	207859	205909	199592	196759	229486	201352	255799	252526	399434	299706	339941	354321	318641	319859	395980	313482	350701	180716	174615	188677	187789	227174	205444	172757	184204	178604	214870	242048	192446	214030	272140	184366	207182	200113	207445
DG 38:0	DG	12.878	173891	36	670.635	+	157719	88490.6	101033	102780	85382.9	129975	128582	158836	173891	89170.6	53500.5	69958.6	77981.4	63781.7	57420.5	92138.4	56389.8	77322	52267.7	43086.4	51257.7	43012.7	64042.2	43577.6	38707.8	43824	48032.6	73690.8	82604.4	59614.1	73741.4	98103.2	62715.2	64982.4	59230.3	71823.1
DG 18:1_26:1	DG	13.422	204356	33	750.697	+	94771.9	72577.9	75558	70000.1	73188.7	84589.1	80353.2	94857.2	106980	204356	118024	148338	137909	138810	124034	179350	124519	147401	78157.4	66841.6	83185	68780.4	88983.9	76995	57486.5	71391.8	61289.4	98292.1	90802.5	68236.5	90337.9	117245	68422	82256.8	81756.7	89916.8
DG 42:1	DG	13.423	399965	44	724.682	+	233436	203730	120408	221535	96041.9	253310	137087	342414	332610	234901	132706	268189	188410	148122	145545	213446	135558	160567	135040	110756	124131	86938.8	135606	97857.8	96071.7	90508.8	98772	194399	109041	101311	127738	168751	156557	105884	87671.6	108602
DG 16:0_24:0	DG	13.458	325660	47	698.665	+	289672	159637	179913	185661	149369	231822	234953	275531	325660	169151	93325	126031	137721	103131	104175	164452	93654	131086	74101.2	61410	82464.4	65279.9	68568.3	56973	50796.8	60561.4	63065.8	107972	112975	90616.1	112436	135530	92033.5	90589.1	77594.2	95592.3
GlcCer[NDS] d36:1	GlcCer[NDS]	9.238	76163.2	27	772.597	-	6412.83	4579.14	3993.92	3330.51	3941.15	5746.46	4638.67	6795.13	5953.12	40329	24535.1	29800.4	37114.9	30990.3	23806.1	44165.3	28921	40378.5	34835.8	31261.2	38079.8	32783.1	38789.6	39357.9	23957	31937.5	28165.5	66004.5	64624.7	57733.8	65875.1	76163.2	55443.5	59324.3	60112.3	60777.9
GlcCer[NDS] d38:1	GlcCer[NDS]	10.148	63489.8	24	800.629	-	9917.38	7384.65	7165.84	7201.87	6590.21	9156.49	7804.17	10234.1	9995.44	14700.6	8449	12068.9	13958.7	11666	8024.68	15993.1	10725	13620.2	26866.9	25401.5	29119	28969.5	34993.1	33498.6	21925.8	25842.9	24156.4	51685.4	56436.5	52345.9	55226.6	63489.8	47556.3	52576.6	51970.7	53298.4
GlcCer[NDS] d18:1_24:1	GlcCer[NDS]	10.921	343784	36	854.677	-	65294.9	51902.6	50058.4	49827.1	50759.6	71765.1	53471	75742.6	73901.1	302238	190427	223360	267457	240563	180538	331818	212518	272244	186016	174814	202959	189058	255944	212457	164759	196411	186708	276504	299222	246648	272204	343784	238854	262144	251689	256740
GlcCer[NDS] d18:1_22:0	GlcCer[NDS]	10.962	340177	36	828.661	-	122102	82303.8	80663.1	83084.1	79426.8	102191	91926.4	140380	136833	165311	92272.4	123596	153229	131284	94261.5	190316	115666	166242	192508	169648	193410	193393	246483	216509	143136	168897	175984	275567	284591	251382	282432	340177	240117	259772	244641	251612
GlcCer[NDS] d41:1	GlcCer[NDS]	11.341	32862.4	33	842.678	-	17702.8	11284.1	11361.9	11042.8	11040.5	14338.8	12679.9	19815.4	19447.6	27525.4	14999	21647.6	25294.6	18835.6	15430.2	30951	19195.6	25186.7	26462.8	23083.7	27415.7	24339	30983.9	25795.7	18057.8	21838	22827.6	27668.4	27988.3	25402.5	29953.9	32862.4	22707.8	25302.7	23907.5	26232.6
GlcCer[NDS] d18:1_24:0	GlcCer[NDS]	11.7	544918	36	856.693	-	215306	140244	136244	142606	127547	180485	160499	241269	240016	227028	188916	254004	284056	202256	189786	387956	231403	323852	298310	263487	312562	282566	381893	312593	209265	254775	246316	436380	400198	391008	437723	544917	355250	378599	363486	425335
HexCer[NS] d34:2	HexCer[NS]	7.393	621959	36	698.555	+	557054	568490	310873	553023	603892	591399	544456	581555	533970	570010	578975	544543	601858	578305	548535	621959	611965	618655	379260	353302	353188	418285	373930	368997	281830	299107	274052	252466	259995	248618	259348	270585	247450	268044	288845	253109
HexCer[NS] d33:1	HexCer[NS]	7.798	534810	36	686.556	+	169830	128176	160646	178053	149853	206931	205571	226612	283842	509563	210600	346903	379989	164261	324278	523597	315672	357920	353493	309405	388655	324880	407591	361692	235756	249824	272527	429454	464318	309999	454096	534810	302825	341818	350088	359046
HexCer[NS] d34:1	HexCer[NS]	8.299	29100000	38	700.572	+	10699994	7641827	7539069	7864321	7088840	10100006	8614000	13099992	12099998	26300002	13099992	18600008	21100005	17600008	14799999	27399992	17000001	22099999	17399997	14999998	18299990	16500010	20899998	19799992	11999999	14000005	13900008	23199990	26300002	18899996	22299988	29099996	18899996	19900004	20300005	19900004
HexCer[NS] d36:2	HexCer[NS]	8.431	3124049	30	726.588	+	79373.9	110620	494268	82638.9	86093.3	106240	86923.6	88685.8	576135	353808	304734	335731	305242	310061	317960	330418	308244	322798	178785	180431	2637954	189388	199610	203992	140072	3124049	124937	207192	188601	186404	206327	215540	197452	220236	166475	190744
HexCer[NS] d36:1	HexCer[NS]	9.287	5841168	36	728.602	+	638631	393403	394312	380825	397905	538355	507501	734232	723710	3583253	2007130	2389280	2981436	2464922	1868618	4009026	2259277	2975423	2833722	2376301	2741333	2568234	3575734	3081352	1939730	2298093	2439024	4667815	5171621	4067550	4828272	5841167	4021947	4231325	3964242	4101586
HexCer[NS] d40:2	HexCer[NS]	10.186	10700000	23	782.65	+	5121685	4176210	4084011	4218043	3548818	4687158	4378352	5452061	4132819	837603	1854996	820908	1992870	2328406	1795950	901846	1915441	933147	8310400	693036	565821	662314	10699994	10299998	741413	772046	760010	655441	654840	761034	670693	7103692	631993	647696	3411293	752928
HexCer[NS] d38:1	HexCer[NS]	10.189	7145526	36	756.633	+	1509170	964040	868754	1004460	896541	1298237	1103749	1654567	1537148	1931950	1213223	1511308	1761065	1491619	1256649	2025939	1506479	1743571	3138646	2772727	3201188	3224252	3581667	3347994	2660323	2963512	3063580	6400523	6677866	6059869	6521232	7145523	5625254	6116299	6403037	6144935
HexCer[NS] d42:3	HexCer[NS]	10.244	2292238	36	808.665	+	786308	768778	753980	754867	755455	799713	742682	869078	839515	2026933	1854030	1720340	1851532	1892523	1731511	2292237	2060081	2035790	1057724	1017530	1059606	1155009	1293741	1233367	822374	857762	813573	963391	941989	958004	740188	796795	883917	1031918	790294	937604
HexCer[NS] d40:2	HexCer[NS]	10.289	1338680	34	782.65	+	994174	862637	805826	835631	892750	1035220	831053	1288223	1145655	875755	494956	627275	724194	633106	467978	1081302	644272	750275	1145008	856308	1317628	1107867	1255729	1338679	419533	703410	570273	1178537	1118241	895913	1065151	1209181	797706	949467	758178	680140
HexCer[NS] d39:1	HexCer[NS]	10.603	482473	36	770.65	+	177283	136010	110661	130047	106671	181439	152764	208833	194448	233599	120634	143234	185485	172429	121378	260520	165045	187584	246872	219042	269053	270388	347074	292899	167932	190300	206555	444299	421205	366299	413106	482473	357647	322207	344356	334096
HexCer[NS] d40:2	HexCer[NS]	10.795	512516	36	782.65	+	499024	273803	255899	293858	296938	355010	331652	512517	474210	257600	144782	184524	193433	183204	136363	281460	183553	245425	294051	239580	286731	420468	466558	376976	222674	291044	324779	151545	153024	140636	155875	187610	132065	135275	154294	163155
HexCer[NS] d42:3	HexCer[NS]	10.956	19900000	23	808.665	+	3997461	2956464	2617696	2774347	3046894	3565334	3238474	4937736	4467038	17800011	77270	105900	109294	93671.1	71634.7	159792	85175.8	14600001	135282	115855	12499995	135095	197854	174563	100009	106405	154600	59490	17800011	62760.6	56010.5	19900004	53581.1	60661.9	55654	52762.9
HexCer[NS] d42:2	HexCer[NS]	10.963	29300000	35	810.681	+	4508850	3222620	2675533	2994282	3415706	3820221	3350510	5291905	5134417	22200003	12700005	13400001	15200008	13500006	10800005	20799991	12700005	16100001	12799997	10800005	13799995	13199991	29300005	16199990	9772595	10900000	11599995	19699987	23199990	15300009	21300011	26599996	14300004	14900008	15300009	16700006
HexCer[NS] d40:1	HexCer[NS]	11	26200000	36	784.666	+	8490454	5475270	4574501	5426167	5338247	7458805	6320746	9999997	9212154	10200004	6108348	8254162	9562708	8399461	5482310	12599995	7511143	10800005	17900000	14000005	18000003	17399997	26199984	22500003	11299997	14799999	14700000	18299990	21399988	17000001	19000009	24400013	16299996	17099994	17699996	18600008
HexCer[NS] d41:1	HexCer[NS]	11.38	3114252	36	798.682	+	1349724	826391	687821	811772	745991	1091481	971944	1512328	1412012	2034073	1024681	1299824	1575160	1328471	992928	2303836	1246694	1814609	2101665	1799208	2100565	1947959	2796941	2377228	1279152	1621722	1675740	2122459	2421693	1813523	2233484	3114251	1743984	1870217	1937887	1867524
HexCer[NS] d42:2	HexCer[NS]	11.553	1054938	36	810.681	+	977774	612314	568645	582690	562546	858346	686285	1054938	978087	467718	245329	339661	348534	354052	260784	509754	335309	509998	431946	332532	419788	517798	666949	636191	382175	427641	470171	217046	235784	212202	206301	210740	192664	219334	234730	200631
HexCer[NS] d44:2	HexCer[NS]	11.655	2491415	36	838.712	+	888878	759451	674066	694403	127873	844509	529108	1046681	233026	856518	555907	642193	1295352	677207	514317	994618	1166238	1170193	1855680	1612859	1925058	559575	2491417	691745	558734	1753709	1715166	778624	871626	1222280	771910	904453	673262	1534131	1580843	677878
HexCer[NS] d42:1	HexCer[NS]	11.742	22800000	36	812.697	+	10399996	7347134	6600903	7452802	6832885	9180834	8312202	11999999	11499993	15300009	9115837	11599995	13299998	11700001	9073165	18000003	11399994	14300004	15699994	13600002	15599997	14900008	19099995	17099994	11100002	12400002	12999994	18899996	21000013	16700006	18799988	22799987	15699994	17300010	17000001	16299996
HexCer[NS] d43:1	HexCer[NS]	11.953	224427	24	826.713	+	62980.4	39682	59840.3	47944.8	63063.9	81796.8	79432.5	108636	98446.3	218214	120724	152266	182002	142407	115650	158352	98501.9	127868	156231	128749	159800	129862	167327	136538	94356.8	107081	111406	207840	177231	104747	122405	224427	154095	155709	92124.2	151359
HexCer[NS] d43:1	HexCer[NS]	12.076	399100	36	826.713	+	148004	89078.7	86763.8	95487.1	94358.7	121611	108169	166137	146859	324489	177516	229368	257550	216872	156840	357902	220750	293258	268152	215359	283246	239610	314933	261887	171662	207800	215432	323312	327720	261063	314386	399099	260756	276166	259653	281785
LysoPC 16:1	LysoPC	1.536	438720	36	494.324	+	309352	311910	352329	312856	334542	347837	311771	303418	290334	165816	206611	190524	181620	172796	166456	182443	232347	200246	358545	348731	329299	438720	431000	381728	409573	384817	348730	190291	194012	216324	203727	200402	216368	181773	214575	209330
LysoPC 16:0	LysoPC	2.078	7401113	36	496.339	+	4813784	4472232	4595505	4217458	4363408	4429986	4335193	4326598	4428329	3197589	3601586	3047233	3049365	2880983	2949071	3567848	3642432	3961386	6464261	6187374	6500968	7351293	7335574	7401115	5883352	5821077	5762980	4596295	4976758	5060750	5395963	4631596	4633065	4902707	5163737	4430671
LysoPC 18:1	LysoPC	2.08	3893467	46	522.354	+	1495266	1382688	1440379	1614225	1717887	1438535	1953703	1463858	1513854	2134102	1979149	1643687	1648985	1457270	1655985	2080698	2651152	2576971	2821319	2277534	2743675	3222581	3345539	2993851	3893467	2859937	2530780	1536012	1447280	1623777	1528002	1723527	1564645	1660288	1854501	1446279
LysoPC 20:1	LysoPC	3.22	705832	36	550.386	+	564936	526050	560350	544217	521088	581705	538514	544371	543064	337539	324074	330750	323562	328178	317935	393510	393277	414565	564856	609879	606781	664122	705832	630730	629510	583529	545369	466002	448144	473427	450057	494743	473346	497118	501764	468497
LysoPC 20:0	LysoPC	4.271	256949	36	552.402	+	234519	181526	209542	198632	195736	230473	221624	240270	256949	116756	86003.1	98639.5	103564	91886.8	86229.4	134024	102074	121173	167460	148980	177945	165397	193935	177440	109193	128704	118532	156779	171691	139343	161692	177656	132780	139179	131214	137394
LysoPC 22:0	LysoPC	5.458	128670	36	580.433	+	111571	80512.8	89019	89710.8	88103.9	109526	96331.6	115394	128670	63490	41737	50515.2	56667.8	47154.3	41193.9	69751.5	49019.8	61236.8	62081.5	54463.9	66441.3	54029.1	71434.6	59941	36049.8	47880.6	47813.2	64912.5	72624.9	56783.6	69104	78717.1	57736.4	58478.1	50000.2	56037.3
LysoPC 24:1	LysoPC	5.489	129075	36	606.449	+	122589	110065	119046	117221	121397	123049	128774	125962	125516	105340	109911	118681	121156	109799	108780	124349	128765	129075	89158.4	94781.1	89169	91859.7	88313.8	82552.4	79753.1	84021.5	83844.8	78533	79224	81140.1	83411.1	82302.3	81830.5	86958.9	79730	87113.4
LysoPC 26:1	LysoPC	6.595	91763.8	36	634.481	+	81296.3	81647.2	73411.8	77646	82064.9	86297.4	85750.5	87832.2	84643.5	87763.7	80542.3	84021.7	87353.4	75555.2	81772.8	91763.8	90670.3	90138.2	61627.5	63782.2	67129.1	57894.1	66347.5	62047.8	52799.9	56566.8	55960.7	57277	59384.7	50496.7	59486	57851.5	49736	52661.9	56587.2	50383.2
LysoPC 24:0	LysoPC	6.604	418484	36	608.465	+	371541	264578	280426	290089	257845	354127	341834	394331	418484	225961	137820	170419	204369	158302	145081	261160	167165	211715	167445	147013	177258	131940	174534	160757	93586.8	113596	114078	180077	194719	151801	179199	207050	141820	150870	147428	157347
LysoPE 22:0	LysoPE	5.636	78785.2	36	538.387	+	71240.4	43694.2	43122	47656.7	43113.7	59611.3	56178.6	78785.2	76060.3	30414.5	15239.9	22241.3	24059.9	18859.1	16337.6	32118.5	19863.9	27786.8	54918.1	45698.5	56211	49320.4	70594.9	58161.7	32055.7	37464.3	43011.1	49839.3	56934.2	40802.5	52366.8	64280.2	40715.1	45934.9	41957.7	47498.4
LysoPE 24:0	LysoPE	6.8	153887	40	566.417	+	139710	80290.9	79926.5	89691.2	78987.1	111324	111183	150814	153887	60433.2	29108.6	39786.3	48396.1	36642.4	31634.1	65188.4	36701.4	52388	84290.8	61189.5	78199.2	67033.1	97181.6	73803.9	46638.3	55172.8	56111.3	90961.5	96567.6	75864	92633	116205	75899.2	81763.1	74358	83946
LysoPE 20:4	LysoPE	8.846	275099	40	502.293	+	240804	206885	215161	203016	238018	231704	235706	220497	224137	214218	259375	219728	252374	235657	243315	236182	275099	274769	226846	195446	209190	225838	163400	196785	178744	139993	148727	160483	152751	166483	155281	185603	235545	160469	167859	181152
LysoPE 20:3	LysoPE	10.413	329866	36	504.308	+	61638	55358	52930.4	62031.6	59267.4	60607.9	67772.8	65569.2	73348.4	100376	85771.1	83371.8	94705.4	90202.8	91957.3	109744	98689.5	87426.7	266729	223685	244665	239556	329866	294115	226898	256011	267097	300339	324653	257368	286986	300422	259228	282311	284139	278663
LysoPE 16:0	LysoPE	10.533	82484.1	35	454.293	+	30438.2	19929.1	19240	21520.2	17859.3	23121.9	22932.5	34954.7	30224.2	23813.8	14958.6	19459.3	21771.5	18921	15489.5	32284	15883.4	25415.7	43332.1	38601.3	42965.1	46844.6	64279.5	53415.2	34707.7	37268.8	41493	70363.8	71377.6	57171.8	62324	82484	59544.2	70503.4	73437.6	67759.9
LysoPE 20:1	LysoPE	11.322	101496	36	508.339	+	32725.4	22152.2	19789.2	21644.8	18717.4	25082.8	26234.2	36539.4	32093	46924.3	26009.8	30188.1	41138.1	34691.1	25634	61692.2	37355.7	44324.7	78221.5	72812.8	74464.7	79555.8	101496	85405.9	58634.5	71004.4	67625.8	93163.7	92639.1	89805	95826.3	99032.6	79982.6	82860.8	91313.2	79146.3
LysoPG 18:1	LysoPG	1.776	88668.3	65	509.289	-	34476.8	33821.4	33452	34856.4	26633.5	29116.1	33670.1	27871.8	17469.3	29458.6	33099.5	31505.7	33575.2	35622.2	33554	37003.4	35460.2	42009.8	72429.2	66417.6	77208.7	88668.3	77758.9	84750.1	73052.5	74726.4	72805.5	47744.1	51107	60700.7	63309.7	57012.9	54863.3	64803.5	63001.9	59594.2
LysoPI 18:0	LysoPI	2.363	146746	70	601.335	+	44908.3	25862.4	30829.8	31789.2	26275	36945.8	41611.9	55663.5	47672.4	37240.8	20413.4	28226.4	31167.6	21554.6	20452.7	43317	25887.7	39221.6	102800	88376.4	109182	120607	146746	106630	64800.5	87215.4	88934.8	57455.1	60837.9	49724.2	49931.1	85813.9	44505.2	52684.3	49794.8	55291.7
Methyl-PA 16:0_18:1	Methyl-PA	9.023	34281.7	33	687.498	-	18163.3	13796.6	13270	14059.8	11870.9	13154.9	15364	10510.6	17885	14798.6	15140.5	21749.2	17959.9	18250.8	18893.6	15740.6	21835.8	19986	20868.2	34281.7	29163.7	26383.1	18527.2	23499.8	23367.6	19129.8	19101.6	24692.1	21184.7	18826.9	19953.7	14836.2	18069.1	19038	25560.4	21622.8
PA 18:1_18:0	PA	9.15	82650.6	28	701.515	-	22573.7	8945.89	8733.81	8335.83	4957.71	14159	12060.6	22524.2	16664.3	45785.8	22298	23354.2	40933.3	37772.1	21143.7	61004.4	33368.7	49574.6	54455.2	39737.6	58067.5	43875.9	82650.6	45463.3	38102.8	46971.9	64654.5	43545.5	46540.9	41743.8	42322	50783.4	35785.7	43222.3	42261.9	42133.6
PC 33:0	PC	5.761	194230	27	748.585	+	35660.1	34817.6	36621.3	38510.9	40118.3	38107.7	33658.1	14054	35183.7	27020.3	28612	24855.1	29508.8	31848.4	14652.6	27737.9	28708.7	30708.9	112778	114616	114068	181951	162279	194230	120775	133108	127139	2825.08	3052.23	3728.55	2917.47	3448.19	3168.89	3029.55	4673.43	3599.51
PC 26:0	PC	5.88	419680	36	650.476	+	189734	137577	191959	164156	151046	188131	195525	138904	197347	220608	195003	229500	287736	222178	264034	303936	265222	311640	291972	285424	308709	419680	401239	353157	276998	279950	289244	170374	148241	166495	182178	154789	173900	176619	139671	173096
PC 35:1	PC	5.919	167574	25	774.6	+	35600.9	31895.3	35653.9	34704.3	36264.5	38445.7	32808.8	32157.8	33834	24796.2	25858.3	19350	23060.2	21829.1	29154.3	26655.2	19324	25000.4	106222	108367	106835	159584	146292	167574	130615	132956	126506	1892.69	825.378	1284.3	1059.32	908.004	2205.11	2067.42	1981.35	799.419
PC 28:1	PC	6.408	880612	36	676.491	+	492332	464313	505477	459610	443988	488184	488807	424997	478201	546992	531079	568920	589390	585860	587056	667052	649386	703646	647963	629038	620053	880611	762916	788722	689800	677778	668903	292877	269723	300611	301849	269682	304289	325578	297281	300761
PC 34:5	PC	6.497	367285	36	752.523	+	179160	191415	200113	170910	189125	194346	206059	194295	188942	149750	134178	160749	118712	142380	145917	166703	166089	120505	296469	312640	307976	367285	333518	334513	282901	284899	283442	153295	158091	156678	162220	155194	160591	162599	149720	157854
PC 30:2	PC	6.776	1085543	22	702.506	+	252727	73466.9	67135	71925.3	75499.5	52002.1	71672.8	65902.2	58276.4	789743	1085543	762174	979039	881404	745648	800222	815706	841342	129905	163686	126434	136488	135332	199024	143580	113086	136109	371323	325308	368441	440280	338880	332711	389193	383580	368380
PC 14:0_14:0	PC	6.874	380618	36	722.5	-	144695	123476	133426	123394	119648	139763	142093	145479	156945	258786	174601	222774	257877	205984	209826	295192	216490	274035	272358	250209	297334	322323	380618	333674	221164	251785	250465	232730	217839	205770	225637	228323	189214	209383	179170	211886
PC 36:6	PC	6.911	862855	36	778.537	+	604523	578980	613609	586347	563173	543178	619212	595329	552563	579660	653830	677144	627471	574154	593777	541808	660179	702556	713781	742781	770248	862856	809721	754561	695593	690874	683768	517211	518439	480326	515610	501666	495316	536237	481857	513448
PC 30:3	PC	6.93	186532	27	700.487	+	71464	49110.1	56295.6	50890.5	47715.5	57421.2	56110.6	56766.7	74954.2	117627	72472.2	96451.1	103254	99993.4	91359.5	137638	96006	124526	141881	112629	142601	145601	186532	152780	98113.9	118284	118584	111013	103483	92741.7	104240	114501	90094.2	90926.1	46738.5	89944.8
PC 28:0	PC	6.931	25900000	36	678.506	+	9066786	7433672	8300473	7836030	7441981	8922496	9091645	9020610	9816271	15999995	11499993	13699996	16100001	12900009	13400001	18299990	13799995	17200007	19799992	16700006	20300005	22299988	25900015	22799987	14999998	17500006	17200007	15100001	14900008	12400002	14499993	15800004	12700005	13299998	11700001	12999994
PC 29:1	PC	6.931	217124	36	690.505	+	150831	157596	167000	155970	157325	156220	166997	159046	156862	165864	167146	185616	170740	178139	177715	171896	180130	200229	198004	181906	194832	214786	214726	217124	173677	179409	162385	94910.8	95961.6	89943.9	96440.8	104283	97030.8	98874	94320.5	92082.6
PC 38:7	PC	7.046	610767	27	804.553	+	465977	610280	523232	487802	494700	610767	471218	595424	441434	332944	349543	354548	307983	246502	313929	248330	503628	237848	306574	338561	334558	332547	328234	326154	323822	291373	299707	172103	142238	156671	229300	181095	176767	281519	241645	262238
PC 42:10	PC	7.06	88072.2	30	854.569	+	66101.1	84445.9	82612.3	79167.3	81738.9	86233.1	88072.2	82981.8	78982.5	43656.9	24256.7	42432.4	38070.4	43913.8	45072.1	28208.1	40540	46802.4	20432.2	23204.1	18744.7	28483.1	28432.7	21443.5	16877.3	14602.1	15599.7	59317	65971.6	60981.5	66439.8	63876.5	65623.9	60091.8	59143.8	64195.9
PC 30:1	PC	7.085	11000000	34	704.522	+	9693253	9144480	9731479	9136939	9826945	9907027	9599403	9295997	9509643	8049543	11000004	1928581	8261619	8329517	8796514	9827062	8826267	10100006	8395820	6477598	8307478	10900000	9867759	9504175	8989240	9747046	8906538	5182695	5308814	5325446	5490855	4987250	5293326	6014390	5320513	5459577
PC 34:4	PC	7.162	2525238	36	754.537	+	1461737	1862863	2103333	1762611	1657294	1907121	1560786	1904676	1962805	1553917	1762763	1839060	1577058	1515955	1645733	1850220	1663788	1856129	2509739	2194839	2229132	2525238	2384663	2505356	1718921	2045478	2040257	1112999	1269975	1468062	1460041	1215117	1329627	1642870	1112680	1223131
PC 14:0_16:1	PC	7.172	488847	35	748.517	-	410886	436505	423942	412172	426293	430339	422066	404457	414996	388637	390054	419075	426474	350066	424527	420104	354770	478315	383403	380698	359524	488847	455831	446216	417018	404006	393252	296269	290986	309118	313134	319318	298127	309701	319096	317948
PC 32:0	PC	7.186	198667	31	734.568	+	148607	121105	139648	127076	131300	143594	139706	163882	129299	124661	135792	104966	112315	174058	107757	132581	115953	126566	91224.1	89022.2	100352	81155.4	117803	90250.8	117027	61551.7	46681.8	158498	165566	170042	198666	197326	173139	159028	169096	162500
PC 32:3	PC	7.23	507082	24	728.517	+	246303	265252	244157	249926	236737	243926	287591	222760	143058	428991	464062	507082	464151	459181	489957	470738	476085	499522	352211	367177	373226	442068	421746	368870	417510	386433	393403	387397	396641	284098	379820	247748	272973	372356	406759	346493
PC 32:4	PC	7.235	259319	36	726.502	+	212465	215523	214517	218737	236915	226892	235355	208026	220276	204259	181352	181204	241622	218494	220110	206361	244668	218698	213482	193546	206330	256468	259319	202112	242710	213913	217173	157709	166688	154775	158772	155502	160858	181443	175691	155103
PC 30:1	PC	7.236	35000000	37	704.521	+	29099996	28000010	29499985	28300009	28800007	29099996	29099996	28499983	28400007	26599996	22999986	23500015	25900015	27300013	26399983	29900017	26100001	31800002	28600007	26100001	27700006	34199989	35000011	33099994	30500015	28000010	28300009	21199996	21000013	20899998	22500003	21000013	21199996	23100000	22200003	22200003
PC 29:0	PC	7.285	847948	29	692.522	+	831380	774800	803639	736538	715854	808670	847948	785479	813070	557503	509995	558627	578676	521490	533356	670948	544692	672157	545900	373171	368324	619296	424569	592770	446217	334318	449868	537910	583529	408013	671965	622702	547584	551304	502539	574131
PC 38:7	PC	7.358	442914	27	804.553	+	134072	89704.7	183655	127503	145922	123042	98308.6	139572	83576.4	80395.6	89185.3	78378.4	86116.6	85220.6	75519.8	91556.8	81173.5	90993.3	148861	147005	133895	295699	148896	163073	442914	262462	410971	130012	138548	136897	127477	141135	141980	123926	134917	148040
PC 30:1	PC	7.393	215571	37	748.516	-	109548	111060	111805	98295.2	111109	112088	116856	108167	110842	123517	114055	113887	122028	117687	115904	130848	126929	136757	175177	171640	185744	208234	215571	209694	168303	179258	161527	131590	127277	125636	127063	136202	122352	131184	127912	131174
PC 37:6	PC	7.414	169424	34	792.552	+	145495	169424	166109	135020	167705	162566	141811	156375	141138	101599	115754	121341	99226.3	97254	107126	114280	113541	126228	92731.2	95682	101450	108135	99111.8	98929.3	89632.2	96625.5	91511.1	82464.7	114201	103501	109529	106276	122595	84563.9	105735	85141.9
PC 16:0_20:5	PC	7.447	110944	25	824.549	-	63440.6	73775.4	67702.1	70459.5	74263.4	68151.1	68805.2	69676.1	66954.5	37176.8	17534.2	54647.4	46387.5	38839.5	26889.4	17556.5	68038.7	46289.8	108282	105017	107185	110944	106536	102888	91762.2	93695	92451.9	65345.7	43950.3	42817.7	43062.6	59265.2	59391.1	45561.3	63195.9	42203.1
PC 30:1	PC	7.452	18100000	36	704.521	+	8742753	8397219	8484933	7891693	8489915	8497709	8339357	8347608	7881787	8524782	8105566	7957771	8088309	8505857	8435752	9907970	9326316	9719239	13600002	12700005	13699996	16899990	18099991	16800011	12999994	15100001	12700005	9864642	10200004	9468720	9922298	10299998	9231453	9789185	9840375	9264759
PC 29:0	PC	7.452	2207922	36	692.522	+	2012894	1474605	1499490	1530499	1467672	1853185	1760708	2207921	2118859	2048086	1231381	1534042	1713840	1382311	1243943	2191539	1395335	1812305	1699850	1424395	1739931	1642946	2138602	1856900	1095128	1282086	1266516	1667345	1810834	1403616	1679428	1900370	1317814	1391562	1254858	1321522
PC 36:5	PC	7.513	8242067	36	780.552	+	4827116	5195249	5643832	4770273	5166489	4919706	5199867	5842240	5050744	2913372	2943656	3191051	2741499	2839333	2992632	3046000	2979797	3528696	7976942	7425401	7864373	8242069	8026600	8183112	6853630	6358487	6515561	4991089	5138797	5083294	5776084	5194480	4905126	4667210	5008626	4259034
PC 31:1	PC	7.592	4664720	27	718.537	+	3789301	3600044	3590233	3560172	4083536	4664718	3600320	3810375	3938149	2448746	1498335	2303315	2256882	1848777	2485403	2744716	1845978	2461294	2311891	2105873	1484279	2642128	2365881	885312	2164552	1990277	1350717	1574119	1604104	1581731	1893186	1635973	1856245	1601271	1749476	1728003
PC 30:0	PC	7.627	3535195	26	706.537	+	1438518	1265194	1424432	1341480	1275326	1439644	1449137	1178148	2121982	1019708	1007190	898995	1231389	1038715	1136663	1331661	1243423	1426988	2261321	2054981	2007634	3535196	3203568	3051107	1476527	2229124	2224172	1436659	1294559	1051714	1472821	1078347	1060401	1497870	1417200	1506363
PC 31:1	PC	7.679	1108569	35	764.556	+	293066	324920	314106	291959	286119	247371	254119	316943	316468	366541	101704	380929	331283	316494	301644	414066	335479	390614	1001684	988225	1037216	1106493	1108569	1096045	785802	840953	883868	807838	819908	684941	740476	836957	687190	703542	715238	37283.2
PC 31:1	PC	7.753	8208020	32	718.538	+	7653130	7114510	7723325	7580005	8208022	7203353	7937839	8044617	7502112	3935645	4144321	4054165	3974974	4551403	4280875	4650887	4623428	4612024	4304638	4239742	4135421	3989041	5085391	3136895	3873034	3730941	3707766	3617157	3893899	4001194	3197927	3454275	3656700	4268024	3341644	4043545
PC 42:9	PC	7.781	257142	31	856.585	+	66058.1	122012	112749	107349	123483	112234	88635.8	136073	114313	135489	93900.1	118641	89308.8	124687	152653	120261	121711	98375.8	73239.6	62519.3	69044.1	64369.7	53289.1	50258.9	72572.8	61997	63694.2	246950	256082	193067	144786	227135	165205	226789	210945	257142
PC 32:2	PC	7.82	26300000	36	730.536	+	7875808	8661655	8370196	7907599	8871741	8749795	7729342	8158730	9367391	17300010	18399989	16500010	16800011	19599995	26300002	19499995	26100001	17600008	8466366	7237671	8222630	8117051	9789910	8205646	9420099	9185848	10200004	13199991	15900001	12599995	13299998	14999998	11799995	14099995	13799995	15100001
PC 34:1	PC	7.822	1909446	28	760.583	+	269713	228950	254139	269780	335026	297467	242204	225928	250571	444878	462117	441134	512488	530642	599393	574806	584583	551901	900775	881303	687776	985824	892770	729878	930300	995525	877648	200228	169774	197241	141758	243716	221460	200393	188206	219695
PC 33:2	PC	7.837	10100000	36	744.552	+	8273347	9832728	9493250	10100006	9777144	9594569	9888929	8994482	9116005	3764226	4953579	5203099	4626314	5065637	5114593	4560715	5139891	5196245	3758562	4292459	3854068	4621418	3909979	3500700	4334493	3572747	3862786	3706129	3944443	4132421	4110119	3952211	4721159	4615544	4068464	4177696
PC 34:3	PC	7.842	28300000	36	756.552	+	21800000	21500008	21600010	24700008	21600010	21699990	21699990	21800000	20799991	13799995	11100002	17399997	16600003	17000001	17500006	14499993	18399989	17600008	19399993	22200003	25300003	27599991	25400010	28300009	28199989	24400013	26199984	16600003	17399997	16399991	17200007	17800011	17500006	18499997	18299990	17399997
PC 16:0_22:6	PC	7.858	128406	34	850.564	-	112460	128406	123334	120637	114628	111371	119818	125649	116625	93087.5	76461.3	106445	98123.5	102252	88750	94380.9	93018.2	107772	102117	104495	100274	98570.4	101328	102357	97109	92081.5	89572.8	109879	122239	105300	116912	117267	75297.5	115902	103549	122065
PC 14:0_16:0	PC	7.909	2170348	41	750.532	-	1223833	962128	932746	904201	925386	1180608	1086500	1420359	1477347	1793096	1063650	1366720	1592525	1335116	1112526	2039893	1272910	1673980	1461391	1365672	1543587	1493936	1834653	1704837	1144603	1363403	1321849	1998942	1947462	1746499	1961215	2170349	1605872	1825686	1666362	1823032
PC 38:6	PC	7.911	33400000	36	806.567	+	26699988	32499983	33400011	28499983	31800002	29900017	31700015	27100002	26899998	19900004	24499993	25100006	21100005	21500008	22799987	21199996	24499993	22200003	19299992	22400009	19099995	21600010	18600008	19399993	21199996	18099991	19299992	22000009	22500003	24599993	24199995	21000013	25500008	23199990	23500015	22900010
PC 34:0	PC	7.947	957541	34	762.597	+	268452	286930	330393	249831	265372	268686	271363	264934	268434	300837	465762	448607	525557	521970	491815	414124	506042	550992	626032	650105	626433	951925	905411	957541	816005	775180	787160	240687	288671	360938	257845	316737	292895	313216	340428	303437
PC 30:0	PC	7.959	359000000	25	706.537	+	178000000	121000000	118000000	110000000	113000000	155000000	141000000	204000000	192000000	267000000	134000000	181000000	211000000	171000000	148000000	302000000	183000000	224000000	231000000	190000000	229000000	228000000	297000000	276000000	169000000	191000000	202000000	293000000	313000000	247000000	280000000	359000000	252000000	256000000	252000000	260000000
PC 31:1	PC	7.96	4061395	28	718.534	+	2756546	2545134	2644040	2343694	2514764	2540851	2628572	1914469	2689570	2075297	1908548	1438834	2147620	1894090	1705793	2094365	2070586	2105514	3344340	3193736	3710066	3609680	4061397	3863481	2563559	2797359	2717118	2464912	2688684	1956701	2430748	2729074	2244403	2226293	2206987	1697687
PC 32:3	PC	7.963	1807387	36	728.517	+	1099101	752324	727203	762029	768118	953569	898683	1244168	1238260	1524743	888138	1116342	1326867	1070326	941903	1706907	1137997	1395538	1184512	1085812	1249750	1368526	1436551	1501760	1027207	1165822	1118130	1542531	1615649	1449664	1549121	1807388	1353829	1573890	1437174	1409655
PC 18:1_22:6	PC	7.984	16400000	69	832.583	+	15200008	15500002	15300009	14400003	15699994	15399997	15399997	15599997	14900008	10500006	10599998	11499993	10800005	10200004	9799661	11999999	11700001	11999999	10399996	10200004	9996745	11100002	10699994	10200004	8623765	8613510	8267235	14600001	15100001	15399997	15200008	16199990	15300009	15500002	15399997	16399991
PC 32:1	PC	8.03	3631591	35	776.548	-	2770902	3062212	3155359	3129137	3480634	3366574	3154379	3265154	3220980	2990579	3192068	3177210	3150211	3011930	3093209	3343934	3245224	3631589	2778954	3185504	2551404	2914763	2910719	2915306	2880146	2666725	2779932	2026659	1856208	1852371	1876299	1847150	1884986	2049229	1908795	1886607
PC 31:1	PC	8.09	259409	23	718.541	+	98759.2	86372	46043.4	149311	133540	46348.1	168895	31721.1	161013	188952	187130	150630	175064	173056	183740	181108	209218	206625	221662	227801	234100	259409	193524	202957	196033	176673	197864	136516	151591	139016	145884	250210	163625	117753	193463	150507
PC 16:0_20:4	PC	8.101	386652	35	826.563	-	328389	386155	379898	377026	386652	366446	382838	300910	324363	281111	344409	313464	297331	280408	323369	318832	348349	278738	317979	324334	311415	352299	294267	313087	315747	301971	310339	315088	293338	318861	314719	318579	326288	327512	356436	313090
PC 38:5	PC	8.156	331813	36	852.58	-	282348	310720	322852	275645	304944	284059	311123	270963	291569	277372	322819	328183	299135	280204	303904	286772	300525	315518	254113	265177	252020	271346	258467	258138	258458	242200	238090	281104	298877	331814	295436	280542	310786	312757	312242	282830
PC 36:4	PC	8.165	73500000	36	782.567	+	58199992	60900029	61599986	60400006	61599986	64199979	66400012	61499978	65400015	55000019	53100001	57299999	57500037	45500009	52399968	59700027	51000016	60700038	68800029	71600001	67200044	66000041	66300012	65900034	58400006	57700011	58300029	73099961	66199987	62999970	73499996	70499970	65500043	68899974	60800032	68399978
PC 42:8	PC	8.166	1944897	26	858.596	+	1118352	945742	766350	950140	823964	1033066	1019527	921874	882455	989752	822253	714746	737381	699468	826353	687879	604231	878084	594566	622912	446530	1013852	910428	421415	475030	488871	700656	1944897	1757578	1338074	730071	991347	1625928	1373703	1075863	1574810
PC 16:1_16:0	PC	8.19	4156751	35	776.547	-	3900231	3959700	4058397	3522935	3822818	3497212	3804828	3264787	3465180	2161024	2303075	2344413	2495604	2350567	2197757	2248166	2216935	2208703	3312797	3209982	3454426	3916254	3902511	4156749	3806524	3972326	3621468	3127776	3057050	3357809	3065728	3148117	3107391	3386372	3421365	3238521
PC 34:2	PC	8.193	162000000	30	758.568	+	123000000	118000000	120000000	158000000	128000000	162000000	129000000	128000000	123000000	107000000	101000000	114000000	113000000	109000000	87600030	106000000	109000000	140000000	124000000	116000000	146000000	139000000	124000000	156000000	123000000	126000000	125000000	86600055	89900000	89900000	94800049	101000000	89000053	83300011	88800013	87600030
PC 38:5	PC	8.215	74100000	36	808.583	+	56199978	57800029	57400007	55900013	58800000	61299963	61100032	57500037	58600010	60400006	55400012	61800001	58999970	56399979	55700018	63600003	59399990	61900006	59399990	61699994	60800032	62700008	58700036	62499972	54700022	54099993	54099993	69399955	69699988	69100026	74100043	70100043	63300029	65199985	63600003	63300029
PC 18:1_22:5	PC	8.248	69187.3	29	878.596	-	61517.4	67539.4	69187.2	63840.5	66319.1	63875.9	55246.3	61716.7	56415.6	64305.6	47271.8	67439.1	45382.6	62820.9	63385.8	56611.1	67081.2	43691.2	43043.2	46907.7	41062.7	47029.4	36990.8	28439	29822.6	37868.2	41898.2	39892.8	53657.5	57465.7	61196	53952.7	58804.6	61370.1	62449.1	62386.9
PC 31:0	PC	8.297	17000000	36	720.554	+	14000005	12999994	12499995	11200005	11799995	14099995	12999994	15399997	15100001	10900000	7168411	9029941	9841897	8817741	7981784	11700001	9066354	10699994	9791515	9334926	10699994	10100006	11399994	10599998	7435018	8396852	7471961	14799999	16600003	13199991	15500002	17000001	12900009	13500006	12299996	13199991
PC 40:6	PC	8.31	14500000	36	834.599	+	11700001	12099998	11899994	11200005	12299996	11399994	11100002	12299996	11700001	13400001	12299996	13500006	12499995	11899994	12999994	13699996	13600002	14499993	10399996	10699994	10399996	11599995	10100006	10200004	9814026	9221244	8878382	13099992	13900008	13199991	14300004	13900008	12900009	13500006	13500006	13400001
PC 35:3	PC	8.391	3460141	35	770.567	+	1798283	1976424	1902326	1836210	1898176	1946371	1872171	1840213	1967563	1531017	1066766	1186432	1208978	1193418	1157891	1400606	1635256	1291016	3209121	2847166	3002627	3460139	3280406	3433913	3111979	3393448	3164428	1781169	1825589	2098819	1835412	1939722	1791077	1737809	1708359	1850362
PC 39:6	PC	8.392	541563	36	820.582	+	413868	473138	424036	400645	372817	403597	401415	422700	408156	450895	363150	481355	385748	359216	404888	404924	384783	395960	439735	441011	475823	392580	487128	448501	339017	392631	412054	457790	541562	449797	497458	495689	445924	411373	412298	428836
PC 32:1	PC	8.453	250000000	33	732.553	+	75900026	70400031	65099985	63800016	66300012	72000013	68899974	82600017	81699989	85000003	56300001	59499966	66400012	58600010	47199979	89199954	59499966	68099959	184000000	170000000	186000000	204000000	250000000	236000000	151000000	183000000	168000000	197000000	220000000	167000000	195000000	233000000	160000000	174000000	161000000	175000000
PC 34:4	PC	8.454	1177956	21	754.535	+	392362	339738	361557	440393	349107	387081	413249	349545	465406	423003	245557	301140	355571	381291	294185	432931	230767	315036	951458	935493	1054815	898540	1170412	1109964	843054	864219	867111	1177956	1154634	808845	950390	1065703	885098	915778	956253	890170
PC 31:0	PC	8.459	17200000	36	720.554	+	14200004	9902012	9168849	9212446	8797898	12900009	11499993	17200007	16600003	10500006	5279564	6880749	8114594	6235810	5056898	11999999	6297016	8830877	7996075	6418080	8390893	7082611	9389611	8091732	3847170	6105199	5920297	11999999	15100001	9830336	13199991	15399997	10399996	10900000	10500006	11499993
PC 33:1	PC	8.465	4967232	31	792.588	+	3077748	3140655	3144061	2937428	3187948	3240298	3081449	3301455	3284303	4683244	3840117	4236301	4209336	4559757	4035193	4967233	4564624	4640514	2863349	2954526	2933477	3919377	3356269	3605102	2968202	2956066	3168414	1017838	2542901	2666168	2695607	2891546	2569205	2787417	2757515	2819186
PC 37:4	PC	8.484	3209217	28	796.583	+	1666036	2261721	2556300	2333584	2137163	2373231	1826646	2488033	2467847	1915492	1530276	2185630	1606802	2377455	1546576	1674497	1762870	1705236	3149945	2850281	2769316	3100267	3209218	2668376	2416013	2199425	1440960	2948954	2640026	2412844	2384648	2594944	2048696	2270586	2361491	2833576
PC 44:9	PC	8.493	366169	27	884.615	+	133474	98646.8	111676	84984.3	119597	117314	103705	117878	106650	227478	229029	266994	217515	209800	206082	253158	221317	271804	70355.4	75531.1	92723.8	118773	85687.7	98121.7	82547.4	98275.1	87049.8	328808	363275	366169	322081	326010	341844	315345	359238	333269
PC 34:2	PC	8.534	285000000	36	758.568	+	133000000	142000000	143000000	6296334	148000000	134000000	134000000	146000000	151000000	85800042	85700052	95900035	89199954	94899992	88399995	116000000	104000000	83000011	222000000	224000000	208000000	276000000	285000000	261000000	249000000	250000000	218000000	176000000	204000000	179000000	186000000	213000000	120000000	189000000	192000000	187000000
PC 36:3	PC	8.569	180000000	35	784.584	+	97800001	55799963	67500025	69800041	93200048	88599954	92400002	119000000	90600030	71700032	41399996	67399972	53499967	53600003	55600032	75199954	68000005	72499962	147000000	152000000	157000000	176000000	180000000	154000000	151000000	149000000	144000000	124000000	117000000	90100016	110000000	105000000	92099977	109000000	95499971	112000000
PC 33:1	PC	8.577	106000000	35	746.569	+	101000000	95999995	93799944	95000040	104000000	104000000	101000000	106000000	105000000	72499962	64799960	69899960	68399978	66700037	65099985	81200019	72699989	79899981	87800036	85599952	101000000	92499982	98199962	89699953	74999989	77299955	77399967	74999989	82899996	71200046	78599971	80500003	71800013	69699988	63899963	72000013
PC 32:0	PC	8.633	43900000	44	734.569	+	17300010	15599997	15800004	15399997	15399997	17200007	16700006	18000003	18499997	14999998	12700005	14099995	15200008	14900008	14000005	18499997	16600003	17900000	29800015	27800016	29599997	34000003	43900018	38899988	27100002	29200003	28400007	21100005	21900007	20899998	21399988	23300012	19999993	22599995	21600010	21199996
PC 36:6	PC	8.641	1324481	65	778.538	+	749915	642176	615477	646467	630076	775005	705047	783059	826797	770527	593626	641092	675273	587269	575009	896842	652917	729942	1158400	1050839	1205999	927459	1324481	1054408	616452	696840	685324	1033484	1090636	826427	1017711	1158871	782929	818638	801037	828841
PC 18:1_20:3	PC	8.656	46200000	27	810.599	+	46200001	19599995	20499988	19499995	23199990	20400007	15500002	20699998	44400006	10800005	5951555	5196926	7187201	11299997	8347685	12400002	10299998	8004589	24299991	33200006	35800000	33699986	35600023	32900002	18899996	30400016	27700006	15300009	16800011	24199995	27500009	28800007	24999990	22200003	28499983	28900014
PC 38:7	PC	8.694	307700	36	804.55	+	272406	203708	304868	239484	234109	220496	306630	300314	247158	229603	206989	218591	224577	205876	189248	252707	260355	273035	229796	249860	230374	165662	226652	215455	200133	152100	132462	269285	253449	253851	307700	265487	291639	243597	215140	249536
PC 44:8	PC	8.796	519667	32	886.631	+	160333	176303	156732	152046	142899	167526	154493	198975	192213	353640	373317	372152	356423	366588	354693	385244	412233	360623	120996	124881	111222	110964	91812.4	102454	125871	96257.5	84466.7	412508	487858	494244	502616	501116	421389	496419	519667	484001
PC 18:0_22:6	PC	8.811	103860	36	878.596	-	67536.6	45061.8	46718.5	39770	57227	46907.4	41739.7	37176.6	40804.3	61187.1	56148.7	58676.2	82892.4	52831.3	103860	46208.8	55618	56408.7	73157.3	51654.5	74730.9	47482.3	51249.9	51330.5	40880.7	64774.3	40743.8	87786	101396	56501.2	82310.9	50487.6	65004.6	49915.9	77755.4	57337.1
PC 35:2	PC	8.818	29800000	36	772.584	+	14900008	19099995	14900008	14700000	16700006	17900000	20899998	18299990	17699996	15900001	14600001	15100001	15300009	15599997	15599997	17200007	14900008	16299996	19399993	22500003	15900001	29800015	11799995	15699994	25300003	19299992	14300004	27000011	21000013	24999990	29499985	21699990	26199984	29499985	25100006	26599996
PC 37:3	PC	8.849	9093891	35	798.599	+	8511370	6707365	6824047	6348156	9093893	6723684	6799731	6783085	6347149	5146575	4166973	3252324	4754312	5602476	6211857	5773412	5044711	5332090	6631781	6668311	8176688	8823956	6169731	6271784	5967967	5536670	5174774	5546355	7256517	6165939	4963235	4798173	6830302	7294347	6894235	6611078
PC 36:3	PC	8.855	175000000	36	784.584	+	53700013	49600009	52600004	42000026	49900000	46200001	45500009	50899987	48699998	64999966	64900015	63999981	68099959	68000005	63600003	67399972	68899974	69599987	130000000	134000000	136000000	164000000	157000000	161000000	175000000	166000000	161000000	110000000	114000000	112000000	114000000	110000000	116000000	115000000	126000000	114000000
PC 40:6	PC	8.86	33800000	36	834.599	+	23700012	22799987	22999986	20799991	23599989	23799987	22700011	22799987	22700011	25900015	19200000	27599991	31399987	30299985	30099993	27500009	28199989	33799979	22999986	26599996	27599991	20100006	24900011	23100000	20200012	19499995	19000009	21600010	29400000	29800015	28999986	27599991	30400016	28700003	27399992	27100002
PC 16:0_16:0	PC	8.863	2299390	60	778.563	-	125192	83934.6	104698	56604.5	83480.8	125048	129012	165190	144160	347150	170686	235254	246967	199985	170102	369861	202817	256822	946654	869753	979304	894607	1111561	1106342	765766	872070	850284	586819	655223	484081	599077	658602	407430	466183	446243	459979
PC 38:6	PC	8.864	528136	32	806.566	+	89461	91004.5	91104.9	92709.2	266762	222244	97354.7	185542	187341	165570	260734	194808	208478	229940	236613	156112	232839	224658	388515	433953	365954	438192	340419	354818	528136	437918	439737	262986	299975	317983	303548	238892	372831	315802	282042	342884
PC 18:1_20:3	PC	8.886	72000000	58	810.599	+	46200001	45999971	43900018	38799985	45400022	46099999	46699999	44699975	44400006	60400006	68800029	66300012	68499976	65900034	63600003	67500025	70200020	70900023	50299996	48900001	51000016	72000013	51700003	67500025	64300042	65099985	67500025	59099976	60599969	64099987	55299979	59499966	59700027	63200018	65700038	56600018
PC 42:7	PC	8.886	6012705	36	860.615	+	5595636	5973951	5900972	5423276	5656509	5309881	6012705	5384896	5401731	4495868	5370797	5424503	5105095	5030459	5143705	5044264	5652427	5778231	4587335	5085573	4181531	5056129	4513598	4519581	4745552	4416011	4018253	4451186	4498877	4785635	5034730	4064496	4664219	4725080	5012726	4558069
PC 32:0	PC	8.94	437000000	24	734.569	+	304000000	209000000	195000000	203000000	191000000	258000000	230000000	326000000	322000000	266000000	154000000	192000000	228000000	191000000	159000000	304000000	182000000	246000000	194000000	175000000	211000000	197000000	248000000	225000000	158000000	176000000	180000000	356000000	398000000	314000000	363000000	437000000	311000000	320000000	341000000	332000000
PC 16:0_18:1	PC	8.987	19600000	39	804.579	-	126679	184017	161721	161898	152415	142735	69769.1	87866	119024	178157	264088	327606	275600	293950	308210	97505.4	103008	281673	17200007	18099991	17699996	19499995	19599995	18000003	17399997	18299990	17500006	126892	92258.5	118302	129598	80805.2	140635	110297	61515.9	104210
PC 36:4	PC	9.033	6653908	33	782.567	+	5473287	6112961	5896067	6591032	6210075	5911920	5651089	5482520	5695575	4776918	5696102	5714197	5125837	4787154	4842643	4699556	5208158	5931775	4241037	4984936	4665335	4924691	3902413	4959011	5345041	5268164	4672223	4974179	4777083	5150836	5121312	4598125	5207510	5652023	5109768	6653913
PC 18:1_18:1	PC	9.072	6016406	37	830.594	-	5115033	4857390	5111923	5317384	5084497	5098559	4968783	5196142	4695370	4747723	5812010	5595392	5655402	5702612	5177436	5153268	4999099	5237400	5239048	5018601	4746550	5438095	4151795	4830206	5500075	5375393	4811239	4230274	4225467	4588785	5927330	5547961	6016403	4714522	5284550	5849490
PC 40:5	PC	9.072	120907	28	880.611	-	80227.3	91053.8	98319.5	83155.7	92307.3	89975.9	87205.3	82242.1	83130.9	91428.9	120907	108391	113861	107281	107849	103786	115388	109748	94479.8	89712.2	88338.4	88251.4	87834.1	89567.7	87884.4	88650.9	77211	101892	94653.8	106265	110024	98620.1	107962	105757	97673	95264.1
PC 38:4	PC	9.116	29700000	36	810.599	+	17099994	15599997	16500010	14499993	14999998	17699996	16600003	17699996	17500006	24499993	21699990	25100006	22700011	22799987	23300012	22500003	25199989	24599993	26399983	26399983	25699998	26899998	26300002	25199989	21500008	23700012	21300011	28700003	26100001	27300013	29699995	28400007	24999990	25100006	25999988	26100001
PC 16:0_17:0	PC	9.132	6680182	25	794.604	+	1577598	1837522	2058627	732762	358984	1899315	331088	1638385	2458497	5377049	6310259	6218866	6170677	394078	6680179	6384584	6560283	6558904	2889822	2938815	2961021	497221	3959894	312482	6144415	5072580	5179168	3378381	3374453	3750352	3680052	332156	3709693	377076	4246305	692091
PC 40:5	PC	9.144	29600000	36	836.615	+	21900007	21900007	22700011	19999993	21199996	21699990	22000009	22200003	20899998	27599991	29300005	28600007	27899982	26300002	27800016	29400000	29599997	28999986	26499994	18499997	27399992	26499994	25300003	23199990	23300012	23100000	23500015	26899998	28600007	26899998	28099989	28499983	27399992	26499994	26599996	27700006
PC 42:6	PC	9.181	9401280	36	862.631	+	5377035	5424001	6416019	5565365	6639440	5343345	6203150	4681869	5028397	6318406	6207883	6823478	6580784	5621967	6290451	5939717	6872676	9401274	5014231	5041558	4987619	4595208	4591109	4717715	4456721	4530086	4464121	6063018	6476793	5388221	5508473	6342284	6429894	6061576	6166216	5761472
PC 33:0	PC	9.228	28300000	36	748.585	+	23900005	19099995	19200000	17699996	18799988	24900011	21199996	28300009	24700008	17500006	11200005	13500006	15699994	12799997	11700001	20499988	13699996	16500010	17399997	15999995	18899996	16500010	20899998	19599995	13099992	15200008	14099995	23100000	25999988	20400007	22799987	13900008	20499988	19299992	18200004	20300005
PC 38:3	PC	9.296	133000000	33	812.614	+	113000000	99300005	98100046	133000000	106000000	89399949	97900000	109000000	111000000	68199969	95000040	79400003	79300027	83300011	78799949	76200048	56499984	75900026	105000000	105000000	87600030	96600032	87500024	89600038	41599982	103000000	58199992	67200044	81999951	87099989	81000054	81100028	73199959	83199964	83599990	73299997
PC 37:3	PC	9.322	2918369	33	798.601	+	333896	1477939	1228022	1115982	1249748	2918368	859037	1076216	1135544	1033094	1020722	1165101	1053162	1085779	1019880	1071676	1076104	1003350	2052559	2203491	2084624	2148469	2296313	2243546	2294969	2343530	1974528	1503280	1883233	1623848	1779608	1668050	1542237	1620383	1399321	1624763
PC 35:1	PC	9.351	63400000	28	774.6	+	53799997	58199992	59499966	54899982	60199986	55700018	63400030	55900013	54799983	47199979	52700029	56600018	40500027	51000016	54400007	38899988	58300029	55100019	46200001	48599982	47700014	46699999	43700008	46399980	32700007	31300017	40200012	48300016	47299990	53399976	50500026	52399968	37399981	42299994	53100001	56999965
PC 18:1_20:2	PC	9.478	211000000	49	812.615	+	43200020	42500001	77599970	70499970	73499996	69200041	58999970	50699981	78599971	94000062	91399957	106000000	99200018	95300062	88800013	77500007	158000000	107000000	99999961	124000000	108000000	135000000	115000000	119000000	211000000	112000000	144000000	132000000	120000000	119000000	122000000	125000000	130000000	120000000	133000000	124000000
PC 18:1_18:1	PC	9.483	498405	40	844.611	-	174529	172754	168258	158011	206340	173373	176290	132745	157403	118075	303104	271674	98334.2	247161	125820	246228	146960	267327	355641	355138	282677	452228	498405	432090	389024	394412	361879	244973	264314	231042	254602	281120	255862	263985	234133	225012
PC 35:1	PC	9.497	120000000	36	774.6	+	70000023	64799960	66000041	60700038	65099985	69800041	59300025	71900039	69300018	83900051	72699989	45400022	73599958	75599986	66499988	88399995	73999989	51899975	99799999	98199962	107000000	97499972	112000000	102000000	73299997	78300022	78399981	106000000	120000000	104000000	115000000	118000000	102000000	89300014	90600030	88700044
PC 37:2	PC	9.536	67800000	36	800.615	+	50100029	47599975	48199993	47000031	52799966	50500026	49400017	50899987	52500029	52600004	49400017	54299985	52700029	49299997	49999980	59199994	58800000	61100032	62499972	65900034	64699975	67800001	64900015	64400006	53199993	54799983	53100001	58500000	62999970	60499985	60300032	62200006	60400006	60300032	58400006	57099978
PC 16:0_18:0	PC	9.538	58600000	28	762.6	+	25300003	18799988	21300011	20799991	22700011	24499993	22799987	28600007	27300013	29599997	18499997	21300011	23900005	21399988	19000009	31399987	23100000	28300009	40300000	39099992	44699975	47299990	58600010	57600013	38199990	43000016	43200020	38599985	42500001	36000007	42099982	50699981	35100010	37100018	38699984	35800000
PC 20:3_20:1	PC	9.566	48400000	63	838.63	+	19599995	19499995	19699987	19099995	20599995	19900004	19299992	20100006	19699987	34099984	35000011	34300015	33900000	29499985	34699978	33699986	36999995	37900024	32499983	34300015	32099989	33500000	36899998	33400011	36400009	34499987	31199994	45100006	48399990	44800019	44400006	45699979	44100011	47500020	43000016	44899990
PC 18:0_20:3	PC	9.707	273620	35	856.611	-	236973	59647.8	56485.9	48142.4	43564.3	56169.2	52959.2	51751.8	41578.1	112122	106658	112302	120672	125576	103051	117750	111470	119850	228171	224756	218803	258466	273620	247416	240882	261871	242728	196186	200746	234309	192976	202652	230853	242379	221495	180085
PC 39:3	PC	9.724	6786745	36	826.631	+	6398645	5804324	5943613	6069683	6121291	6329878	4422098	6686629	6151592	6158818	5830897	5943636	6188634	5975870	5812218	6662645	6786744	6538956	6165336	6277200	5770932	6594231	6230280	6299189	5919428	5617227	5662517	5936733	6313029	5988992	6109567	6291591	5577533	6208597	6082062	5923272
PC 44:7	PC	9.741	674306	36	888.646	+	600030	508144	569066	523384	545420	533965	599718	605244	548477	533919	494583	674306	625375	518964	603074	636530	659847	587744	437730	412735	390899	426185	368272	335380	380690	350604	377333	492223	455980	494438	440064	512212	463114	466718	417309	420624
PC 38:3	PC	9.759	96500000	36	812.615	+	14900008	13199991	15399997	13400001	13199991	14900008	15200008	14900008	16500010	38199990	28800007	34699978	35000011	34799993	31900008	38199990	30299985	36699989	71299990	69100026	86400041	95199950	96499957	87600030	79400003	86400041	79400003	74299966	69800041	69899960	68800029	77599970	69200041	68999973	74200035	67700040
PC 42:6	PC	9.765	8652179	36	862.631	+	5721401	5455255	5495488	2876317	2978470	2908727	5556469	6454449	6029860	686175	7797318	3347455	3319461	579822	7610330	3570117	8652178	595758	4287337	4565421	4260222	2297288	4295303	1917005	1890585	1996285	1845412	5249996	3091982	2871970	6507176	6766676	2718013	2952519	3071164	2932686
PC 20:3_20:1	PC	9.769	44800000	39	838.63	+	16800011	15800004	16399991	14499993	15699994	16399991	16399991	17000001	17099994	28600007	27800016	28700003	28800007	28800007	27200003	30699985	31100003	29699995	30299985	32399980	31499985	41699979	35500008	38699984	44800019	41099997	39800009	31900008	33699986	35399992	33099994	34000003	35200015	35900007	38000018	36400009
PC 16:0_18:0	PC	9.795	1011024	31	806.595	-	435984	282194	279175	286529	281455	377239	336247	485141	487484	519636	309394	408305	491594	399773	321551	604916	377643	522260	351457	329703	378341	356636	446164	393313	265786	322544	311692	820610	786567	739761	799558	1011024	704580	754826	733941	765014
PC 34:0	PC	9.839	210000000	26	762.6	+	89900000	56300001	53499967	58500000	39199991	81000054	68899974	101000000	105000000	85099964	62100009	81699989	95300062	82600017	48900001	140000000	79500000	101000000	87900036	75800048	90499949	84700039	115000000	59499966	62299999	68099959	77699960	181000000	188000000	149000000	163000000	210000000	99500017	155000000	72199998	147000000
PC 36:1	PC	9.872	893000000	48	788.616	+	139000000	370000000	350000000	350000000	396000000	407000000	380000000	422000000	431000000	636000000	547000000	608000000	639000000	601000000	536000000	744000000	651000000	655000000	772000000	780000000	801000000	795000000	893000000	862000000	648000000	667000000	665000000	764000000	810000000	755000000	815000000	831000000	722000000	70299954	689000000	769000000
PC 18:1_20:1	PC	9.907	2065429	37	858.626	-	1663527	1882521	1921084	1756221	1894247	1786204	1762264	1649755	1760718	1704143	1609141	1876962	1898494	1892530	1868964	1591310	1890997	2035079	1602481	2030497	1731804	2065429	1826646	1978134	1850078	1786858	1737457	1135418	1621036	1338964	1715062	1682546	1156952	1801677	1804921	1753621
PC 38:2	PC	9.974	462000000	38	814.63	+	332000000	329000000	317000000	310000000	294000000	330000000	306000000	177000000	313000000	325000000	322000000	304000000	330000000	295000000	335000000	342000000	368000000	385000000	408000000	414000000	417000000	462000000	336000000	210000000	404000000	414000000	371000000	364000000	327000000	365000000	385000000	261000000	372000000	395000000	370000000	359000000
PC 41:4	PC	9.996	930023	35	852.646	+	627530	603975	555724	516390	540346	524055	501528	549595	564939	764178	809965	698242	744940	745400	892238	552338	930023	929922	427842	367045	579362	609961	584534	698555	677755	539872	546398	506254	781348	547791	813749	667319	760709	746846	782905	741853
PC 37:6	PC	10.016	3154854	36	792.55	+	1147492	908976	997259	979992	968240	1031963	985282	1113263	1240156	1717967	1390409	1537168	1612687	1572413	1588870	1613011	1460800	1526707	2815998	2687227	2837606	2768478	2859339	2867539	3154854	3091954	3127863	2713166	2749183	2624346	2729478	2945046	2569382	2758307	2662801	2684000
PC 44:6	PC	10.019	1665736	31	890.661	+	685224	216990	575407	597476	672852	553352	532028	501952	482950	1238560	1467782	1509759	1490959	1645487	1665736	1513506	1408963	1539076	671900	612981	672404	642632	571102	484159	645101	651660	402035	1112260	1109971	1096752	1173149	1160343	879435	1238128	1023610	1146294
PC 40:3	PC	10.15	44300000	37	840.646	+	32499983	30200003	30400016	29499985	28700003	32099989	26199984	30900000	30799993	37599977	38499990	40800015	38999991	40899981	38300016	44299977	42200009	39099992	29900017	32700007	21699990	37599977	35500008	34099984	36699989	34099984	35500008	34300015	34900021	32099989	34099984	35699990	30400016	37100018	37100018	33699986
PC 43:5	PC	10.162	292063	21	878.663	+	164667	118917	108785	115290	144889	138896	146583	119827	166343	292063	260629	266055	228583	272331	214376	204972	245973	285972	89836.7	98720.4	79239.8	58187.9	57416.3	27258.4	82456	83667.6	87247.6	155288	186516	164604	96616.1	158175	120444	189881	193774	172200
PC 39:3	PC	10.182	486277	30	826.63	+	206863	217319	196960	185860	198446	237289	207189	239272	242268	218421	185129	180439	195211	191659	170903	162774	186420	213748	378758	445923	427750	443541	401683	405433	387838	486277	457122	453419	403820	425453	402867	442681	378905	379246	371440	379604
PC 37:1	PC	10.186	14500000	22	802.631	+	14099995	12599995	11799995	11499993	12200006	12900009	12499995	12599995	14499993	9109716	9660578	10699994	9246013	10900000	9752589	10699994	12299996	10699994	9999997	9272896	10699994	10299998	12200006	10500006	10299998	8631773	8095691	9185459	12999994	7767870	9245414	13299998	5253385	5689095	7662343	8142104
PC 42:4	PC	10.254	4361148	23	866.662	+	1906705	1875635	1914571	1321864	2413762	2066912	1794550	1304057	1673937	3987986	3844780	3428215	3104869	4189100	3794565	3899798	4361147	3358368	2222423	2411998	2134588	2690679	2470847	2350928	2491924	1900830	2246781	2728663	3348906	2412084	3302914	3265426	2894655	3315049	3581960	3087321
PC 39:2	PC	10.368	7358613	36	828.646	+	5249420	4943791	4747121	4785901	5302929	4954136	5036108	5475024	5104589	5045298	4709788	4685845	5385686	4862396	4911615	5919671	5895826	5774763	6076725	5717431	5981878	6727303	7358615	6659712	4904458	5082434	5231255	5525438	6066915	5086360	5713555	6484787	5117482	5705983	5490913	5298191
PC 40:3	PC	10.373	15600000	27	840.646	+	364386	2635831	2572461	2459687	399617	2645617	2858806	400735	523831	10299998	8997170	8839252	10100006	9967342	8785032	11799995	10599998	10699994	8868105	6867226	8679514	11100002	14200004	12599995	4963609	9290775	9062711	12999994	14900008	12200006	13299998	15599997	11000004	11999999	13099992	11999999
PC 42:4	PC	10.385	8055381	36	866.662	+	2443268	3170517	2587619	2664121	1947096	2208563	2983337	3511473	2728132	6348718	5613545	5326559	5967486	5251280	5303441	6488878	6659818	6557699	3898798	3581008	4103181	5156546	5729614	5360043	4708655	4979324	4769138	7040590	7757946	6487351	7021803	7537235	6231977	7407468	8055377	7049755
PC 36:0	PC	10.4	9767531	23	790.633	+	1435131	1249593	1128502	1646053	1604268	2190450	1939320	2500402	2483925	3053815	1963940	2146857	2596488	2429190	2002005	3711744	2496396	2862081	5438246	4718008	5682608	6437430	9767531	8128939	3948414	5131540	4871204	6480939	7717762	5198747	6377261	7821829	4808994	5453806	5708745	5467523
PC 44:5	PC	10.455	2709495	36	892.678	+	1041831	824585	960978	943689	849006	725882	915829	877862	983645	2133775	2027420	2594141	2558612	2383784	2547864	2568047	1855455	2709495	793161	713243	771534	792576	979532	620120	821984	749696	838560	1986181	2094974	1803946	1710827	1727731	1684618	1877083	1797223	1908662
PC 41:3	PC	10.456	969235	27	854.662	+	969234	803697	859705	639823	716101	852385	824608	818716	778752	416737	690361	744770	857610	703568	674788	662454	677147	753278	753824	327540	443645	651241	733488	283046	690081	851551	426085	790821	417878	446746	463971	840537	481144	377498	780588	431731
PC 46:7	PC	10.531	210648	36	916.678	+	128705	126340	127040	109949	120979	125854	129614	137962	137198	198053	161198	195904	182984	161128	166830	210648	171317	196763	116381	99511.5	106638	141823	166827	95296	114420	89804.3	92799.1	141535	156864	131430	156574	168072	124161	142877	130482	152999
PC 34:1	PC	10.583	3622558	38	760.587	+	472632	347379	314732	1911781	1993969	406344	445162	790496	619062	898214	2004107	502332	929644	454129	2070383	1366236	659352	1014704	1579119	667010	1121989	827515	1470519	1365862	2819339	2505300	2418276	1087050	1122135	2924606	1298316	1557877	799114	838612	3622560	880614
PC 40:3	PC	10.591	3351481	36	840.646	+	666564	612295	703786	633449	604953	645038	637348	757624	769564	1369158	777918	1144028	1236265	977154	891692	1625317	994498	1171892	2046273	1911073	2028909	2179781	3025031	2630091	1433121	1868390	1816167	2772774	2979801	2256572	2795766	3351480	2062681	2544495	2657026	2385994
PC 36:2	PC	10.591	1474780	21	786.6	+	1001014	1016688	1056314	914279	1018287	830281	1006975	1030135	982142	942040	837043	898531	975149	856245	860211	1317618	991748	1124541	1156788	1164260	1193835	1315774	1474781	1435488	761314	1100919	1079154	1163501	1321179	1152162	1232469	1303185	1236831	1358782	1294119	1167749
PC 36:0	PC	10.672	19900000	33	790.632	+	16899990	9640330	8823898	9572663	7856673	13500006	11799995	19900004	19000009	11899994	5342971	7153434	8817134	7106566	5953900	13699996	7205401	10299998	7296624	5470205	7207383	6466440	9088592	6809798	4019130	4803244	5343797	14400003	11499993	12799997	14900008	19399993	12700005	12700005	13299998	13699996
PC 40:2	PC	10.737	40700000	36	842.662	+	34300015	27200003	31300017	31100003	30299985	34799993	33099994	28300009	35000011	33000021	27500009	30600019	29699995	30600019	27399992	40700024	34199989	38199990	30900000	29599997	31999991	34099984	28800007	30200003	24400013	25900015	27500009	31300017	21199996	29900017	21300011	27899982	27700006	29499985	31100003	28600007
PC 46:6	PC	10.768	475592	36	918.694	+	245411	221541	233009	186630	193496	200442	204314	218926	234338	426353	402110	468017	415732	391459	403958	475592	440544	456301	182439	177554	165112	178008	151440	144001	156096	130772	142590	261248	268610	243180	282339	264385	258591	261440	223273	265253
PC 42:3	PC	10.833	8366197	36	868.678	+	5752163	5152832	5223148	4779837	5377191	4637484	5304261	3873100	5536509	7539647	7126362	7630429	7475884	5843793	7165265	8366191	7706149	7506060	3653274	3782284	3601358	4075409	3644879	4173092	3907689	3075829	3867712	5363197	3779930	5101222	5402316	4884334	4035705	5443058	5237732	4966254
PC 37:0	PC	10.923	660536	40	804.648	+	306068	205258	655154	660536	182346	248760	246967	353669	356332	144206	95768.8	96902.6	115258	93842.8	76617.2	168950	86853.2	126526	125666	116974	136121	106568	192360	142274	14616.6	85802.4	82958.6	183667	203509	164175	189981	244205	130467	148692	127337	148488
PC 41:2	PC	11.106	1004446	36	856.679	+	851876	923974	913219	1004446	904793	923994	994399	966978	944766	809743	707077	789098	759244	747334	700402	918882	813241	885933	493909	499792	463615	458966	346808	416469	353441	389739	436360	534325	585477	540347	571764	581598	476664	548719	443860	550527
PC 44:4	PC	11.304	547376	29	894.694	+	123692	124135	117684	98545.5	103793	231349	123486	133017	140813	522630	381188	424113	431322	375400	384824	474410	437978	547376	395201	404945	443583	487606	506506	476004	447724	541531	472739	457158	537829	460323	508149	509160	467227	513585	452753	442083
PC 46:6	PC	11.317	369621	36	918.695	+	101520	85504.1	82694.4	79514.1	74446.1	98466	106259	121154	117837	88898.1	52439.6	70755.7	63210.4	56047.1	369621	88663.4	53258	69583.5	55550.7	48304.3	53215.2	67198.3	54373.6	54507.4	22599.2	32155.7	32977.2	83587.7	79797.9	65695.4	89317.6	91638.6	140959	64435	55480.7	63604.6
PC 42:3	PC	11.339	272343	21	868.678	+	190275	124094	106318	129519	109353	149596	163439	229426	182096	156112	95493	128777	162061	107189	131806	169102	111238	168067	180384	153143	187472	172414	251405	204438	123423	173213	164436	231304	272343	182642	241477	265056	176880	215588	190772	198721
PC 40:1	PC	11.383	4820525	25	844.677	+	2376424	1948399	1452173	1608724	1568636	1843347	2164292	2996512	2723242	4283224	2634040	2989800	4616599	2907973	2680801	4594278	2250432	4452351	1543832	1133260	1862794	1077518	1598585	1327504	1041824	1246667	1111002	3946999	4155041	2579228	2674535	4820528	2201162	3224311	2666567	3619582
PC 38:0	PC	11.436	4934394	35	818.662	+	4446198	2282137	2199649	2435316	2061076	3514933	3116582	4864402	4934395	2802364	1257819	1828367	2162947	1702594	1329741	3527087	1610641	2536615	1489997	1007785	1488689	1264539	1771065	1276328	791775	950513	1011210	3007470	3080948	2351136	2853701	3856948	2149086	2397358	2320195	2542908
PC 42:2	PC	11.456	21200000	36	870.693	+	14300004	11499993	11999999	11899994	11499993	13799995	12799997	14700000	14000005	17699996	12999994	15699994	15999995	14999998	13699996	21199996	16399991	17800011	10900000	10500006	10900000	11599995	12999994	11700001	8757340	10200004	9540104	13699996	13900008	11899994	12599995	14400003	11200005	12499995	11999999	12700005
PC 48:6	PC	11.47	164786	32	946.725	+	58248.8	53479.8	51910.6	55418.7	48646.5	51288.4	61913.8	72091.9	57452	164786	107872	131443	125750	98275.3	113980	146794	110790	147115	45029.8	41988.2	49819.3	33966.1	17119	31098	41148.3	47431.8	42324.3	72339.4	83471.3	72653.8	73241	75374.1	60517.9	60755.4	68136.8	75895.8
PC 40:1	PC	11.477	18000000	38	844.676	+	15699994	8780979	9818647	10100006	9311126	14300004	12099998	18000003	17500006	10500006	7493359	7684865	11599995	7047164	5443339	12299996	6954774	8992592	8150817	6906231	8509322	7327423	10399996	8034775	4321847	5729887	5448725	11299997	11700001	9227732	12400002	14099995	8758556	9501524	9081169	9032496
PC 46:5	PC	11.481	427154	33	920.709	+	316409	168315	267994	181416	255990	272322	271804	303841	305674	380339	351834	423951	342241	330088	283180	427154	342426	377349	162893	208709	151332	170475	147823	180703	163865	154821	155070	268908	274291	240818	319298	275429	219512	227219	211960	230450
PC 44:3	PC	11.483	3192424	28	896.709	+	1087172	1528913	1586701	865662	1594984	1728563	1663597	1919470	1807175	2034797	606420	1879924	1856510	1782450	1790966	2383308	2795910	3192423	1160543	1164086	824202	854655	858697	820462	1074093	854026	1202516	1707627	1194874	1512596	1720497	1161491	997194	1161914	1181066	1219306
PC 44:4	PC	11.488	2743073	29	894.694	+	1073611	1480427	1717606	753267	1689110	1863871	1830316	2018717	1505848	1270773	2056169	1140057	1111977	847750	966253	1336087	153392	2743073	1285601	1022811	590349	558029	549814	512397	987807	541312	114812	1575014	819707	1580243	1541945	781452	650926	729852	714839	1424668
PC 46:4	PC	11.783	316619	26	922.726	+	66987.3	86398	71868.5	74344	67877.1	82998.7	73763.2	68572.3	83904.5	305102	309552	311956	316619	272003	287811	302199	285392	291093	129104	93052.1	122572	123052	111278	76456.8	113152	80360.4	105793	171772	134098	174219	182828	90603.2	169269	196125	162670	167540
PC 43:2	PC	11.791	386012	36	884.71	+	328198	320041	303466	312562	320196	382992	365025	340996	363091	332986	306403	361142	324091	314073	292302	386013	338382	359221	163018	166608	176481	152148	158200	142203	139193	140016	120333	216774	211928	176110	204159	191048	170761	183186	165556	165816
PC 41:1	PC	11.842	455072	36	858.694	+	361696	262044	254676	268061	248509	338804	319791	415609	455072	249839	146344	187942	212450	168049	148739	255608	164940	211120	135747	109792	133228	95012.5	140920	98075.2	64883.6	82601.3	86384.8	166971	170042	137780	161438	190889	134605	128634	118085	145711
PC 46:4	PC	11.969	207841	30	922.726	+	46103	40291.4	77328.6	42720.9	36942.5	119446	46413.7	77255	58721.2	175804	163750	206002	207841	165913	149836	162935	165919	183762	129093	120741	128412	121332	132144	120194	140116	150453	142570	168538	187673	155551	151611	119425	153353	140893	144506	160261
PC[OH] OH-32:1	PC[OH]	6.237	668180	26	748.547	+	157873	105560	132334	120745	105000	154767	126685	177155	137536	82705.4	78693.8	81079.4	83564.6	81949	63880.2	97979.5	67968.1	84314.5	75843.3	83546.5	91875.6	70709	80659.5	105752	65758.2	102546	68594.7	165444	162295	140987	157175	165940	125840	126630	111484	146869
PC[OH] OH-34:1	PC[OH]	6.356	543545	32	776.578	+	422477	464934	501095	465721	535152	474022	437258	480866	43076.1	353610	376128	400543	377962	381705	357526	394159	372492	404102	261932	279595	257966	310894	261080	192618	239558	242466	228919	457464	477181	486836	514252	462232	473747	543544	505791	511105
PC[OH] OH-30:1	PC[OH]	6.687	810915	36	720.517	+	173306	116678	111928	124846	114970	159677	142802	193155	194590	497778	284542	387747	405398	349382	280648	522804	320285	421019	721593	596477	734297	661297	810915	757099	530548	613184	606732	236645	259079	201725	238750	277320	193843	222246	212783	218891
PC[OH] OH-32:0	PC[OH]	6.739	869267	36	750.564	+	195578	164767	189883	168672	186020	195569	180244	191868	210989	146781	129849	138590	136834	128918	133521	151576	128857	164214	113310	104424	130395	133086	135044	103568	94430.8	101141	95176.4	172399	182244	171898	188606	174145	171136	176174	170343	177189
PC[OH] OH-30:0	PC[OH]	6.752	654179	35	722.533	+	104485	91878.5	96104.4	89510.5	91101.4	95855.1	103201	101678	109813	123691	96258.4	106150	111548	100730	93498.6	118814	104263	124601	558838	473718	518922	523854	577709	654179	412555	479506	422554	100249	113244	104041	94788.5	116558	95573.9	109700	100298	106694
PC[OH] OH-32:2	PC[OH]	6.899	1527389	41	746.531	+	434439	405613	431115	306573	368122	576496	506434	594168	640281	555365	736678	927588	583891	743254	518177	434937	565718	789588	1160908	1264226	1201635	1306756	1084274	833660	1224418	1050284	1527388	230363	304959	370024	157060	329799	279853	291741	317966	368916
PC[OH] OH-34:1	PC[OH]	6.904	351635	25	776.578	+	189658	176132	291738	184517	179480	219004	229893	193989	230434	228087	214879	234088	185679	151171	224939	159442	200364	208839	227864	199368	218234	289746	180853	278356	164808	164057	160898	257083	207380	196142	289914	200404	255086	277741	259454	262782
PC[OH] OH-32:0	PC[OH]	6.962	996392	34	750.563	+	166777	132198	124192	123278	146208	148938	128352	165597	171053	134638	110341	104976	125539	129622	110192	141623	108383	146185	201672	177616	191299	215846	245769	187684	120364	161625	148596	194079	185623	182471	193708	211147	177799	178399	159588	173695
PC[OH] OH-36:1	PC[OH]	7.047	153390	26	804.61	+	139896	151754	151122	143437	143651	153390	151569	145618	142465	14460.1	12103.8	19830.7	14870.8	12292.7	15608	15429.3	12899.2	17876.1	54237.9	54546.4	55672.7	63427.8	64580.1	39541.8	55868.2	61492	60424.6	17107	29594.9	17768.3	17090.8	14254.9	16328	37392.9	14403.6	26152.6
PC[OH] OH-32:2	PC[OH]	7.2	797026	30	746.531	+	215805	191024	152093	120883	174481	137627	123319	183351	105978	190655	81961.4	95619.6	166467	77135.2	148510	113669	160591	165290	655361	583835	642210	609974	787624	797026	646251	540728	526910	104953	96534.4	65812.7	94187.4	103057	76469.8	68991	103585	105242
PC[OH] OH-32:1	PC[OH]	7.491	2102850	29	748.547	+	481457	322981	247824	203999	262150	419748	335269	530458	389290	1046640	435865	740309	817307	502453	585854	899150	691051	1052618	1596828	1276915	1695780	1163160	2102849	1888179	954524	1387847	1108600	854308	751060	602392	552772	817393	542706	533469	518971	677213
PC[OH] OH-36:1	PC[OH]	7.571	136678	26	804.61	+	85053.2	79738.4	58248.8	67348.7	68739.4	98321.2	78478.5	136678	124503	25057.3	10978.4	13918.4	11591.8	15474.4	12765.5	26490.9	11609.2	12573.9	39267.3	28033.1	38556.5	24030.6	50233.2	32430	33273.8	36184.6	47370	44301.2	47091.4	29654.3	43828.3	46524.3	26392.6	35467.5	37711	31442.5
PC[OH] OH-34:2	PC[OH]	7.642	5199995	34	774.562	+	2381167	1059682	1107095	1995950	1245603	951632	1625992	1863314	2105033	2434878	2194882	2621613	2619344	2612938	2010301	2639977	2187851	2819742	3746174	3849760	5199998	4368193	4431023	4942720	2704581	3889732	3082032	1241749	1393786	1406711	1340167	2266412	1804373	1775444	1473076	1195261
PC[OH] OH-32:1	PC[OH]	7.7	8721270	36	748.547	+	1747328	1354989	925028	1197380	790643	1148524	1744537	1993848	1907060	4685566	2205645	3038559	3531842	2441815	2536276	5042811	2718066	4123732	7161297	5857314	6450968	5634386	8721269	7808242	4238548	5768300	6254627	3182015	3493511	2332436	3604844	3601348	2491947	3516876	2619299	3057058
PC[OH] OH-36:3	PC[OH]	7.832	2982516	24	800.578	+	1499336	1938953	1750061	1991432	1965072	1995834	2044518	2344441	1810203	1003994	1442653	1034509	1635578	1952151	2275401	1772686	1707248	2145092	1763231	1822218	2162090	1683630	1830984	1696724	2982516	1222111	1708093	514564	528540	562472	530472	438213	587531	844904	714460	614101
PC[OH] OH-34:2	PC[OH]	7.888	15500000	44	774.562	+	7023056	6893743	6029254	6763805	6344548	6959732	7468613	7488239	7408183	7561568	5795084	6612826	7556631	6252080	8520827	6258324	6650676	11200005	14000005	14300004	15500002	12400002	14099995	6571125	10100006	10599998	11999999	1868469	1655742	4094570	1876830	1930729	3003540	1851155	1664492	1877828
PC[OH] OH-36:3	PC[OH]	7.981	4551564	39	800.578	+	3140165	2732731	2890835	3077390	2961875	2883014	3097907	2344441	2906451	1003994	1442653	1722686	3326037	821687	2275401	2043202	1829631	2886172	4551565	2645138	3985509	4002940	3586329	3703900	2066530	1222111	4236581	918522	1149571	905791	1024417	1147572	587531	1014771	976411	614101
PC[OH] OH-34:1	PC[OH]	8.002	4024564	36	776.578	+	1900958	1640290	1589817	1526380	2018429	1989330	1614568	1947552	1902515	2132075	1533590	1762068	1650424	1693123	1917022	2403639	2209953	2006228	3572185	2991473	3062734	3752613	4024564	3891182	2657012	2818005	2679699	1292693	1210249	1352883	1443803	1526976	1407316	1384605	1380341	1364091
PC[OH] OH-35:1	PC[OH]	8.093	200484	26	790.61	+	154381	156186	200484	165294	167229	165581	198827	156157	159565	153681	144614	135465	134640	101547	137258	157090	174183	159015	146595	159398	153890	181018	63825.8	140061	171890	164764	145347	135551	127213	142664	149505	120332	130053	114040	117867	112053
PC[OH] OH-38:7	PC[OH]	8.444	757630	63	820.548	+	133705	101506	96003.2	94315.8	98371.4	125034	103454	154264	145450	439887	259418	292016	365637	339754	267344	445086	329753	423121	447367	338985	418145	389300	617431	482407	266202	353200	345389	610731	725570	472889	570101	757630	463300	498753	496525	526991
PC[OH] OH-34:1	PC[OH]	8.464	11900000	36	776.578	+	3859815	2745239	2539276	2207063	2491905	3537941	3359691	4761426	4662548	5363914	2923601	3528622	4428674	3908697	3045070	6342309	3855368	5057513	9836720	8191327	10599998	9081001	11899994	10900000	6821350	7944274	7415493	4161544	4979179	3546680	3844867	5355014	3632506	3977802	4040558	4173964
PC[OH] OH-38:4	PC[OH]	8.576	644127	32	826.594	+	90835.2	94067.2	109156	96192.5	257360	61657	83688	379831	104656	329726	251034	287834	291279	319158	236608	380406	302120	351457	452622	478233	562468	616528	644127	623757	610832	505972	522675	142877	176628	148149	143672	190880	182682	277140	177343	180363
PC[OH] OH-36:2	PC[OH]	8.579	12900000	35	802.593	+	3568050	1555730	1702997	2949215	1707106	2035095	1864243	1259578	3584907	6293995	2307070	5424015	5758403	3837143	2519290	7540634	3721797	4400560	10299998	9707578	11100002	7278462	12900009	12099998	3952054	8721880	8698664	1673227	2488754	2132921	1770103	2782476	2098730	1797988	2212734	2415221
PC[OH] OH-34:0	PC[OH]	8.649	6326157	28	778.593	+	1980436	1678585	1607860	1608851	1659064	1799508	1761803	2059362	2214252	1765081	1163774	1355568	1580667	1372859	1318424	2205339	1562925	1892335	4924222	4278238	5106580	3955389	4991709	6326155	3227246	3958836	2601629	3366543	3669034	2911085	3533706	2813270	2510329	3213154	2967649	3122513
PC[OH] OH-36:5	PC[OH]	8.707	280838	39	796.547	+	13100	3848.84	12371.3	6374.62	4021.86	3999.04	4142.04	23370.6	16348	101206	32301.8	61779.3	76658.2	65080.9	44963.1	120675	69310.6	84303.5	120843	91520.4	134604	80186.4	187834	144632	46939.7	60914.5	77037.1	251176	280838	188607	218580	263509	163022	188606	187018	183768
PC[OH] OH-34:0	PC[OH]	9.405	2392780	51	778.587	+	935053	773869	790553	896857	1005456	840200	830244	699576	739772	597413	796433	648534	758872	742242	724673	557980	607783	463597	392571	495742	461978	493838	365272	243247	537364	447401	611053	456213	365359	652284	545663	598153	649383	334351	422128	430621
PC[OH] OH-32:0	PC[OH]	9.408	12900000	53	750.558	+	8282485	5730727	5694160	6841707	10200004	6194184	8525447	4131710	5954097	3652216	5497661	4835497	5026895	5703841	6480622	4905573	4429184	3743897	3352512	4290348	3697623	3790248	2593798	2374238	4135213	4016994	3226030	3392632	3613352	5013740	3766899	3793331	4859067	3520760	4148081	3341666
PC[OH] OH-33:0	PC[OH]	9.408	10600000	50	764.572	+	3892473	4160614	3639871	4076071	3665005	4487910	3732253	3385221	3380257	2201141	3237112	2581537	2673464	2905886	3218698	1461168	2406803	2792847	2406838	1346254	1905644	1887894	1739140	1836186	2295803	2266214	2911578	1540146	1322700	1271583	2253141	1991440	2191739	1890405	1750565	2026140
PC[OH] OH-36:0	PC[OH]	9.562	900969	29	806.625	+	244641	222865	126335	189587	146922	199500	188433	260376	197035	404030	356598	218654	419728	315876	238812	240162	403606	397005	567845	572712	615862	741059	900969	777230	431854	603319	571278	507122	432362	443507	420882	629141	414262	347305	501169	431091
PE 36:6	PE	6.88	136039	36	736.49	+	83833.5	83909.2	72415.6	88266.6	90990.5	89494.8	87292.9	84609.2	90291.1	32872.6	36362.1	39723.5	32305.8	34894.8	36671.2	37561.5	34784.7	35216.6	120621	125803	116721	136039	76515.2	127040	131860	113770	125309	50412.3	56602.1	61812.2	55792.1	66064.5	57092.1	56976.1	49914.5	60565.1
PE 36:6	PE	7.157	161952	36	736.49	+	75107.8	74570	14459.3	74780	71206.3	82697.2	82573.7	80025.3	78445.9	61742.2	57449.6	66808.8	64932.1	58031.6	62831.8	71917.3	66956.9	75665	149479	135887	139918	154999	161952	140896	123551	116612	114703	85190.4	84718.5	82097.9	87806.2	85704.8	81698.3	86904	76903.5	86294
PE 28:0	PE	7.196	144182	36	636.459	+	50477	31543	37684.1	34562.6	31294.5	40842.1	44874.8	49074.7	58992.3	48768.4	27902.3	32764.9	41831.2	34669.2	36269.3	55459.5	31991.7	45798.2	105060	87623.9	109727	99497.4	144182	119898	78780.9	86856	97146.8	64107.6	68634.9	54778.8	66748.3	77655.3	53678.2	61637.7	46542	57847.9
PE 38:7	PE	7.287	444761	57	762.505	+	358631	365030	330110	327444	350193	341816	347630	327731	334371	198798	214466	197906	229838	198403	231183	224086	216518	266267	444762	435900	401598	394068	383736	365917	375073	344766	354758	226725	239775	216350	254357	223479	219067	219503	216006	230730
PE 30:1	PE	7.336	208300	34	662.476	+	128680	133645	131200	128412	127003	133370	136510	115502	124270	61284.1	62817.4	67752.7	61454.3	70768.7	82965.7	83111.9	86358.6	90036.4	177971	168190	161315	208300	194613	186528	177865	168167	177891	79948.2	82680	80900.4	90145.7	82336.9	82454.8	88906.8	82028.6	67231.2
PE 34:4	PE	7.414	210243	45	712.49	+	150251	159607	140925	148518	157259	155357	152048	151327	157667	117136	101274	112714	119952	104742	105138	134926	120385	127338	207944	197896	185686	208450	210243	183502	167697	179170	158679	134883	132690	125983	142826	149106	130058	137744	123531	128998
PE 16:1_16:1	PE	7.478	516926	49	688.491	+	453608	429178	428550	421926	489819	450068	429133	516926	426666	129737	126684	121854	121528	109830	117412	122293	126851	93810.5	390134	363540	378336	392028	339693	349473	453624	414062	443360	98557.3	99278	103649	110136	106381	99548.6	105906	117974	108373
PE 30:1	PE	7.499	179947	35	662.474	+	158797	131879	155053	139860	146036	160627	144079	159361	160653	73962.4	59314	59079.8	52984.2	60987.4	54894.6	63094	43162	60375.2	122553	108717	137919	139309	179947	146482	131446	132845	134655	84056.5	84349.1	78651.9	87688.2	84136.4	75789.1	75353.8	77365.6	82750.5
PE 16:1_20:4	PE	7.543	949261	71	738.506	+	646874	641615	669740	654439	710481	666989	636619	696257	621182	490222	427137	426550	395010	405261	475068	508300	514622	495836	902537	787106	703224	949261	888068	890887	867971	816858	791473	495211	422915	440885	565735	448676	447373	512517	442826	418834
PE 38:6	PE	7.608	246756	23	764.52	+	220878	232728	213220	226940	246756	233228	213990	215195	220718	88418.7	77089.6	92935.9	89630.3	89376.4	90781.2	90461.8	96411.1	93127.6	144090	136431	140417	140357	94245.8	121781	139740	108446	104128	66097.9	70001.9	71665.6	73725.3	66829.9	68041.6	70083.5	65237.2	67654
PE 16:1_16:1	PE	7.623	750873	32	688.491	+	650259	704231	735161	648518	670276	750873	634774	589507	603131	71066.6	71728.6	67234.4	69911	93858.9	90319.4	71867.4	82657.8	81464.9	254977	255457	283426	490854	294620	453740	518801	492668	472944	166241	100451	188497	194112	118051	184317	161535	186493	168516
PE 34:5	PE	7.625	92603.7	24	710.472	+	76164.6	89587.5	84115.3	89664.4	91512.7	92603.8	89600.1	80016.6	76450.5	15954.4	18920.8	17042.1	16831.5	16969.5	20815.4	17050.2	18521.4	18527.6	43348.1	45292.1	40737.8	54882.2	53225.9	51725.9	69833.5	59530.4	55481	22706.4	21288.5	23506.3	21663.1	25498.6	23837.6	22968.8	21800.7	22298.5
PE 30:1	PE	7.718	111201	34	662.474	+	70966.1	54844.2	54273.3	56875.5	53150.8	53682.2	56931.6	62388.4	73608.6	29120.5	20418.1	24100.5	26032.3	24353.6	19285.8	35584.6	21245.1	27116.5	81943.3	63054.3	77682.4	99820.7	111201	95679.2	65602.9	78227.3	79308.6	39009.5	36690.9	34205	35605.2	40341.1	26333.5	35308.3	24427.2	26594.5
PE 38:8	PE	7.767	162458	25	760.487	+	103360	110186	117620	116168	121888	116852	114930	91452.7	97227	31040.7	42685.5	43162.4	35963.8	37109.2	44031.6	37504.9	47844.5	40363.6	137306	162458	145628	147434	136953	128920	118309	107236	97786.2	91221.2	70373.1	88298.7	79415.8	75598.3	70130.5	79971.3	72873.1	70805.1
PE 16:0_20:5	PE	7.781	3678891	71	738.506	+	1601280	2168961	2088735	2230515	1465479	1178236	2055046	2328705	2407818	939098	831178	636523	925226	861533	877752	932421	691701	949001	3178143	3010923	3116668	3071610	3678889	2322820	2243190	2344016	2735153	1940292	1961239	1656475	1824737	1960246	1624718	1774498	1760171	1680645
PE 32:2	PE	7.821	565417	33	688.491	+	420178	491297	524811	542444	444444	524826	532026	565417	477549	97645.8	123461	89373	113366	109490	125647	135383	116137	137967	346413	305141	327800	330508	343084	255042	301427	293565	356171	88716.2	119587	66772.4	201636	147201	151638	69885.8	128128	148523
PE 34:3	PE	7.83	1192291	27	714.505	+	953553	1035098	1052139	1047711	1134930	1192291	965938	926611	990957	102287	194478	96823.8	106296	100242	154892	130630	135728	136218	237621	215624	506640	810171	346235	608234	713108	665823	215550	143507	170790	256528	207930	129854	168517	165676	133605	162055
PE 34:3	PE	8.162	854387	31	714.506	+	435463	379995	417270	414706	426476	340786	309251	459038	290668	196008	186510	227823	246792	196494	171592	216561	231816	219141	614438	565927	590247	709428	854386	693918	456907	723996	415808	339695	340547	280907	322815	303005	283059	332811	351382	371289
PE 30:0	PE	8.23	1037340	67	664.49	+	597556	390063	404132	396057	387383	562396	488091	680943	681560	571399	291843	355243	415289	359758	308613	550512	323571	487117	699972	566158	721737	715129	1037340	836725	618557	702644	625674	714465	703021	518764	634532	853157	528802	609517	596304	608453
PE 18:1_22:6	PE	8.255	19100000	60	790.536	+	12700005	12900009	12599995	12499995	13099992	12900009	12900009	11599995	12499995	10900000	10599998	11000004	10599998	11100002	10500006	12400002	12400002	13199991	14799999	15399997	14200004	15500002	14300004	17399997	13600002	12599995	12599995	17200007	17500006	17399997	18000003	18000003	16800011	19099995	18600008	17399997
PE 32:1	PE	8.36	11300000	70	690.506	+	7184626	7056189	6730505	7068906	7343580	7621980	7196595	8521187	8173359	3855235	2401330	3272289	3437410	3076028	3378694	3775100	3481136	3647159	9268005	8991296	9541479	10100006	11299997	10900000	8046192	10399996	8205787	5114877	4859831	4383141	4612725	5392611	4108854	5076102	4429488	4716480
PE 34:2	PE	8.47	17000000	70	716.523	+	12900009	12200006	12299996	12799997	12999994	13400001	13900008	13600002	14400003	6412440	6143619	6316995	6225966	6250989	6285978	7350661	6466355	7079185	15500002	14300004	14700000	17000001	16800011	15599997	15300009	15100001	14400003	7505177	8401794	7051573	8206514	8572136	8146271	8728801	8353713	8353315
PE 42:8	PE	8.488	822294	36	816.552	+	512908	290853	373823	395065	296437	508544	546794	322436	505060	309744	266467	291171	325495	275584	274841	388405	343798	505588	316809	320597	337723	521167	292207	290215	274028	247514	279676	623640	822295	806192	635222	679135	537014	704840	708300	715553
PE 38:5	PE	8.506	41500000	61	766.536	+	27599991	27100002	26399983	25500008	28700003	27700006	27300013	29400000	28900014	24199995	23500015	23999999	22999986	23799987	22500003	27300013	25100006	26599996	37100018	35699990	35399992	39800009	37799993	36400009	31999991	28600007	26800002	33900000	39800009	37799993	37900024	41500006	36199982	35699990	36999995	37900024
PE 34:4	PE	8.508	567434	27	712.488	+	514852	458415	497626	336418	383062	554674	501240	485416	567434	210122	205632	185068	208437	203344	209418	184578	171874	208396	299747	330286	358861	369773	397396	412613	383462	378636	443500	178035	201535	163572	169448	206400	147533	142149	152263	144649
PE 16:1_16:0	PE	8.511	14900000	56	690.506	+	9811510	7302047	7620479	7393516	7335342	9860430	8531276	10800005	11299997	3693665	2920556	2681170	3438128	2969568	2780141	4333101	2572417	2813084	9638139	8014755	11899994	11299997	14900008	12900009	9616526	11399994	10200004	4462115	5475899	3405079	4025219	5546913	3582457	3868183	3736460	4301759
PE 40:6	PE	8.553	7501021	31	792.551	+	7305601	7208440	7025490	6781811	7501021	7001493	7400909	6963653	4864408	5638440	5634885	5630335	5231227	5168319	5275399	6354596	5858212	6581227	6533071	6395363	6789078	6756896	6683748	5942222	5792495	5428735	5377212	6521033	6944374	6406873	6801475	7372637	6603478	7018007	6582193	7146326
PE 34:2	PE	8.605	12800000	24	716.523	+	10299998	10100006	9997168	10299998	10699994	9999997	9489385	10599998	10299998	3926825	3336563	3727564	3724982	3642037	3584751	4091534	3774207	4031540	9489636	9341383	10399996	11200005	12799997	11599995	10399996	10800005	10900000	6016474	6184038	5834668	6227604	6391560	5551549	6082415	5813163	6369240
PE 35:3	PE	8.648	552933	45	728.522	+	242033	180265	176366	187512	282725	205644	183758	209489	181774	73081.4	56864.8	61554.7	76413.8	68494.6	67280.4	73565	61290.9	69218.4	395458	368456	426155	465358	552933	519318	342811	405197	358409	139230	161004	133033	152875	162126	113507	132116	131713	142187
PE 38:6	PE	8.691	839069	35	764.519	+	683317	655223	829057	675526	839068	736764	805563	579984	598388	232016	349167	298948	305013	305390	330872	267116	351056	276137	360456	426646	356582	400771	287201	341250	538527	358626	429116	298720	290920	354123	317768	271907	402772	389322	367641	334116
PE 32:1	PE	8.717	2115980	42	690.506	+	673312	384606	409769	440593	384605	558144	464189	766752	804010	435709	239492	308365	248031	350626	256344	464241	186133	341480	1357178	1035493	1333250	1351551	2115979	1595418	1073040	1331143	1386486	867466	986291	704556	826101	1340413	598469	744514	766626	728775
PE 38:5	PE	8.749	37500000	69	766.537	+	7824518	6991290	7908143	8523632	7185167	8451324	7707443	8635026	8264907	9817323	7537883	8106101	8462807	8276891	7353178	10800005	8816144	8707915	27100002	23999999	30500015	26899998	37499994	32700007	16800011	21300011	21100005	22099999	20499988	16500010	19799992	23500015	17099994	17600008	17300010	17800011
PE 40:8	PE	8.75	829424	30	788.519	+	391547	376583	464466	418208	445924	442424	414940	338231	372296	373412	456301	402222	395476	383806	437494	381738	482176	396409	768827	829424	807653	785417	785609	770198	641518	626737	598531	724162	649748	705529	626054	599520	710874	654425	683499	602113
PE 36:3	PE	8.823	16300000	26	742.538	+	7193018	8586609	5617472	5621707	7024960	5722846	6995109	8756784	7444874	4696152	3167007	2657511	4532704	2867528	3044502	4047311	3530063	4740642	13400001	12700005	13799995	14900008	16299996	14799999	13500006	11700001	13400001	7972883	7767932	5865272	7408604	5580336	4918308	7266540	5897798	6315700
PE 33:1	PE	8.832	2594030	71	704.523	+	2560809	1926894	1792875	1721425	1683096	2329413	1907590	2594028	2433703	1225074	765270	874859	1080992	805301	759471	1195582	891857	1136561	2114072	1800541	2066858	1922235	2365719	2123436	1483791	1630500	1559703	1021334	1129269	925208	1163741	1171021	912937	912059	943343	935002
PE 17:0_20:4	PE	8.905	3887733	56	754.534	+	1705536	2533465	1188510	2041747	1220346	2388513	2641671	3068416	1209330	2415359	1227425	2285851	2600735	1218345	1974980	2982536	2312099	2842266	2936566	2591844	2430578	3010569	3302512	2463111	2115791	1584791	2232317	2128200	3887732	2909915	2039807	3879706	3047301	3374872	3065339	3282341
PE 38:4	PE	8.913	7816275	56	768.553	+	3943302	3757637	2789869	3929287	4240128	3943891	4082208	3729649	4239624	2751729	2846523	2106700	2844533	2047818	2509759	3133534	2988152	3123371	6600816	6382246	6944796	7816278	7263178	7727349	6484607	6318106	5740972	5182976	5286640	5162808	5688351	5288045	5161539	5315669	5668037	5166755
PE 35:2	PE	8.937	2609327	48	730.539	+	2329065	1574633	1847138	2609327	2115422	1966775	1963257	1957842	2043426	287130	415097	806912	823681	776630	829216	588371	986746	961453	1104581	1237977	1174350	1303922	1134429	1122662	1145576	1068533	985548	952821	890265	912904	838631	932299	951213	894184	1015823	942208
PE 39:5	PE	8.942	1491174	35	780.549	+	1147622	1340872	1385119	1297819	1282815	1191051	1288123	1109861	1491175	1063026	717512	929709	831652	781549	771402	996473	1050620	1059115	962957	1219670	1104293	1053788	982980	1079410	821276	896576	805582	1298292	1266851	1131581	1217209	1316386	1180131	1309225	916708	1141775
PE 18:0_22:6	PE	9.111	89900000	45	792.552	+	44400006	38999991	34000003	36400009	38699984	42099982	40600010	47299990	45000006	66499988	47199979	50399979	56199978	50200012	47900026	67800001	54799983	57899991	79100034	74200035	88499977	73499996	89900000	79100034	49999980	56399979	56999965	81400048	84900047	69899960	78499964	87700034	64099987	68300036	63600003	71000015
PE 20:1_22:6	PE	9.143	5020798	62	818.568	+	4523460	4624840	5020798	4654547	4923024	4876236	4896664	4647212	4464830	3229153	2411067	3703572	3473748	2408621	3587908	4370908	4019220	4087663	4181973	4551571	4326678	4887060	4615623	4260368	3921435	3952765	3583528	4817247	4751447	4810915	4732789	4879429	4838317	4987672	4773503	4792264
PE 32:0	PE	9.205	2553159	61	692.522	+	2056590	1153171	1355195	1150758	1335792	1731843	1438518	2553158	2204126	1374179	795211	953528	1209801	971847	964755	1703395	1090820	1228979	1954478	1419263	2029322	1845400	2400190	2281561	1391774	1692347	1788025	2186156	2115612	1768334	1981005	2516566	1623232	1738032	1901376	1993503
PE 36:4	PE	9.295	2730449	36	740.519	+	2602970	2516636	2730449	2354850	2666514	2703166	2623173	2266636	2631037	2117843	2196287	2114927	2220681	2327975	2214200	2052171	2232137	1982202	2084032	2042246	2121690	2018904	1969246	1940361	2118501	2348443	2075305	1849066	1809449	2018093	1891987	1772386	1854675	1905571	1771278	1832330
PE 34:1	PE	9.303	264000000	71	718.538	+	148000000	115000000	117000000	108000000	115000000	135000000	125000000	176000000	164000000	142000000	84199964	107000000	115000000	109000000	91399957	155000000	99900062	127000000	207000000	188000000	229000000	203000000	264000000	251000000	193000000	199000000	190000000	136000000	154000000	121000000	134000000	165000000	113000000	127000000	121000000	121000000
PE 36:2	PE	9.379	169000000	71	744.555	+	66499988	80400024	61900006	86899969	102000000	76600033	113000000	123000000	56099985	111000000	103000000	102000000	107000000	88800013	102000000	104000000	111000000	134000000	142000000	150000000	139000000	159000000	92300007	169000000	144000000	142000000	146000000	116000000	124000000	119000000	134000000	121000000	120000000	140000000	140000000	133000000
PE 38:5	PE	9.411	3657546	30	766.535	+	2142889	2763358	3229960	2977765	3657546	2427684	2569249	2011439	2843709	1456773	2011761	1814005	1869950	1807421	2270016	1397979	1997140	1713351	1618766	1979934	1844242	1656999	1377907	1428257	2092732	1820872	1890839	1475821	1583505	1832156	1633561	1368736	2631311	1773387	1759201	1612565
PE 41:6	PE	9.555	260687	33	806.568	+	218032	149458	154957	164420	152650	225109	173810	240428	212663	191734	103411	133384	210570	170366	143526	203547	122847	146705	244058	197922	226149	187800	236430	218254	122598	119822	120765	159990	216675	145700	260687	229003	130604	125518	136484	166423
PE 18:0_22:5	PE	9.705	5615969	71	794.567	+	3074938	2003082	1890904	1930471	2255582	2386332	2148126	2912386	3187661	3931677	2598363	3028913	3417599	3204034	2626720	4370273	3242977	3596347	3994318	3747749	4843270	3949782	5615972	4342868	2492089	2879300	2740546	4643644	5059325	3485216	3978049	5284278	3654462	4194714	3512002	3844867
PE 40:6	PE	9.718	1472546	28	792.55	+	1066687	825099	1129068	822036	911960	979707	857708	1044999	1088442	819427	814167	903779	799176	802799	685484	754526	842573	667156	1264024	1322644	1358002	1472546	1250195	1430053	1159682	1266448	1242025	894437	904021	1065206	964353	966856	985082	958061	852850	795992
PE 38:3	PE	9.738	52300000	65	770.57	+	17000001	14099995	14400003	14000005	14700000	16299996	14600001	18099991	18699990	18499997	12299996	14300004	15500002	14300004	12799997	19599995	13099992	16199990	42600021	39800009	47500020	48499979	52300028	50399979	30799993	34600021	33099994	27899982	29300005	22799987	24900011	28800007	21500008	23500015	24400013	22500003
PE 35:1	PE	9.752	13800000	59	732.553	+	7629491	5077572	5964362	5390174	5521378	7205820	6851900	8888858	8311158	9253179	5337429	6871676	7850132	6218578	5332160	10200004	6743830	6980143	10500006	9631922	11899994	10599998	13799995	11700001	7381395	9009109	8611620	8837219	9925473	7252412	7881423	10299998	7173104	6868171	7052803	6746720
PE 37:2	PE	9.786	4889449	60	758.569	+	3556695	3195856	3230161	3068931	3540247	3505554	3607152	3621793	3675836	2856638	2419900	2729691	2972121	3448631	2789747	3328285	3467526	3563779	4020480	4483954	4605413	4889451	2052038	4768432	4371353	4497485	3645221	3732386	4395310	3163291	3775529	3468636	3300639	4288023	3567937	3444043
PE 19:0_20:4	PE	9.803	1467618	39	782.567	+	663440	544049	476225	736662	507516	1208433	432100	1236615	666747	1056085	405520	415774	505620	394079	728072	719664	476592	849737	1467617	606077	827222	603437	874519	726724	575768	473407	1151772	848213	894923	573534	858105	876302	691088	692913	641810	490191
PE 41:5	PE	9.81	365519	25	808.58	+	281118	273241	244554	240775	255492	279289	249462	318120	286216	184186	201050	193693	194673	173119	148713	236600	365519	188725	222981	232097	210524	213675	185343	221828	177805	175211	164595	147123	188048	167596	161163	187801	150807	192030	184474	129556
PE 44:7	PE	9.977	1689266	28	846.607	+	775242	736609	896656	777926	734023	913126	815392	953669	1166693	489408	803824	873056	636890	536698	479394	1238979	931353	925190	570276	1202571	1303684	1379172	1689266	1426750	1020625	1177361	368875	633590	1195847	963399	1082781	1142114	868863	1068946	1186918	1008514
PE 20:0_22:6	PE	9.984	2194856	52	820.582	+	1941593	1317642	1323260	1552671	1316881	1686473	1610598	2194856	1909068	1695334	472215	959112	937717	828195	501226	1717681	1728945	1152459	994911	846268	1126468	968346	1150126	946995	570647	639861	569188	982731	1158348	719815	1022481	1305799	1148040	1219667	927401	922135
PE 40:4	PE	9.985	14900000	68	796.584	+	7972609	7220449	4298206	7126107	6122553	5906545	6550178	8550415	8220880	13500006	10100006	11499993	12200006	11299997	10200004	14900008	12599995	13400001	11499993	9965537	11899994	12799997	13900008	14200004	11399994	11799995	11000004	11499993	11999999	10800005	11100002	13099992	10500006	11100002	10299998	11599995
PE 18:0_20:3	PE	10.003	160000000	70	770.57	+	15300009	11200005	11000004	10699994	10200004	14200004	12499995	16199990	16299996	37799993	19599995	23400001	31800002	29300005	23500015	38300016	24999990	31399987	108000000	90000012	113000000	124000000	160000000	149000000	107000000	128000000	122000000	103000000	110000000	85300013	102000000	126000000	80400024	94100032	93499948	95000040
PE 36:3	PE	10.092	212478	30	742.536	+	136645	90907	96794.8	99727.7	87680.6	121307	112892	146917	139166	120038	69013.2	89546.4	104611	89774.8	75728.2	121886	95287.7	103693	135480	125665	130654	128053	144394	132446	106028	134178	131070	196988	197586	195342	189909	212478	169328	182183	194133	205536
PE 38:4	PE	10.179	6450796	33	768.553	+	5549619	4560088	4397048	4758513	4732626	4915831	4839763	5432670	5327974	5944524	5180346	5391171	5555029	5333796	4979265	5566660	5407647	5376068	6450797	5849211	6259714	5877669	4675313	6309700	5358789	5042917	5810282	5503377	5369412	5545893	5707108	5730584	5325390	5391977	5406668	5517671
PE 18:1_18:0	PE	10.182	355000000	70	746.57	+	145000000	92199999	88000034	91499944	87199999	120000000	108000000	161000000	151000000	242000000	146000000	180000000	206000000	176000000	149000000	259000000	179000000	227000000	288000000	234000000	276000000	272000000	355000000	306000000	196000000	248000000	248000000	218000000	231000000	180000000	214000000	251000000	175000000	188000000	189000000	192000000
PE 39:3	PE	10.205	3936896	59	784.584	+	1389472	1350349	1057956	1398879	888389	2091169	1090791	1517830	1392171	2160581	2395274	1756976	1907522	2375588	1488489	2261901	1759563	1962318	2627717	2255191	3717568	2699958	3193330	2888634	3936894	2549849	2809628	2181393	2360336	1863794	3055002	2315534	1632529	2819898	1961737	1880670
PE 20:4_20:0	PE	10.221	6368104	71	796.584	+	5398732	3852535	4074875	3661426	4201375	4587426	4700295	6203765	6368103	2861343	1738108	2028828	2483255	2063991	1974528	3309807	2164718	2756076	4292141	4915981	5170342	3914753	5162214	4230190	2529890	2936135	2885993	4351408	5152287	3974806	4890188	5321245	3756872	4349551	4325889	3490570
PE 44:6	PE	10.26	522608	21	848.615	+	522608	383373	440317	307651	461246	458761	465551	499794	495626	358508	363130	312566	333387	343527	402846	353707	399446	418593	368777	414347	296137	354091	314084	343161	292749	264220	251228	359659	448029	264546	385148	357167	408932	410015	246911	352504
PE 40:5	PE	10.273	3017674	32	794.566	+	1933537	2211894	2363665	2116200	2064356	2143434	2262128	403963	1983961	1138081	1804082	1483867	1667792	1451050	1509196	1292124	1650125	1444195	3017674	2261300	2184625	2217926	2124952	2649390	2021572	2318242	2222068	1570305	2184547	2081997	1717933	1866756	1880163	1907305	2023738	1720488
PE 38:2	PE	10.388	22400000	28	772.583	+	5604832	757794	4172711	3291593	9115692	5519677	5111714	6838136	6478891	6850704	4332843	4321670	6303622	4578840	5272289	8116031	5597671	6802833	14300004	11399994	17600008	18399989	22400009	18899996	13500006	15599997	14700000	10299998	13099992	13600002	10299998	14700000	8841648	8949917	12900009	11799995
PE 40:3	PE	10.393	4201922	29	798.601	+	1310339	1891107	1409973	1676985	1755432	1159765	1779479	1882640	1355070	1272276	2015272	1197985	1999021	1378687	2103564	2316946	2340882	2264492	2757391	3412244	2134828	2801886	3366548	2859793	3595848	3002472	2565091	2306552	4201924	3570079	3898932	4088522	2649211	3420121	3701316	3785361
PE 39:3	PE	10.416	696739	34	784.584	+	147538	99456.4	102899	121484	101899	161470	126048	165561	160194	165601	96381	118615	132663	103558	97987.3	209527	109090	137548	521361	370231	541627	542445	696738	627943	383440	424764	484250	426060	487601	354510	408640	490982	312623	345055	397004	357186
PE 42:6	PE	10.594	1136564	36	820.581	+	456093	388481	389276	356336	370819	437652	392694	429248	476649	1136564	844908	986212	1087963	981887	950932	1130596	1005023	1083734	520322	540150	523262	614845	712628	587824	663316	680417	679662	699583	757469	731930	736684	736790	696920	706151	798911	750605
PE 18:0_22:3	PE	10.597	17200000	59	798.6	+	4025969	3083736	2895428	2938376	2925484	3388831	3356104	4294264	4263400	13900008	7315788	8466668	10800005	9844513	8204984	14799999	9404618	11499993	8505172	7154768	8872515	9296500	12999994	11700001	7801154	9397049	9274048	13600002	16199990	11599995	13199991	17200007	10399996	11200005	12999994	11899994
PE 20:1_22:3	PE	10.611	2305429	53	824.615	+	635932	601525	651892	567629	651484	617158	617009	685592	676055	1288876	1187364	1347075	1372429	1259099	1369174	1635467	1635310	1451708	1230543	1265402	1194907	1587261	1388152	1549818	1339168	1415023	1264387	1939789	2300409	1882765	2122577	2305430	1913614	1994700	2219449	2060517
PE 44:7	PE	10.613	144863	33	846.596	+	42929.9	96999.1	95317.8	80687.5	86815.9	65549.7	75407.4	44943.6	49244.6	80317.8	116270	137223	107532	132265	144863	107931	141918	113265	57724.1	73554.8	53041.9	57494.4	43279.6	53357.9	110129	100304	88015.3	92489.6	93501.7	130006	125466	68699.9	133936	113550	122921	126021
PE 20:3_20:0	PE	10.815	2316670	59	798.6	+	631062	435206	429764	442468	445885	544956	542111	755499	723642	322157	314912	1389804	257129	204437	160390	1477562	385910	261805	1530321	1145281	1578405	1572185	2316671	1866877	1141969	1393970	1400480	1805566	1966985	1381339	1584955	2118434	1375081	1517244	1508528	1421251
PE 42:6	PE	10.815	248341	29	820.581	+	88745.3	65972.5	64719.6	71125	65042	77474.9	71172.9	98556.9	94481.8	76974.9	42243	56664	63722.3	58106.9	48105.7	77769.2	55024.5	67820.8	166436	166183	179197	181487	220005	231769	150688	174690	189259	200656	201939	144762	222691	248341	176213	208322	191713	189099
PE 36:0	PE	10.904	580592	45	748.585	+	296820	193009	178413	191082	169066	202670	233078	359271	354313	298053	158722	206819	250225	199048	176530	364405	184195	290822	369995	266130	343226	394333	580592	443350	251211	300593	294379	488153	459168	411255	440874	574271	390068	400946	362436	426681
PE 40:4	PE	10.946	1500441	31	796.582	+	1082259	737027	640915	697505	706124	882551	928957	1046809	1190764	830661	563766	690510	743599	637351	532960	714155	652117	787651	1239255	1107737	1325730	1240779	1500440	1377530	998763	1037065	1106225	925959	1241472	1114263	1236886	1359380	1105627	1153628	1020964	1272365
PE 40:2	PE	10.965	10600000	69	800.616	+	5646832	5571991	6017301	5789081	6168010	4930567	5986371	6065873	5687802	4102552	4489922	4853391	4180000	4860204	4527673	5678455	4282318	4326278	7563388	7208841	8334507	8676440	10599998	9249082	7055657	6892066	5780202	7216736	7062265	6928628	5761723	7104593	6705140	6917087	7421789	7032933
PE 42:5	PE	10.972	1321342	37	822.596	+	903996	899066	876322	865563	899959	920989	901930	878584	924193	428762	681785	603845	479576	484286	697846	490245	721346	553715	637751	1002484	948512	720123	710197	818252	1321342	793290	632980	510927	455157	789109	542394	512336	815767	697526	577807	541456
PE 44:5	PE	10.973	1279784	66	850.631	+	1168613	1040123	1096965	1095727	1075337	1188121	1129755	1279783	1202495	1081991	905862	858814	991298	838204	808700	1230842	1051194	1168984	976184	888410	1004591	1122472	1220622	647973	777895	794738	760705	530625	954293	852676	900691	971961	849816	905441	896273	847693
PE 20:4_22:0	PE	11.015	2704867	71	824.615	+	2388908	1895996	1798219	1844580	1340916	2077081	1619117	2184677	2589197	1779917	1035265	1408692	1546553	1496298	1269576	1714167	1222351	1458266	2138565	1310185	2127336	1577027	2076076	2278046	1166013	997334	1005758	1583612	2234609	1297448	1560053	2704867	1294320	1327098	1652905	1297455
PE 44:5	PE	11.264	187778	34	850.631	+	152732	109109	96125.7	105126	95707.8	122859	110588	143749	187778	65899.9	34356.6	38477.4	52850.2	42099.4	35829	65549.1	45448.2	49044	137972	138413	149481	159752	161632	139943	72422.2	124189	81213	103414	110941	97711.4	113928	128097	89690.9	94206	90022.9	120694
PE 42:3	PE	11.344	494673	26	826.631	+	175845	155473	76878.4	143284	146469	116160	107773	175719	298867	256520	128863	162478	195365	167163	126133	299543	169613	217434	144233	270198	320924	121963	389876	345344	91109.5	254690	231565	392820	448904	336295	400877	494673	283236	341687	338764	342150
PE 44:4	PE	11.509	522587	38	852.646	+	232051	162280	162360	147717	161818	170624	130870	220453	223973	232672	151080	184777	202717	192991	164457	232174	186524	221654	327552	320068	392637	398982	522587	507767	329555	393529	394331	369958	399440	318897	382126	426468	314036	304538	364759	380192
PE 46:6	PE	11.526	204712	26	876.646	+	140533	106199	100766	102317	109559	144942	128402	204712	150663	89825.5	43657	62212.9	67181.8	52049.1	42773.1	101269	48747.8	67523.3	95942.7	105639	115886	71207.7	111557	104639	52753.9	66844.8	61755.1	138180	155372	101566	138466	175297	89552.3	121576	95854	94816.9
PE 42:3	PE	11.551	701292	49	826.631	+	104333	135941	59563.3	59648.9	126592	181242	161513	118209	232055	160890	89608.7	110390	128770	115393	94207.7	181235	115084	154501	464938	370901	534737	504077	652159	619255	345258	430526	427576	499418	607120	436407	561715	701292	457274	464759	455202	480615
PE 44:5	PE	11.675	902576	37	850.629	+	75678.7	196223	902575	158324	168172	173482	164961	172768	174478	145981	118725	137185	139288	138263	123680	177406	150125	162996	225448	205212	239187	239041	275365	244771	198306	234749	220433	213972	232422	213525	218912	231166	210032	214784	213280	215522
PE 42:4	PE	11.705	514505	36	824.613	+	417303	300256	280126	289277	271162	386969	322826	514504	501175	264621	155948	194528	241021	193132	154925	305352	212215	249254	405506	305885	367074	299455	426377	376542	213511	244399	261154	315488	383442	299573	346856	374972	301430	306578	275061	321550
PE 46:5	PE	11.726	281418	33	878.662	+	272907	195653	191727	191748	167381	230010	206816	281418	272449	134707	79493.8	117133	126092	95268.3	111507	133572	127637	129258	116548	98744.8	136301	79246.3	130937	104073	59481	65801.1	73650.9	159512	168729	137325	165755	181114	124248	144260	121810	134707
PE 20:4_24:0	PE	11.734	1146055	65	852.646	+	941956	721930	625085	1051354	712569	891625	819549	1146055	1047803	556822	524277	605297	674784	431008	367721	676319	524276	593045	832922	720004	866611	493289	718055	602831	341199	383738	396926	644156	694861	507300	831166	723750	485453	727363	505643	489005
PE 44:3	PE	12.027	123762	21	854.664	+	85846.6	41221.8	54527	17987.5	16853	36943.7	26924.5	97894.6	64801.6	52938.1	14449.4	37681.4	18428.9	14383	12763.1	33046	16201.8	17717	93040.9	65463.9	82782.8	72694.1	99468.7	81622.2	47732.1	61846.4	59751.3	74521.2	103902	84812.2	100253	123762	74114.5	64524.5	72986.9	93965.9
PE 41:1	PE	12.047	141044	36	816.648	+	95069.8	64015.9	59513	72192.8	53768.6	91656.9	72593.4	141044	111398	55950.3	31371.5	41874.9	73603.7	47435.1	46342.6	75727	42569.6	63429.2	104989	82511.7	111335	99327.9	107071	98754.5	50368.1	69527.2	72749	69852.9	65417.3	85150.3	77588	80768.1	55653.5	61123	55337.8	86323.6
PE 44:3	PE	12.222	288516	27	854.664	+	141231	88515.9	71191.8	87504.4	83598.9	153741	101114	148027	159449	100856	46584.7	69907.7	59730.4	58842.1	57217.3	85901.5	58788.9	53604.3	197217	161501	205219	208213	281933	234586	143739	173617	179419	217879	236297	212366	249894	288516	207509	212046	204507	202698
PE 44:2	PE	12.304	370640	36	856.68	+	203846	155129	141609	134832	152332	194091	175505	236939	214272	238423	129401	174454	187152	167966	137237	235664	154494	196753	235581	201340	250238	196822	273688	202960	184787	218804	225487	300219	325058	244802	301348	370640	246166	278959	263993	287586
PE 44:4	PE	12.369	396879	36	852.644	+	335924	210708	203489	216377	203652	286180	259902	378145	368406	234579	119559	166623	192676	157701	129966	278466	149278	210998	282906	232714	285406	249414	337090	251508	169968	210990	220129	331233	316368	253592	317664	396879	280812	299850	270254	291789
PE-NMe2 16:0_18:1	PE-NMe2	9.062	1377611	46	746.572	+	595366	417078	402564	349468	220060	601015	540357	540649	471597	524928	456076	549030	442053	456739	403050	557321	467777	480891	498504	1377612	365846	179306	1280384	306098	165059	386154	348193	444829	658797	400134	503467	621108	325179	481876	464170	359547
PG 32:1	PG	6.683	89425	40	719.49	-	3430.63	6259.97	5202.97	5672.4	6903.47	5086.55	6128.44	2692.9	3037.53	778.54	1089.15	3145.72	2590.76	1345.08	936.908	832.132	2493.23	1515.94	64964.3	65955.5	62938.4	78938.8	77247.6	89425	59808.9	67157.2	61855.7	12450.5	14169.5	17091.3	17998.5	17082.6	11085	15621.5	22987.2	23350.2
PG 18:1_22:6	PG	6.721	429252	58	819.523	-	116630	141424	139399	135042	140435	118658	138999	134637	132976	181420	180506	180907	188675	178881	192560	215020	210195	220718	237430	225545	231850	227922	189437	229057	168426	158621	161994	417658	413006	405690	411713	406412	428723	423053	429252	408864
PG 20:2_22:6	PG	6.87	50170	33	845.539	-	14885	17326.9	17028.8	15762.5	22918.4	16019.5	17660.1	17469.8	17025.1	27190	24008.2	27149.5	24742.4	24018.5	27466.7	30012	30548.1	31097.8	25828.4	22313	24405.7	24550.8	23340.2	22206.9	20272.6	19650.5	18555.6	48121.2	47101.9	38282.6	47592.6	47074.8	43051.8	42913.3	50170	45828.9
PG 16:1_18:1	PG	6.894	365098	37	745.505	-	128373	47972.7	81711.7	57294.6	135473	153874	71117.1	46759.8	103299	61752.2	105185	150147	134558	144663	101823	136635	149641	122479	138015	288141	316822	365098	227126	360685	176598	279232	157093	121899	224274	170631	117162	199614	187298	148464	175665	130264
PG 38:5	PG	7.077	103284	35	795.522	-	59657.8	26481.5	55977.2	42845.8	54183.5	53980.7	49992.2	50206.6	61054.7	84309.4	89274.6	61662.9	82399	87730.4	92663.5	93208.1	91699.1	103284	65705.5	64606.9	62788.5	74541.6	68574.2	49537.6	55971.8	74103.7	45820.2	46042.9	84043.5	54226	66951.1	67496.6	52061.2	75819.4	79181.9	77099.8
PG 36:3	PG	7.108	379666	39	771.522	-	143059	103879	104750	125041	145489	92094.1	110390	126820	75940.8	173106	180665	192600	151132	155062	175766	142450	190080	229553	342015	351706	269652	379665	324320	291096	337110	270280	259412	243028	177547	173267	170017	244642	195245	263263	192040	165908
PG 30:0	PG	7.269	67838.5	36	712.51	+	39321.3	26838.8	21762.4	28236.5	22943.1	39938.9	35063.5	51407.1	47139.4	47461.1	21929.6	32272.8	35485.8	26299.8	23529.2	54538	29120.3	35209.1	44960.7	37902.6	45884.9	31821.7	55287.9	38594.9	23691.9	34844.7	34116	56083.6	64338.7	45492.6	51649.2	67838.5	37466	42138.4	35370.7	42637.3
PG 32:0	PG	7.514	64019.8	54	723.516	+	19681.3	8913.25	10236.9	10131	8453.21	14422.1	13234.9	25780.3	19700.4	14428	6703.34	6724.79	13951.6	10198.5	7751.85	18532.7	7170.51	10292.4	53435.7	37472.8	48521.4	48326.4	64019.8	59208.9	35001.4	43422.7	41302.4	34707.8	39809.9	33000.3	39572.3	50511.5	35251.7	39596.9	31678	30612.5
PG 34:2	PG	7.519	294492	28	764.542	+	95132.6	48867.5	99870.5	71824.7	100345	105494	79217.3	80350.6	127554	150332	103434	92328.3	137013	153318	95302.1	28134.2	140995	157213	28365.7	142949	60205	181326	294492	221512	171312	167554	181373	95885	144992	103240	134000	154140	130169	133917	112854	153934
PG 20:1_22:6	PG	7.572	83686.9	38	847.554	-	27927.3	31080.5	33870.1	27147.5	35273.4	31835.2	31256.7	27881.3	33916.1	23698.2	27414.8	27040.8	26110.5	23574.8	24874.3	33207.8	30324.2	30190.7	50408.7	36829.8	38331.3	38126.9	38175.5	37284.8	33732.2	30195.3	30592.4	75594.5	65808	61778.4	73347	63260.1	67778.5	76775	63821.1	83686.9
PG 16:0_18:1	PG	7.62	530120	43	747.521	-	101407	132233	115997	101636	102595	120085	95159.7	83398.6	114987	149827	88381	142108	150347	158512	129814	175891	162293	116762	408051	368928	380632	169620	530120	494953	329019	256320	375182	230643	349077	201589	321683	325324	268740	276844	301079	327518
PG 40:5	PG	7.773	61542.9	44	823.552	-	1953.84	1788.7	1555.78	1856.2	1656.24	1688.05	1608.73	4217.83	2278.66	11960.2	11940.7	8188.11	11053.3	11000.9	9731.04	13356.7	12723	14148.4	24658	27624.7	23109	38017.5	33770.7	25298.1	42295.3	27030.6	32492.7	18260.6	8928.06	16560.7	12850.8	18222.6	17911.4	15550.4	21030.4	17701
PG 34:1	PG	7.787	146465	24	747.521	-	26388.6	31159.5	14948	32546.3	31841.3	18424.4	22442.8	31698.6	32782.5	30572.2	14226.6	20864.7	24255.7	32508.2	37246.6	20010.4	24745.7	30585.1	105998	37509.6	79365	105595	146465	140784	82353.4	71912.2	57968	83316.9	93291.2	88011.1	59111.3	117372	57319.6	71765.9	83320.7	80657.2
PG 18:1_18:1	PG	7.797	3972900	64	773.537	-	536451	602169	716125	703978	664879	554061	472619	531932	586859	1049139	1130757	856430	904239	1366521	1204463	1088556	1283988	1204048	2441389	3053964	2778043	3548194	3589317	3972899	2920166	2559800	2889746	2003792	2189211	2407812	2328465	2444703	2222517	2526464	2411963	2500525
PG 18:1_20:3	PG	7.821	1879791	39	797.536	-	931568	920181	1004478	836456	852921	928302	896714	1161709	955686	1221658	991164	1074546	1123016	1139885	976514	1308312	1120200	1248424	1472854	1788751	998841	1879790	1684741	1728570	1522640	1633235	1540619	1328819	1517507	1318192	1383068	1451265	1173566	1380104	1387676	1357563
PG 34:1	PG	8.287	29600000	67	766.556	+	11799995	11000004	9896083	9501198	10299998	11000004	11000004	12799997	12499995	14499993	10399996	12299996	13400001	12099998	11299997	14900008	12599995	14400003	22400009	19699987	24900011	23199990	29599997	27399992	18699990	21900007	20200012	27700006	28999986	23199990	25400010	29099996	21500008	22000009	24800005	23799987
PG 18:1_18:1	PG	8.376	2093939	46	792.573	+	657324	1028778	543544	489132	622465	987439	949201	1039789	857000	1092692	1224590	1363181	720976	1342831	1280431	1302742	1211452	1412546	911499	1803152	1214253	1416309	2093825	717207	1707352	1352194	1488565	1735568	1934485	1804800	941075	1333308	1440442	2093938	1312839	1619877
PG 36:1	PG	8.517	710035	22	775.553	-	126207	84521.4	92938.7	114486	119678	129776	114729	124589	118978	153152	98561.3	109604	124422	149407	118782	310651	111789	130926	637169	386953	362419	429766	710035	511973	403608	359033	280256	382853	331976	308776	280375	320512	213910	320686	317575	289568
PG 18:1_20:1	PG	8.602	1923437	24	801.568	-	73328.3	77353	81854.2	91645.6	83188.5	56065.6	63372.8	81633.1	35225.1	765082	345955	319132	299520	198624	333652	821604	411489	395206	819226	547005	803537	1016335	1923438	874562	541581	1014803	1714042	1229686	674494	629530	518163	1305392	555781	715497	294903	271927
PG 40:3	PG	8.824	619080	23	827.572	-	181902	71727	76116	218016	63898.3	210373	65882	190184	183418	187680	144465	131508	298538	150053	131311	213078	126404	209520	510723	325818	103774	482117	142490	459135	402858	417550	619080	467061	505903	517027	482131	505403	362660	289854	500271	388989
PG 35:1	PG	8.873	723098	36	780.589	+	333243	322372	333674	341809	361905	332790	357354	328591	316623	548185	708250	516255	528248	531634	564002	466700	707873	658313	446739	594912	572091	723099	504973	538823	620335	595351	529195	332633	349896	444962	353179	328611	390233	443010	421560	330780
PI 16:0_20:5	PI	6.548	32933.6	39	855.508	-	8436.75	6418.45	5243.44	6514.83	6179.62	8376.76	7568.65	10090.2	9250.86	4014.39	1732.03	3819.48	3557.15	1989.21	1903.33	4585.17	2475.07	3526.43	27847.8	23606.9	29014	19200.8	30976.1	24147.4	14803.5	16929.5	17968.6	10153	10026.3	8137.63	10068.7	12581.9	7737.88	8540.08	7552.52	8192.72
PI 16:0_22:6	PI	6.952	466191	70	881.523	-	278433	212743	194897	202746	205138	260497	238123	353547	346712	274757	156921	224185	229390	184954	156305	312269	181572	256695	313534	270042	315405	229558	299988	247070	168427	196397	201393	391405	395570	323306	385437	466191	297867	293337	290519	332286
PI 30:0	PI	6.952	112076	64	781.49	-	18690.1	10410.6	11542.4	11263.5	10313.2	14120.4	15385.2	20796.6	24008.8	33082.7	15920.4	26382.2	31056.1	22740.6	20820.1	41377.3	22200.7	34656.8	82394.6	69369.8	82600.2	80479.5	112076	86715.6	58786.8	69279.1	73581	27705.7	26725.6	21853.6	28153.6	33527.1	21273	23295.4	18904.6	25352.3
PI 30:0	PI	6.987	213259	36	800.526	+	35356.4	18470.7	21046.1	23150.9	17591.6	27401.8	25348.4	38305.4	38257.7	37258.9	34470.8	42665.5	52848.6	42243.2	33382.3	80670.3	39820.6	63175.9	156044	124704	143426	149994	213259	161290	94688	61257.4	132450	48857.4	44342.3	40207.7	44591.8	23515.1	37215.2	42490.6	38781.6	39868
PI 38:6	PI	6.994	1134093	36	900.558	+	729833	499684	472298	518150	482986	659304	610710	846521	819108	717310	402873	528776	565235	459067	398602	759176	467059	616688	817788	674536	824576	605542	832049	654124	442731	481239	530123	995192	1071110	837573	989947	1134093	807629	815156	757190	813553
PI 40:9	PI	6.995	609827	36	905.513	+	413157	264836	259989	288980	262992	362087	337495	488480	439834	385683	218674	287401	310097	249969	214655	405446	240244	316822	410649	346160	421992	288438	420996	317858	219387	257233	274551	511514	533772	437008	506158	609827	456712	425981	403364	444817
PI 18:1_22:6	PI	7.044	77107	53	907.539	-	19770.3	14743.1	12795	15058.4	14981.6	18000.5	16164.4	19105	18156.5	12071.2	8922.01	11005.4	11705.7	8380.7	8478.35	13232.7	8516.42	12349.3	40341.1	37562	47161.1	32737	46233.7	32430.5	25306.5	29032.7	26317.1	22231.4	23621.7	19581	21668	21915.2	18088.6	19061.6	18803.6	18530.4
PI 40:7	PI	7.091	200769	36	926.574	+	149331	123588	119230	123536	131812	147953	135468	168676	162732	109347	82669.8	92955.7	87458.2	86476.4	80250.6	117881	88009.8	102856	120694	97899.8	117488	81212.5	109669	82967	67777.9	77399.9	76631.9	162774	180736	158988	175474	200769	157539	157032	144829	161242
PI 36:4	PI	7.229	1566217	36	876.558	+	1105586	803228	783573	798071	763174	1014617	939717	1338301	1232120	910895	516352	680161	714294	582345	483051	986390	649751	803096	1156143	950543	1234979	915659	1282117	1045392	707360	790793	809606	1386943	1466832	1155750	1361202	1566218	1120557	1144966	975393	1127126
PI 32:1	PI	7.239	668332	37	807.506	-	249992	145984	176163	184686	140032	168293	148015	282039	226782	9693.09	12678.8	48894	63095.9	51750.8	47009.9	51386.4	67382.8	61174	517755	442720	544143	481266	668332	536958	422459	466459	481558	290525	276376	158830	312305	326622	213060	193753	259660	258185
PI 38:5	PI	7.286	1827581	36	902.574	+	1146126	900117	896207	938466	989219	1187827	975648	1384898	1246376	1075677	722083	891384	891677	804035	697257	1160757	841127	967264	1116116	932790	1142421	920548	1123725	913260	671983	714594	750795	1634341	1800119	1416756	1690748	1827581	1383584	1448139	1376741	1451710
PI 32:1	PI	7.286	1475229	35	826.542	+	816093	524257	486508	558231	509579	709192	605185	923767	884854	639016	349799	496023	472912	419980	347179	698483	367799	506788	1111007	921442	1157864	1121272	1475229	1204070	850825	979865	1009237	700710	808826	581478	749728	941432	630655	620256	645217	645596
PI 18:1_22:5	PI	7.33	89418.5	52	909.553	-	20121.8	14337.7	16014.6	15437.2	16674.9	17596.9	17359.7	15629	17551.4	12546.1	10866.8	16785.2	11507.4	12270.6	12672.2	12603	14064.6	17607.3	45506	38839.5	34126.9	35066	41648	38826.1	31017.1	28669.4	29956.2	30064	25583.5	23683.6	21459.4	21115	20003.7	21136.3	19655	19216.6
PI 40:6	PI	7.376	170652	27	928.589	+	140204	112727	121737	120814	133660	150050	128518	152828	149701	113499	87956.6	112912	94134.1	91859.6	90688.6	116990	79866.8	105051	87783	98201	110896	93956.3	83254.6	91062.1	67201.1	79795	72199.5	37970.3	145057	157752	170652	157322	160391	158610	154446	159374
PI 18:0_20:5	PI	7.521	798922	53	883.538	-	210040	120598	163832	134902	177608	235855	162260	316318	304854	207855	126206	155839	169825	143294	103637	222341	136901	166821	737011	597074	764585	586763	798922	664487	410723	467343	517592	304523	323243	232139	303504	351161	243615	245594	239069	276398
PI 33:1	PI	7.557	45983.6	24	821.522	-	36412.8	25338.7	23795.9	24695.2	23897.2	33062.4	32836.1	45983.6	44948.2	33685.9	18885.6	28388.1	29824.5	25019.2	17718.6	39874.3	22698.5	28740.8	37178.4	33122.7	39927.1	28287.7	43540.4	36688.7	24408.8	22152.2	31024.1	36578.8	37124.8	30469.1	39397.1	36949	27961.5	26947.5	26049.8	30167.3
PI 38:5	PI	7.565	2379060	36	902.573	+	1292056	854692	747743	866730	810508	1209907	986622	1574281	1478901	1254954	669507	882109	987268	815391	695789	1365968	801244	1126112	2033363	1635671	2102290	1727777	2379061	1948871	1145606	1303049	1347729	1873003	1954788	1541314	1909323	2154152	1497523	1572646	1468895	1528646
PI 40:8	PI	7.565	1176865	36	907.528	+	491849	516448	484273	510134	498794	471580	595479	889254	831358	770329	433232	366139	600769	491297	417693	801214	340712	441336	1084450	860878	1080660	634719	807456	999739	638764	468302	765074	719942	1052582	644298	1044331	1176865	566721	859164	564209	870790
PI 16:0_20:3	PI	7.586	547112	49	859.538	-	194664	215819	197718	111989	78346.1	92195.3	82149.9	125985	48459.2	163495	40993.4	118902	151369	127849	71801.6	165909	111286	145912	299597	237972	288686	227952	284996	267284	163284	200079	173671	502610	506858	384556	547112	544944	357560	201259	376606	343926
PI 36:3	PI	7.621	1225622	24	878.572	+	436667	293710	391150	293660	296894	414951	373267	793857	605372	316656	172660	260084	284394	260124	203901	428860	256504	334558	808566	640052	833159	685394	811268	709331	484242	682478	584777	987258	1045366	753830	968312	1225622	778411	808954	655611	696208
PI 32:0	PI	7.637	135182	34	828.557	+	51416.7	30730.6	30148.5	34967.1	22263.9	43391.5	40832.4	50929.4	52553.6	42541.3	15377.6	30381.7	35730	34503	27458.6	57291.4	26328.6	42840.5	105518	65704.4	92116.8	98928.8	135182	112256	60618.7	79308.9	57365.5	54702.1	63370.1	38776.5	58827.8	68895.5	62020.8	61226.3	58935.5	50659.5
PI 16:0_18:2	PI	7.67	555024	53	852.558	+	474055	301056	283392	324678	302201	422604	359257	555024	530315	233069	127276	157162	186628	165745	125252	272273	157531	182934	345358	298512	399370	385230	515934	404556	321368	372920	396638	352423	365146	285892	326985	416253	277341	317497	296068	216998
PI 37:4	PI	7.709	84947.2	28	890.572	+	80409.2	55047.4	49055.1	52401	49279.2	70263.7	58614.4	78583.8	79603	67356.3	35762.4	45922.5	53982.8	41404	33081.5	74569.8	42739.9	55705.9	70238.4	60327.8	79395	60234.8	84947.2	57790.1	40858.7	47906.7	55722.1	82403	72178	55607.9	66349.2	73752.6	48141	60547.8	58555.2	53136
PI 33:1	PI	7.8	81059.9	30	840.557	+	33892.4	24819.4	31466.5	24112.6	20731.7	25885.8	43044.2	68341.7	45340.7	47022.2	18396.1	42939.1	35821.8	21933.3	13700.2	40079.9	22352	31483.9	58717.2	63799.1	80057.1	78816.2	69836.8	60360.9	33237.1	67966.9	81059.9	21490.3	65342.2	26545.7	38738.1	56527.8	28878.4	27172.9	34135.2	15527.7
PI 35:2	PI	7.821	239673	23	866.573	+	171232	134297	100491	154052	105644	157374	150514	239672	138444	96920.6	51534.9	65822.6	78492.1	61769.1	42940.8	85499	64645.1	61185.2	116809	115994	119646	77964	108035	81275.6	71454.7	66000.2	88453.3	119988	136725	95778	138430	111632	104289	90592.5	84449.5	128436
PI 34:2	PI	7.826	359231	30	852.557	+	79980.1	42431.1	45881.7	55731.7	37770.7	77948.4	39161.1	103157	59066.4	278540	163510	185652	287846	222493	129945	359231	227461	272471	301832	185466	236390	280990	325502	212337	227399	236752	211702	129151	151920	113583	152612	163647	103029	137222	143260	132425
PI 42:9	PI	7.953	987944	36	933.545	+	987944	792331	681973	736705	736540	790785	853348	985850	923347	983577	852890	872377	853462	818633	797727	945932	951001	843707	814866	767807	767002	667464	718575	679562	569948	587330	712771	735574	736712	670403	627012	743283	654945	564109	651775	772333
PI 37:3	PI	8.088	174456	36	873.554	-	143176	99006.2	99011.9	102313	109408	129930	122475	160913	146282	127011	78031.8	103688	101018	93366.6	77560.4	139171	90806.5	110453	124465	118786	139757	106779	138602	124475	96494.6	105671	106549	168123	139064	133276	148674	174456	137647	131517	141023	159227
PI 34:1	PI	8.089	29900000	37	854.573	+	13199991	7909460	7229733	8273368	8368558	11200005	10299998	13199991	14700000	14900008	7294511	10100006	12499995	9492547	7806384	17699996	9496488	12999994	22700011	17699996	22500003	20300005	29900017	23300012	14900008	17500006	19099995	18499997	19999993	15900001	19299992	16800011	14999998	16100001	11799995	16299996
PI 37:3	PI	8.146	1096989	33	892.589	+	685797	408370	370958	391049	326802	504837	441991	728457	808698	567723	270198	411268	498334	375921	273939	663054	324948	509256	802467	534142	773067	665878	970651	575858	441728	464393	662283	994490	1096990	782587	875351	1057067	799429	692994	615306	594056
PI 33:0	PI	8.205	135303	37	825.549	+	44642.2	23834.3	24778.2	35509.9	26686.1	29602.6	24676.4	25542.5	24086.7	113854	16021.7	60830	96202.3	79891.3	65107.9	96627	17304.2	103484	108904	93534.7	26702	90640.7	62602.2	135304	36314.5	96792.1	98513.8	70363	61502.3	110334	54831.9	21946.1	71657.5	21696.5	55324.3	60905.8
PI 36:2	PI	8.234	23400000	42	880.59	+	13400001	6731822	7987179	8942371	8698480	11700001	9999997	14999998	15900001	11499993	3710448	8090951	8827177	4731926	6594361	13600002	7411798	8165291	14999998	14600001	17900000	18000003	23400001	17399997	13799995	7375620	17200007	15100001	15900001	11999999	16199990	16899990	11299997	13699996	13299998	11000004
PI 18:0_22:5	PI	8.494	317077	36	911.569	-	155132	117682	112434	109398	117055	150066	137324	200371	189554	223628	127959	189202	196979	170586	132436	317076	173076	223223	144856	125580	149008	123782	148853	115725	75756.5	83645.1	94349.2	232363	237083	204141	244799	255586	200787	197837	182724	201252
PI 35:1	PI	8.506	529800	37	851.561	+	318416	181842	160634	199225	198242	286394	182623	424604	323043	330438	177913	216404	238009	201653	175955	375268	185343	288734	469540	312712	454855	404577	529800	394003	259912	270614	293780	338142	448699	395628	404546	451892	234047	322406	285880	345897
PI 40:5	PI	8.549	1891676	35	930.604	+	905794	567090	504939	625952	540110	915893	541187	1057457	1011223	1267779	686452	828508	888129	793636	583225	1667545	793236	1114652	995323	755809	1034365	899124	1139639	897130	475378	541975	644442	1548278	1656970	1275533	1517126	1891677	1239407	1358133	1156933	1409973
PI 35:1	PI	8.559	1502459	36	868.59	+	670614	315498	407134	335235	332649	416752	599121	761537	659258	883524	420694	545111	570245	435316	457026	833563	419368	787420	1043026	959967	1276070	1123799	1502459	1109764	683305	888551	906780	682902	1047116	749084	918684	976966	645657	548901	564159	754195
PI 40:6	PI	8.817	5440870	36	911.561	+	4610524	3701746	3621506	3658199	3614661	4128533	3996864	4401183	4065249	5318031	5374206	4669969	5440871	5018396	4722151	5322617	4703018	5110295	4268938	4076713	4298075	4302663	3930768	4190928	5099206	4834442	4560305	4909025	4419141	4875721	4799714	4483184	5071420	4885264	5083751	4814643
PI 36:1	PI	8.992	66100000	50	882.605	+	21900007	16299996	13699996	15200008	12700005	17000001	18399989	28900014	27700006	35800000	18399989	25599994	28999986	24700008	19499995	37799993	22500003	29699995	50800020	44000017	52100031	51299996	66100026	56899977	39700002	45300015	49499977	28999986	29200003	25500008	29800015	35600023	24800005	25699998	26199984	26699988
PI 39:3	PI	9.008	2514736	49	901.584	-	631076	436544	315080	382388	289920	488727	501654	648122	720520	739503	394427	523148	670153	514245	362887	788640	409611	592938	2024868	1931937	2194899	1936786	2169818	1906689	1597770	1803309	1749425	640898	612001	626538	694057	768579	466461	591458	543108	605965
PI 39:3	PI	9.05	5098641	36	920.62	+	4084292	2490837	2254279	2315504	2389059	3279695	2982418	4735274	4160862	4805308	2496109	3275305	4259619	3130416	2419110	4813682	3021886	3859636	4221095	3749960	4124228	3712941	5013064	3820358	2918102	3639602	3980217	3927552	4363126	3573772	4168802	5098640	3430546	3626369	3738357	3750679
PI 17:0_18:0	PI	9.077	72938.7	36	851.568	-	41378.4	27589.3	30182.2	32777.4	30675.1	45146.9	31109.8	46328	54426.1	40541.2	30323.8	42599.6	38535.6	37224.8	30027.6	57332.2	40554.7	54770.6	65170.1	62330.7	67541.5	67611.4	68372.9	72938.7	46159	59685.4	57596.6	41015.1	40130.9	39884.7	47363.9	42367.9	40382.6	40845	39366.4	38941.2
PI 20:4_20:0	PI	9.099	101925	34	913.585	-	101925	71497.9	54927.9	72774.5	62665	76301.2	66370.1	83478.7	83701	53179	28336.7	35400	62203.9	39701.5	30206.3	54217.2	37391.4	54219.3	26534.9	24550.9	26649.2	26672.7	33289.2	32191.1	23007.3	25477.8	26687.7	61622.2	55960.9	58962.9	67939.4	69030.2	50579.4	57809.2	55195	56338.5
PI 19:0_20:3	PI	9.22	51515.4	36	901.584	-	48125.5	32808.9	33762.1	27804.8	32831.1	38992.8	35065.9	47848.8	51515.4	46337.3	27923.4	38745.6	39542.3	33886.5	27242.5	45728.6	33583.8	45946.8	44483.7	39709.4	44279.8	38414.4	42368.2	35854.5	32746.8	39412.2	38293.2	41104.4	39029.6	33295.7	37934.9	47528.6	30447	39417.2	36349.5	40291.9
PI 18:0_18:0	PI	9.386	141689	26	865.585	-	46110.9	27077	27622.7	32886.2	22771.6	25270.7	34070.2	38421.8	53292.8	56030	33537.6	39978.2	47914.1	29623.1	33938.8	64680.3	41851.2	36678.7	99274	81700.9	85378.8	111368	141689	112801	79154.6	87345.3	101511	47641.5	48685.2	45371.6	53491.1	56736.1	43458.7	46312.5	43652.5	44952.9
PI 36:0	PI	9.434	681905	30	884.621	+	138871	82486.3	83671	83074.6	83317.5	129584	116243	188395	169902	247164	98669.9	176400	192553	122114	89278.7	300392	126232	238383	387217	344370	420383	468035	681905	558325	324109	442744	455512	225294	269976	176810	217602	312655	188159	205209	171723	203388
PI 37:1	PI	9.446	1009826	61	896.621	+	497542	507112	277250	241869	231045	284381	337580	494192	525409	705429	311372	489078	590810	321410	336436	897884	401900	559075	766196	683790	805621	746473	1009826	767337	434286	518811	585592	333820	376395	426785	347644	449113	263073	373006	251301	336152
PI 42:4	PI	9.483	571988	33	960.652	+	219207	123820	123688	148863	105290	161992	153172	248833	184690	388924	204333	282144	286973	225935	214961	402188	241045	316536	230503	191079	232045	140786	280167	157508	147784	192969	229303	500249	539798	479765	380258	571988	406915	472162	543091	421539
PI 18:0_24:4	PI	9.672	75497.4	36	941.617	-	45536.7	29490.2	27680.1	23827.7	27555.2	39220.5	32154.3	49542.7	47364	55553.6	32290.6	47676.2	53418.6	42978.6	33566.2	71409.5	41821.8	56983.8	26828.6	23653	30177.5	26227.5	33434.8	27773.1	26185.2	26698.5	28309.6	62908.3	63930.2	59736.6	58374	75497.4	52758.5	57700.9	52995.9	59414.1
PI 42:4	PI	9.72	302448	34	960.652	+	155965	72001.6	81922.3	87694.8	72738	121246	121508	182696	169756	224099	101617	153382	161463	129838	105296	256324	139452	179142	105930	87988.9	91870.6	87092.5	133417	96305	77928.1	81224.2	94705.9	229082	239380	192565	227098	302448	203571	199539	195478	203220
PI 41:3	PI	9.728	156688	33	948.654	+	97034.9	41738.2	39637.5	48429.9	41906	57714.5	67403.6	94270	90472.1	111751	53040.6	76865.4	97175.1	72699.7	58972.5	128869	68217.6	99305.7	85649.9	73744.1	75342.1	75807.5	102749	84735	45344.1	56022.1	75610.3	114484	134441	90532.3	119803	156688	115973	107894	112538	112938
PI 42:3	PI	10.111	427454	33	962.668	+	105712	79783.1	79138	103204	76338.4	137779	115216	184795	179253	288359	131434	170314	222118	177239	148097	326038	189421	247674	158158	103584	140640	122522	215252	134024	101670	119956	121111	297584	349448	270344	337490	427454	243228	285309	250314	261449
Plasmanyl-PC O-28:0	Plasmanyl-PC	7.531	3922875	36	664.527	+	2291491	1223574	2017594	1766797	1078776	2210690	2173031	1752198	2656222	3922877	1890457	3141627	2858855	1790526	2689488	3589531	1870155	3302302	1961521	1082850	1973020	1924272	1689269	2265693	2181534	2036215	2625671	2932807	2223014	2523767	2459941	1831497	2068733	3100197	2497908	3174502
Plasmanyl-PC O-30:1	Plasmanyl-PC	7.665	1959687	24	690.543	+	1589458	1085839	1579591	1447272	872535	1503564	1572683	1082164	1654039	1959686	1042366	1600076	1559758	1125954	1774613	1759105	1041736	1213317	1059262	719698	790134	1194841	850717	1052032	1535657	1224397	1030659	1187442	793304	1128456	1122782	439421	1065796	1440486	1166912	1628328
Plasmanyl-PC O-30:1	Plasmanyl-PC	7.828	1542414	35	690.543	+	1338469	1197581	1471523	1336856	1164714	1271605	1173098	1280215	1357318	839467	1365497	1366660	1350334	1193404	1219349	1330496	1353383	1338610	1098960	1134164	987845	1542414	1243236	1301065	1285024	1511860	1382050	736191	794912	611737	965039	803033	849634	930321	932385	1107693
Plasmanyl-PC O-29:0	Plasmanyl-PC	8.048	3514497	31	678.542	+	143653	92015.3	86731.1	111132	108938	133111	123336	168770	179373	475243	276381	356864	393723	383821	176202	420762	286214	367717	1127488	1016076	1369442	1104768	1633592	1338474	1067820	1179482	1092770	2917396	3310529	2392890	2827017	3514496	2268519	1896610	1856952	1766021
Plasmanyl-PC O-30:1	Plasmanyl-PC	8.048	1863071	36	690.543	+	783293	713967	844774	725866	701083	823538	493006	758472	745009	1054845	995190	1062365	1107965	1057726	1044540	1261621	1162470	1043094	1223758	1102661	1194814	1863070	1810566	1676668	1454454	1550956	1289796	794952	533820	817614	802307	662664	750561	754776	740913	612470
Plasmanyl-PC O-36:5	Plasmanyl-PC	8.079	1965228	40	766.571	+	994962	1102537	1095113	1081255	1273688	1139764	1170302	1191623	1161113	1167909	1124477	1203674	1158083	1199408	1149536	1229327	1216795	1207239	1650069	1662572	1487975	1699169	1929583	1965228	1594998	1496832	1078549	1146280	1159310	1099729	1105902	1307715	1220828	1331620	1176544	1032241
Plasmanyl-PC O-38:6	Plasmanyl-PC	8.155	806776	26	792.588	+	349672	334511	225408	336119	320663	313946	149534	342277	194560	729354	751808	806776	765429	341434	654385	398694	795202	768956	323967	599246	335380	392595	599328	372586	533948	548349	535426	389540	429400	441155	377688	480917	392728	372373	230862	380107
Plasmanyl-PC O-31:1	Plasmanyl-PC	8.331	1894314	29	704.557	+	388342	435988	468241	433778	452970	421534	439547	420333	402794	439293	411625	469697	400543	403121	483685	510336	493075	397747	1367815	1485035	1384513	1714178	1380432	1818355	1894315	1814410	1681192	1401851	1279154	1371413	1481778	1514320	1320900	1568620	1480153	1248412
Plasmanyl-PC O-30:1	Plasmanyl-PC	8.412	19400000	36	690.542	+	6204946	5000891	4316971	4456061	4455001	5704875	5327122	6497316	6867426	12599995	6203355	8179586	10100006	8235337	6919181	12900009	7798813	9160174	14600001	11999999	13799995	14000005	19399993	19000009	9590549	12900009	12599995	12900009	13099992	9505696	12599995	14799999	9009013	10800005	11000004	10599998
Plasmanyl-PC O-16:0_14:0	Plasmanyl-PC	8.494	72406.6	36	736.552	-	33376.5	25934.2	27928.5	25889.3	25577.1	31075.2	26326.8	38098.1	40657.5	63709.6	37422.4	49724.7	59240.8	50944.5	39785.4	72406.6	45182.1	60972.5	41371.6	35663.7	43185.7	49787	56565.5	53658.7	33693.1	41737.1	41435.4	51148.6	54332.3	45902.1	57065.5	65508.4	44867.3	51604.3	49496.1	49995.3
Plasmanyl-PC O-30:0	Plasmanyl-PC	8.55	21400000	36	692.558	+	10800005	6676038	7024904	7046196	7184398	9346559	6968331	11599995	11899994	18699990	9643339	11700001	14600001	12599995	9752292	20699998	8373993	15800004	12700005	10699994	13900008	14900008	20400007	17500006	10699994	13299998	12900009	17000001	19299992	12900009	17200007	21399988	14200004	15100001	15300009	15699994
Plasmanyl-PC O-36:5	Plasmanyl-PC	8.565	13100000	36	766.572	+	6873657	6969935	6670286	6585187	7072571	7093425	6442505	6741174	6553764	10599998	9438786	8968857	9066869	8697054	8151453	9395347	10200004	10200004	9953620	10100006	10800005	11700001	13099992	11999999	9966499	9924121	9299721	8662571	8799352	8605543	8324233	9024666	7976088	8127703	8464866	8045723
Plasmanyl-PC O-38:6	Plasmanyl-PC	8.611	15900000	48	792.588	+	6449851	5733873	6178081	5368639	6319893	6260972	5722173	6425492	6023788	12700005	10399996	12700005	10599998	10900000	11599995	12200006	11499993	12200006	12900009	12799997	13799995	12499995	15900001	13099992	12799997	11100002	10599998	10900000	8253922	10100006	10299998	12299996	9536258	8777010	11200005	10399996
Plasmanyl-PC O-36:4	Plasmanyl-PC	8.73	15000000	36	768.589	+	9999997	6015544	6833282	6149405	6475363	6785533	6860820	10399996	6394535	13799995	13199991	13299998	13500006	12499995	12099998	14000005	13900008	14499993	12099998	12400002	11700001	14300004	14999998	14600001	8580039	12599995	10100006	9815376	10100006	9949936	7594721	10800005	9896227	9297287	10500006	10100006
Plasmanyl-PC O-34:3	Plasmanyl-PC	8.749	24800000	40	742.575	+	24800005	9210704	9603021	9353346	10699994	9688474	9537708	9893388	9400964	5468650	5173802	5007930	6759219	5684960	5311763	7379824	6329878	6346561	7577891	9206127	8176158	10299998	9586493	11299997	8651675	8597912	8149675	5509507	5704286	5815761	6165262	6233485	5846405	6001079	6142831	5725722
Plasmanyl-PC O-16:0_16:1	Plasmanyl-PC	8.76	155734	35	762.568	-	138902	146595	153282	155734	155043	143743	141689	129863	135452	101900	108129	111044	111505	118026	114336	109137	115888	112104	79350	81659.1	77461.1	106944	99848.7	100035	102193	109760	93793.6	68529.2	67006.1	67092.6	65486.2	63849.7	70906.4	72819.4	73101.2	68346.3
Plasmanyl-PC O-38:5	Plasmanyl-PC	8.787	20000000	36	794.604	+	7831224	7078604	7641574	6595364	7191392	6855334	7068766	7696518	7348183	18799988	18000003	18600008	17300010	18899996	16299996	19999993	16500010	19799992	9923150	10800005	10299998	11799995	12099998	11399994	10200004	9900323	9365881	8797701	7845535	9006155	9944190	9810809	8658747	5876713	9625506	9073117
Plasmanyl-PC O-40:6	Plasmanyl-PC	8.824	5993592	36	820.62	+	1633644	1598293	1629664	1515536	1568164	1610153	1568381	1582377	1540649	5801455	5570849	5389931	5704166	5696418	5440116	5791691	5962155	5993594	1503035	1776578	1510541	2011447	1519223	1610713	1887403	1730054	1724648	1600916	1721036	1708303	1780585	1596904	1686022	1779124	1807522	1718878
Plasmanyl-PC O-32:1	Plasmanyl-PC	8.827	48200000	36	718.574	+	48099987	43399979	43800015	41500006	42600021	48199993	44199998	47099992	46200001	41300009	33699986	31900008	36099999	35900007	30600019	37900024	35399992	38400000	21000013	21800000	33200006	44599977	45500009	44500026	38899988	27599991	40100007	30500015	28800007	25999988	32399980	28999986	29099996	20100006	30099993	29699995
Plasmanyl-PC O-33:2	Plasmanyl-PC	8.846	1299215	22	730.575	+	1220343	1186446	1153401	1087510	1149188	1299214	1257108	1108707	1177111	857623	1017466	1076147	1054551	1049855	1046774	1290961	1033537	1140945	1101253	1108720	1124105	903726	786830	821041	822304	896576	863417	1014554	951262	1072865	1005616	1120711	1047001	982122	1006943	986093
Plasmanyl-PC O-31:0	Plasmanyl-PC	8.862	1224526	21	706.574	+	1224525	905447	951148	931444	920563	936176	809588	1136903	1126676	1080692	754362	839612	894368	887598	754111	1112476	807431	758404	948724	1051052	662831	902792	1188243	1183977	658317	844057	612017	794508	987013	811230	970732	750142	779163	393340	652242	781375
Plasmanyl-PC O-34:2	Plasmanyl-PC	8.871	21800000	35	744.589	+	19900004	20499988	19299992	19299992	20400007	21800000	19799992	19799992	20499988	17300010	19299992	18299990	18899996	18899996	17800011	18299990	20200012	19299992	11000004	11899994	11100002	16100001	8242385	14099995	15399997	15200008	12499995	8975464	9235018	10100006	9879730	10100006	11200005	10900000	11200005	10299998
Plasmanyl-PC O-31:1	Plasmanyl-PC	8.9	2878492	28	704.558	+	1945660	939462	1592116	931074	902032	1230886	1051793	2394444	2333133	1509519	874742	1772184	1234131	1058056	847594	2512179	1838370	1219888	1887984	1836004	1468951	1244731	2223737	1533137	943557	1614165	1627622	2570849	2878493	2200664	2663853	2008372	2045746	2409140	1917851	2139198
Plasmanyl-PC O-36:3	Plasmanyl-PC	9.13	5517334	25	770.605	+	3600386	3881871	3453284	3234623	2055755	3204063	3285341	3768792	3681210	2036872	3347601	3554016	3369464	5517335	3444398	3416976	2417608	3381580	2875101	3716453	3092371	3913050	3559847	3497050	3548987	3333697	3713466	1868870	1872958	2280373	2133755	2387787	1979295	1978976	2104020	2228649
Plasmanyl-PC O-33:1	Plasmanyl-PC	9.147	2457247	29	732.589	+	2457246	2193626	2435425	2235826	2421946	2247224	2208680	2075277	1988194	1637168	1645213	1653891	1874767	1726450	1753537	1505034	2018618	1813599	1008365	1054213	1104244	1446450	1153941	1185711	1228344	1228933	1102834	949447	1034141	1028635	1299982	1110157	1042301	1063390	1031967	1125350
Plasmanyl-PC O-32:0	Plasmanyl-PC	9.206	2160622	32	720.59	+	822523	877984	946070	905648	884236	910265	982020	844025	876356	1161396	1082272	1163226	1452334	1320413	1257415	1344515	1392123	1307326	924403	1275587	1184952	2075363	2116471	2160621	1523453	1492321	1455873	750860	728817	761837	927053	746413	762882	770067	918150	790697
Plasmanyl-PC O-35:2	Plasmanyl-PC	9.225	1359960	31	758.605	+	989501	931919	978838	1022474	1021307	997214	977480	1037345	939266	1157972	976309	1040148	1002702	1103721	1040218	1015850	1252529	1359961	401470	400458	343527	432771	320247	332115	376342	340559	322686	379497	349570	381315	363168	356829	395230	406840	467030	351569
Plasmanyl-PC O-36:4	Plasmanyl-PC	9.258	11800000	35	768.59	+	2911601	2857219	3172123	2729287	2926215	2922530	2935669	2887973	2821666	4747196	4766805	4784572	4971109	5294655	4944844	4911745	5830134	4828399	7671324	8029656	7896348	11100002	10599998	11299997	11799995	11200005	10399996	5712331	6229111	5969893	5855610	6159657	6286843	6609304	6678387	6481984
Plasmanyl-PC O-32:1	Plasmanyl-PC	9.377	46700000	36	718.574	+	27599991	26199984	26300002	24800005	26499994	33600022	29300005	41099997	39800009	36500002	22700011	26899998	31399987	26599996	21300011	38699984	24400013	31900008	27300013	24599993	27000011	28199989	34900021	35699990	22200003	26300002	25400010	36400009	40500027	35500008	38799985	46699999	32700007	35299979	34300015	35500008
Plasmanyl-PC O-32:0	Plasmanyl-PC	9.45	241164	36	764.584	-	204980	143568	149202	143471	146419	148759	161172	221905	241164	174955	103592	127776	160798	140781	89252	210082	129889	171816	89014.2	78875.6	91611.3	104157	136403	106775	80172.2	99900.3	92405.1	168563	183334	150439	173029	216707	147590	172431	177723	169240
Plasmanyl-PC O-34:2	Plasmanyl-PC	9.457	119000000	36	744.59	+	94100032	93200048	93799944	89799980	98199962	95999995	89699953	91700005	91600041	95199950	92700023	96899982	94499978	98900009	81100028	104000000	107000000	108000000	88899977	92900005	96199973	110000000	110000000	119000000	97199964	106000000	101000000	78900025	77999981	86000032	83599990	75599986	83599990	80099984	90000012	82500048
Plasmanyl-PC O-38:5	Plasmanyl-PC	9.492	22300000	36	794.604	+	2437184	2331779	2339310	2167688	2269791	2278893	2301063	2356059	2309890	20499988	10200004	10800005	7932782	22299988	9613539	10699994	10200004	11000004	8654581	12099998	12400002	14600001	14200004	15200008	7098556	8868340	13199991	12900009	14200004	8297127	14900008	14799999	14900008	8494541	13500006	14200004
Plasmanyl-PC O-32:0	Plasmanyl-PC	9.504	80500000	36	720.59	+	64400006	38899988	38499990	38699984	40100007	51600034	46399980	68800029	71399979	55400012	29999997	38199990	46099999	40999976	31700015	61599986	36899998	51700003	32299986	27599991	34699978	36899998	50299996	46099999	28199989	33400011	35699990	58600010	58300029	51199987	61599986	80500003	50399979	55600032	61200037	56800015
Plasmanyl-PC O-36:3	Plasmanyl-PC	9.525	78300000	39	770.605	+	24400013	22799987	23700012	23300012	27399992	24999990	22900010	25800017	24400013	40300000	40800015	62600034	41500006	41699979	40600010	46099999	44199998	78300022	34199989	32299986	33099994	38199990	41899974	41300009	46699999	47800010	48099987	27700006	26899998	28800007	28400007	30900000	28199989	32099989	31399987	31800002
Plasmanyl-PC O-40:6	Plasmanyl-PC	9.526	5999287	36	820.619	+	1071164	965527	1056998	983179	1082252	1039914	1050501	1075081	1064722	5423527	5506521	5703027	5313975	5293885	5227888	5627284	5563702	5999286	3516025	3487581	3956294	3813444	3748850	3974737	3194838	3686172	3303267	4818273	4186819	4033731	5166564	4335926	3939727	4183687	4300172	4191516
Plasmanyl-PC O-33:1	Plasmanyl-PC	9.664	1415572	31	732.59	+	717127	508242	472639	537016	538919	701115	550876	783747	768501	838002	445696	566514	590564	628649	447506	801012	512058	631578	776567	689661	832194	901830	1152758	1044029	540363	647079	658926	1131006	1281929	856346	1062562	1415571	809767	965694	866663	932532
Plasmanyl-PC O-36:2	Plasmanyl-PC	9.666	56400000	38	772.622	+	20599995	31199994	31600009	34499987	33200006	29800015	31399987	35800000	39500009	45000006	44400006	38199990	48399990	45699979	26199984	49800021	53399976	56399979	25900015	27100002	25999988	39399975	35299979	35500008	31199994	33300013	30299985	27000011	25599994	26800002	26199984	28600007	16100001	28800007	28700003	28700003
Plasmanyl-PC O-40:5	Plasmanyl-PC	9.672	4518745	36	822.636	+	1011722	959470	995807	905900	765191	989132	749625	1057796	1029292	4472463	3782389	4157667	4052472	3915669	3871877	4518744	4291211	4342013	1816753	1645781	1831030	2181828	2442273	2010859	1574591	1215514	1664985	2012120	2048197	1586087	2027436	2326569	1945277	2039664	1865589	1944033
Plasmanyl-PC O-35:2	Plasmanyl-PC	9.753	3368477	36	758.606	+	2789449	2623482	2712807	2744745	2988978	2778345	2833498	2964672	2819716	2750983	2965217	2921518	2876713	2745645	3093700	2902910	3368475	3003385	2437371	2662146	2491905	3327739	2537081	2561940	2213582	2174189	2275383	2663230	2460721	2598112	2613173	2691021	2529228	2587332	2567222	2728674
Plasmanyl-PC O-33:0	Plasmanyl-PC	9.775	2500000	36	734.605	+	2261581	1751998	1841247	1709080	1789782	2176864	1976176	2499999	2495581	1562576	983904	1166358	1292873	1217503	1033634	1658892	1200479	1354748	1032903	973750	1181342	1230088	1450949	1355400	914824	1079445	1041352	1316822	1427775	1195568	1287416	1615239	1234498	1247358	1237771	1138826
Plasmanyl-PC O-34:2	Plasmanyl-PC	9.791	4704531	23	744.589	+	1222713	1130947	1339109	997138	1098324	1828659	1075370	1601312	1301141	3199538	2293986	2283643	2554168	2606221	1955519	2855950	1977062	2702458	2461180	2685508	2877850	3007267	3307134	3470727	2321585	2773053	2639569	3756862	4410182	4100047	3898180	4704529	3835748	3969859	3774072	3623542
Plasmanyl-PC O-40:6	Plasmanyl-PC	9.818	632294	31	820.619	+	99221.3	103589	108185	98101.9	116665	134716	92075.8	88923.6	84858	534710	540470	552144	531495	527164	508594	632294	597224	605026	192872	182738	232525	285090	184977	235918	243310	183414	188466	329058	263658	290328	286126	262170	332198	310199	246297	287030
Plasmanyl-PC O-38:4	Plasmanyl-PC	9.879	6375457	24	796.62	+	423951	3846423	549371	594711	830077	3480685	451700	720948	700772	5162638	5238362	4783029	3627338	5436313	5389547	2894950	6358075	5254030	3792348	4949795	4147182	6375457	5027527	5303686	5608716	3830660	5303118	3927230	4726261	4142409	4783636	3609184	4415491	4558804	4440729	4384393
Plasmanyl-PC O-35:1	Plasmanyl-PC	10.035	2631583	36	760.621	+	1913811	1733937	1851008	1726186	1815744	1902321	1656607	1838968	1747642	2605408	2003649	2056337	2089320	2271010	2139006	2631583	2070802	2467739	1089713	981172	1207151	1181903	1467464	1242927	835513	1065636	821201	1179578	1267032	1045786	1332404	1180741	1034628	1079203	1085812	1071902
Plasmanyl-PC O-38:3	Plasmanyl-PC	10.039	10200000	34	798.637	+	2990591	2373488	2710316	2477805	2616973	2493282	2432731	2747853	2746462	9342977	8682567	8426567	9700150	10200004	9414558	9713355	8520230	9109909	3106331	4239030	4265734	6425518	6334599	6175819	5527864	5743144	6126213	5193800	4687487	4384132	5527096	5304471	4534382	5095911	5021880	5505873
Plasmanyl-PC O-34:0	Plasmanyl-PC	10.106	2633203	33	748.621	+	1096248	829956	874852	876297	868871	988625	893369	1046417	1130532	1338686	869308	1013378	1051576	1184268	1014013	1386871	862550	1246773	1287496	1137054	1338543	2138983	2633201	2195741	1033929	1398319	1333243	1273907	1295905	1123193	1362441	1640830	1022344	1200641	1235690	1379131
Plasmanyl-PC O-40:5	Plasmanyl-PC	10.124	6753239	30	822.636	+	899986	772254	1150805	373176	202275	964132	973833	435213	408780	5135299	5426891	4588251	4930209	6753243	2713320	4982281	5850109	6355394	896386	783038	903865	1165284	1214515	1107915	1005440	1926907	949575	1983487	1439346	1282503	1282676	1454496	1172392	1434577	1460815	1346124
Plasmanyl-PC O-38:4	Plasmanyl-PC	10.142	11300000	36	796.621	+	1096798	1021866	1034507	946763	925101	1005884	896563	1039387	1030291	6514898	6501320	6324608	6442615	7034719	6235332	6543487	6417537	6612485	6599673	7080673	7784906	10200004	10699994	11299997	9493488	8754180	9104719	9548356	9928163	9114053	9629567	10599998	8692123	9866872	10399996	9847819
Plasmanyl-PC O-42:6	Plasmanyl-PC	10.24	601940	44	848.652	+	355017	314271	272699	246584	274781	316204	263832	281794	320708	466114	465635	491497	459404	494734	476704	480926	601940	528240	430179	409980	535490	434902	451087	426914	411438	403062	409806	471834	493620	416872	460645	383906	423108	441058	422207	443187
Plasmanyl-PC O-36:2	Plasmanyl-PC	10.329	40500000	36	772.622	+	13400001	12400002	12900009	12099998	12299996	13400001	12599995	14400003	14000005	39199991	31000004	28600007	36699989	31999991	31999991	36099999	36000007	40500027	25400010	26899998	26899998	32799982	39299985	35699990	19099995	22900010	21800000	35399992	35100010	28199989	32499983	38699984	28900014	33400011	35399992	31600009
Plasmanyl-PC O-18:0_16:0	Plasmanyl-PC	10.33	132555	36	792.616	-	64667.4	38564	39004	42507.7	39810.9	57415.3	46136.2	68413.2	75009.7	109648	62292.5	82536.8	102865	87787.3	66155.6	132555	76187.9	106176	34037.2	31782.4	36537.1	40655.8	54840.7	47214.8	27923.8	35112.3	34051.8	81373.7	85852.2	78518.6	87615.2	115142	76380.8	82451.6	85279.5	86327.9
Plasmanyl-PC O-34:0	Plasmanyl-PC	10.384	37600000	36	748.622	+	12499995	7252527	6952706	7423173	6944539	10699994	8870814	12999994	13699996	25400010	12599995	15500002	20100006	17200007	12999994	28999986	16100001	21500008	10599998	8582376	10900000	13699996	21100005	15900001	7436886	10299998	10399996	25199989	29400000	20499988	25900015	37599977	20300005	24299991	26300002	23999999
Plasmanyl-PC O-42:5	Plasmanyl-PC	10.524	664612	48	850.668	+	221893	188276	219564	186151	187016	209783	210059	230656	240676	488897	226976	300003	383345	240030	244541	308356	274814	406912	294508	330752	557702	512024	607362	510891	264756	387504	481896	612052	529448	407717	552233	664612	466773	457121	495893	494813
Plasmanyl-PC O-38:2	Plasmanyl-PC	10.584	5322288	35	800.652	+	1740708	1270899	1760750	1612299	497167	820256	1518980	1964057	2034966	4510156	3795764	4218199	4416951	4867631	4226003	5322286	3959098	4612701	2344425	2168625	2355679	3771548	2917249	2485617	2104153	2277661	2194946	2581312	2550072	2542108	2431143	2927484	2058769	2337842	2673333	2966919
Plasmanyl-PC O-40:2	Plasmanyl-PC	10.59	2876590	36	828.691	+	289066	222163	222076	209164	214006	262581	234771	323020	323598	1509886	628861	851425	1080840	971323	709900	1649484	897992	1199421	1600019	1289960	1655866	1770779	2586135	2252897	1165355	1418407	1462744	2209229	2395850	1864304	2168749	2876591	1677096	1786336	2160432	1945542
Plasmanyl-PC O-35:0	Plasmanyl-PC	10.615	748448	36	762.636	+	333029	223966	204343	212065	216854	300721	249890	423469	362284	466266	200739	295176	364405	304114	236030	558208	264927	379525	292766	230405	293686	336985	463506	406754	166347	207813	234670	499337	566755	400226	522847	748448	375598	411124	452556	411683
Plasmanyl-PC O-40:4	Plasmanyl-PC	10.725	2642296	35	824.651	+	741457	240760	232690	241681	246269	266662	260222	310958	310296	2566479	2250670	2275307	2564390	2318343	2364168	2580612	2455184	2642296	925227	954249	981836	1341143	1502264	1478109	1183706	1329596	1188317	1598752	1757343	1464611	1760208	1604183	1529940	1518001	1934749	1772955
Plasmanyl-PC O-38:2	Plasmanyl-PC	10.793	1761784	24	800.661	+	1592771	983229	935311	1055938	1003543	1303469	1179179	1754982	1756307	1049358	613796	759133	699492	681125	518459	1292406	817163	750897	973395	625214	1004470	1196483	1761784	1402244	985868	1133807	1156135	659261	514410	559943	633548	876686	536453	551987	597967	581962
Plasmanyl-PC O-40:5	Plasmanyl-PC	10.796	435747	35	822.641	+	388869	227850	203911	241789	229919	302880	291467	435747	368530	210678	115842	130627	173364	137375	115103	199225	116136	212308	199922	178639	205567	245454	322047	236911	189002	219623	197435	109133	116664	99518.6	121201	135722	90908.3	97853.6	104524	106825
Plasmanyl-PC O-40:3	Plasmanyl-PC	10.867	2410802	30	826.669	+	522844	330485	291214	426078	306198	378574	459459	695163	671090	2298187	1857286	1954984	2085603	2250521	1769827	2410803	1950257	2131398	785966	543655	1045529	856752	1442624	1103752	853473	979934	682513	1020976	989941	520164	766223	972310	904256	911781	989076	955178
Plasmanyl-PC O-36:0	Plasmanyl-PC	10.907	506462	22	776.653	+	181204	139070	123707	130549	136819	146774	144467	186611	205190	259543	172531	208674	252106	223607	190063	291004	206438	264732	252221	220848	263546	321565	506463	413732	198224	259055	251929	293403	312987	263721	291542	352598	237473	252525	265888	283943
Plasmanyl-PC O-36:0	Plasmanyl-PC	11.171	972071	25	776.654	+	861264	520849	474467	537919	480619	690171	658335	972070	909436	789594	414324	593312	648501	543041	428778	880260	523869	692337	524637	456340	533689	523961	783610	466432	377924	490231	496380	690269	727525	595635	753154	942685	604891	680105	624503	656933
Plasmanyl-PC O-38:1	Plasmanyl-PC	11.235	3133643	28	802.668	+	2480378	2166980	1295686	2155329	2193060	2560101	2226788	2687995	2602072	2594573	1710275	1228027	2238704	2088572	1821218	2696245	1984342	2533280	2425852	2124261	2494278	2334139	3133641	2698267	1546414	1910719	1903936	2714666	2789703	2196267	2547288	3000853	1957974	2327932	2196467	2303057
Plasmanyl-PC O-42:4	Plasmanyl-PC	11.288	699348	22	852.683	+	267324	140161	130248	128271	145604	171266	221922	277015	253479	455591	182835	255943	256801	378827	258200	227686	252395	277757	405820	494998	422758	275080	349349	636326	242539	379893	267181	279790	344799	374406	271648	699347	237810	210227	250428	205844
Plasmanyl-PC O-33:0	Plasmanyl-PC	11.419	146764	36	734.605	+	57948.1	28777.6	34660.5	35073.3	27550.8	39328.4	39266.1	60930.9	60411.9	30499.8	16099	21604.6	31459.5	18223	18666.7	50480.5	21434.8	37193.3	80021.4	76736.3	82974.2	102187	106537	112664	64446.9	63600.7	56377.5	113966	103618	83340.1	91607.8	146764	79719.8	98988.4	90078.9	102943
Plasmanyl-PC O-40:2	Plasmanyl-PC	11.55	3602464	36	828.691	+	3498835	2104846	1836837	2157224	2027450	2775580	2505714	3602462	2352405	1754228	927769	1222615	1323522	1233630	583286	2009034	712943	1546631	1581532	1195267	1580521	1710339	2419174	1398075	1313028	1557074	1590641	777568	796039	667386	795167	999525	625422	660911	730260	418308
Plasmanyl-PE O-32:0	Plasmanyl-PE	9.789	1248678	55	678.543	+	499259	274323	263146	311549	286627	366353	253316	503795	569657	290792	137621	199749	245066	197380	147846	407615	217970	280911	782243	610320	732451	904354	1248678	1093907	579826	692561	694058	965956	1037182	795205	887118	1226549	587985	788372	881257	963298
PC O-28:0	Plasmenyl-PC	6.774	342952	36	662.512	+	340118	169278	325890	276821	177962	294269	342953	190832	332664	299648	208247	306793	253021	173514	273450	241377	169054	300764	188593	113326	168012	220143	122361	200930	303187	243051	325325	181934	112728	187830	166187	99107.5	158343	245261	181553	261695
PC O-28:0	Plasmenyl-PC	6.99	119060	34	662.512	+	62707.4	30280.7	65711	37588.1	29950.3	44618.1	64283.9	37269.4	60656.6	85989.6	62804.5	87327.6	82330.4	64620.2	80852.7	82402.4	62090.4	96517.7	84715.9	58268.6	81131.1	113620	71237.3	91367	116747	106667	119060	77251.1	53960.3	76519.2	73233.4	51106.4	72891.7	95834.3	77165.2	100765
PC O-32:2	Plasmenyl-PC	7.13	217529	29	714.549	+	207211	187805	203393	204626	194037	201966	200256	211269	217530	96570.9	77098.4	139733	98251.5	74671.7	97048.6	97900.3	77862.4	103279	98351.6	80324	83411.8	115127	64558.9	119396	140138	89954.5	156412	73770.6	62642.2	73888.1	72560.1	58287.9	65005.7	109740	65137.1	93399.1
PC O-28:0	Plasmenyl-PC	7.397	279745	36	662.511	+	173217	123709	163261	143055	119689	143704	159966	129845	168510	211333	147531	174614	212084	164982	181208	212101	159050	213927	222055	195797	225332	279745	274003	266435	191432	209671	210193	191833	178254	168004	183147	174466	161934	190376	174479	195146
PC O-32:2	Plasmenyl-PC	7.455	276814	29	714.541	+	62973.8	22532.2	68263.7	33498.8	22143.4	35095.2	42380.8	47219	45407.6	180123	114875	169741	150771	120210	171505	160525	112840	170320	132552	87261.9	128714	167817	133822	160126	260872	211946	276814	155452	105382	175114	142978	50991.2	123989	188112	138122	186517
PC O-29:0	Plasmenyl-PC	7.494	648324	23	676.527	+	13150.4	13577	14084.9	12519.1	9114.11	13914.7	11294.1	11370	10543.7	40211.7	34089.4	24478.4	34247.1	39190.7	35067.9	43483.1	29668	48173.7	428531	427758	432957	455910	435322	435406	486936	434736	430100	589521	648324	586717	588381	561452	536910	353571	365962	353718
PC O-32:2	Plasmenyl-PC	7.823	923644	34	714.542	+	441260	519743	548282	923644	475666	478626	487171	434314	372574	175596	368635	236256	322968	317481	383812	404273	350536	274670	546192	540668	500479	489665	571204	595055	668888	447435	641517	236993	390659	497271	451815	313548	281971	283947	322809	428329
PC O-30:1	Plasmenyl-PC	7.884	649698	25	688.527	+	410583	516329	537723	423915	496382	538939	468664	400420	446218	451470	514602	503887	497767	513037	554252	467388	538649	562141	399886	473360	440454	649698	622851	489352	494829	499658	499781	275242	257525	285140	205185	251647	381017	278420	338705	314404
PC O-36:5	Plasmenyl-PC	7.916	1569347	56	764.556	+	712934	841067	969352	800390	801580	723755	803509	670596	807392	675283	796114	860330	731332	742214	838839	639700	783210	734861	1273161	1486275	1333477	1539646	1361843	1569348	1365237	1228914	1313131	736697	730637	795547	763571	733654	856381	805613	801168	735410
PC O-38:6	Plasmenyl-PC	8.01	768759	30	790.572	+	296697	214973	229262	245406	228462	280487	262755	230150	227686	478048	490278	535918	419697	442568	446570	480596	549405	500438	585711	654529	640992	757665	768759	751205	624719	605324	678344	422991	336572	446934	533052	459179	452497	407468	467743	413388
PC O-31:1	Plasmenyl-PC	8.175	843390	34	702.542	+	360343	361047	352596	353025	372108	387789	320528	333731	306924	301394	359664	392523	373678	431206	416420	469230	451987	391749	628046	649244	658302	809289	703036	724688	843390	601040	776771	596077	430639	551876	559934	475794	475373	602141	519396	410358
PC O-32:2	Plasmenyl-PC	8.221	751271	23	714.542	+	214121	217089	196620	172206	184731	212128	230700	246294	219933	709803	614615	665013	675850	751271	589819	722520	596849	619283	180672	156803	252788	337506	287260	268349	342432	208903	230708	443330	507521	415658	433359	258805	436318	386222	367489	377318
PC O-38:6	Plasmenyl-PC	8.298	4820033	36	790.572	+	2871758	2862929	2357881	2306168	2756954	2871363	2192518	2829451	2490847	3424569	4125783	4820031	3914479	3972389	3671460	4011411	4231801	4802863	3846377	4381067	3532743	4465119	4732007	4420485	3956581	3108681	3098460	2607314	2803943	2687433	3276397	2862187	2911331	3152815	2938900	2544488
Plasmenyl-PC P-16:0_14:0	Plasmenyl-PC	8.36	56398.2	36	734.538	-	22823.4	16930.2	16180.2	16266.4	15919.1	20963.8	19328.9	25426.2	25463	42836.7	28334.4	34709.7	42768.2	33361.7	29242.5	50218.4	31356.6	40200.2	39030.6	36588.4	43322.4	49957.8	54949.5	56398.2	32747.1	44269.7	39675.4	38732.9	42899	37709.1	41927.2	48261.4	32642	41541	37382	38890
PC O-40:7	Plasmenyl-PC	8.375	2915718	39	816.588	+	1165726	1231552	998358	1118633	1006418	1225610	1122654	1153142	1314564	2915718	2455012	2840605	2683943	2685420	2647468	2856649	2638508	2740814	1858106	1808483	1931853	2033423	2204356	2086027	1519736	1897152	1762935	1743546	1881565	1770501	1845298	1889455	1698392	1747506	1860599	1840004
Plasmenyl-PC P-16:0_20:4	Plasmenyl-PC	8.505	45279.8	36	810.568	-	28857.3	27392.7	30446.4	28779	30786.5	30559.7	28498.9	26346.9	27364.2	40952.5	44329.2	43220.4	43091.3	41090	42869.3	40464.2	44387.7	42528.2	44841	42401.9	39536.8	45279.8	40076.2	39771.8	39817.4	39728.7	37789.2	28759.8	27400.3	33833.7	32425	29417.8	29488.5	29274.5	31373.3	30946.5
PC O-40:6	Plasmenyl-PC	8.528	3658092	21	818.604	+	1222558	1392217	1494701	1362113	1504305	1371477	1388869	1248800	1400800	3190878	2750514	3173528	3473555	3658092	2910031	3301495	3252208	3330710	1185856	1311020	1316141	1314225	1301308	1193848	1365234	1243221	1188256	1261933	1641576	1569389	1729313	1398939	1648909	1313752	1449547	1294799
Plasmenyl-PC P-38:5	Plasmenyl-PC	8.557	61499.4	35	836.585	-	24413.1	24885.9	27197.3	22721.2	22614.3	23894.2	25352.8	21435.3	22755.4	47336.8	54152.1	61499.4	55831.6	52484.3	58810.3	49687.2	56863.2	54628.3	36928.8	40206.9	39437	37584.5	40056.6	40381.1	38226.6	37919	36375.4	30328.9	28356.2	30699.1	34101.1	28454.7	34119.1	31783	31407.1	34470.1
Plasmenyl-PC P-38:4	Plasmenyl-PC	8.715	68975.9	35	838.6	-	22581.6	21560.5	26499.7	25588.2	26996.1	22893.2	23806.1	23373.2	23531.4	54341.7	68975.9	51795.4	40568.6	61014.4	67035.1	55199.8	65228	58353.7	19344.1	21315.9	17669.6	26765.5	21701.8	22343.9	23538.3	24240.7	20892.3	19043.5	19065.2	22615.5	22501	19341.3	20834.8	23440.3	21829.8	23130.8
PC O-35:3	Plasmenyl-PC	8.8	657510	35	754.574	+	183540	177149	154766	147393	140337	175665	164010	172480	181387	159968	153272	155642	173392	173995	135342	169122	167653	161822	503438	534214	492367	657510	622059	637207	531961	568610	461248	255509	273762	259809	301104	266634	265692	257331	284369	277018
Plasmenyl-PC P-34:1	Plasmenyl-PC	8.826	62893.2	34	788.584	-	53073.4	55417.6	62893.2	60135.2	58057	57708.6	57278.2	51753.6	53752.2	39060.2	48529.9	45384.2	44731	48710.6	47586.4	37932.5	49085.6	47476.6	15689.6	12801.2	22903.7	32936.8	26984.3	33606.9	28668.5	19634.3	26196.3	19758.4	21416.9	18733.1	21548.7	19234.6	19138.8	23240.6	22804	22580
PC O-32:1	Plasmenyl-PC	8.854	22500000	29	716.558	+	3736331	3397358	20400007	19399993	19900004	3776947	3432923	22000009	19900004	3399672	3345260	3488249	3975363	3719372	3316614	3674490	3599682	3571807	17900000	18099991	9709966	7889951	8736317	20899998	9697624	22500003	6983041	5950288	6446671	7792412	5817961	6439558	5674448	16500010	5951783	16800011
PC O-40:6	Plasmenyl-PC	9.236	3368250	36	818.604	+	631073	661244	691236	640620	636946	677458	667122	638517	644296	3103449	3258707	3368248	3307270	3198350	3162262	3236761	3136696	3147480	2042573	2023869	1866546	2223102	1813654	1932427	1433572	1508446	1356848	1972154	2660130	2369892	1995420	2162544	2090287	2119288	1884204	2444955
PC O-36:5	Plasmenyl-PC	9.291	3137933	26	764.557	+	303513	322121	295012	276289	308975	281144	266998	334130	265060	212762	347722	161603	348013	363962	253496	442800	1111134	493870	112210	443114	438482	209303	143455	418593	351576	108391	323466	350942	1133264	864127	92267	368229	410818	191296	929908	349690
Plasmenyl-PC P-16:0_16:0	Plasmenyl-PC	9.326	118285	36	762.569	-	99152.7	69642.5	61456.9	63523.5	72507.2	81937.9	77328	107180	118285	91623.2	52601.8	64504.1	79935.1	69912.4	48629.8	105378	63552.8	84529	69454.6	60129.6	61547.2	76405.2	90004.7	95646.3	56846.9	71526.6	68232	97871.5	96794.2	91162.2	97941.2	116790	80572.8	98623.9	100766	93294
Plasmenyl-PC P-34:1	Plasmenyl-PC	9.404	393902	36	788.583	-	340562	351547	366715	358240	358768	366154	310924	322275	339576	318139	350923	358048	331858	339876	357565	337092	361284	377489	311589	327934	298301	393902	345575	360795	342576	333449	323693	250732	239368	241977	261041	244397	266073	274695	260312	258551
Plasmenyl-PC P-36:2	Plasmenyl-PC	9.473	181056	36	814.6	-	121630	132498	139883	115194	115981	126679	127821	116702	120998	150667	162090	162169	156671	169126	171910	156398	181056	176370	96048	101710	91856.5	134676	106469	112628	111169	114514	106432	72672.4	79400.4	86063.1	80152.9	83185	83762.4	102762	102032	81499.4
Plasmenyl-PC P-18:0_18:1	Plasmenyl-PC	9.601	192327	37	816.616	-	142004	137044	133156	141727	133827	141503	143114	131091	138363	165374	186497	186916	188583	188401	187550	177466	192327	192289	80899.8	86276.1	83006.4	105320	94094.8	92980.8	96396.6	101273	95357.9	79956.9	83526.5	86795	84226.1	87366.4	84661.2	93245.8	95555.2	86101.6
PC O-35:2	Plasmenyl-PC	9.631	250871	32	756.588	+	87029.7	35095.6	159585	49659.4	188672	185356	146987	158177	159069	187386	159219	201768	207588	163582	188749	203225	212097	177694	192883	219572	222292	237291	250871	245939	156640	187079	169782	218452	229877	189463	216503	217498	188245	211490	199368	220314
Plasmenyl-PC P-36:1	Plasmenyl-PC	10.279	229320	36	816.616	-	80661.8	74030.7	77433	77036.9	79094.6	80028.1	78723.7	81492	81483.5	225598	180275	197120	229321	204643	208636	212790	199286	213317	116720	134493	138784	153822	167647	153170	105572	124656	117198	182110	186793	173289	175575	203498	169736	190721	171248	173523
PE O-38:6	Plasmenyl-PE	8.276	8381187	70	748.528	+	3554415	3441353	3268250	3148783	3330310	3413332	3368564	3688117	3798324	3871575	3162801	3610286	3702906	3595069	3400873	3867860	3669795	4063024	6898940	6383571	7147847	7117116	7681747	8381192	6091002	6771481	5457282	6417834	7132149	5943935	6400692	6980623	5800918	6465192	5916283	5490144
Plasmenyl-PE P-16:0_18:3	Plasmenyl-PE	8.619	1282277	62	698.512	+	623110	602678	608389	647503	662534	659135	631380	628546	649592	296995	256323	321105	322356	337788	312127	337210	373825	322812	914120	754684	839337	1105704	1282276	1094474	943018	950257	965195	519816	521288	506686	560691	516441	430349	536082	550938	488583
Plasmenyl-PE P-18:1_22:6	Plasmenyl-PE	8.658	9532748	66	774.543	+	3766336	3751016	3682023	3728919	3864972	3871759	3245370	3969302	3846834	6141434	6063547	6169820	6284383	6170138	6088804	7564768	6820538	7199802	6868706	6869687	6869896	8310037	8298312	8519993	6236362	6878639	6347518	5533450	6534799	5556182	6091565	6170505	8173176	5910928	9532754	5820592
Plasmenyl-PE P-30:0	Plasmenyl-PE	8.721	1197420	54	648.496	+	215346	131015	130388	113697	119578	154396	149934	221990	224676	171199	75970.1	98555.2	137697	113203	90598.4	229398	100554	155658	705126	564977	691013	768486	1197420	976528	460586	604641	620058	441182	524043	372409	477954	592726	328767	381650	408583	373036
Plasmenyl-PE P-32:1	Plasmenyl-PE	8.831	6849415	62	674.511	+	5152675	4103881	4420070	3971082	4185192	4958329	4533033	5034996	4772222	2158514	1726624	1821575	2141677	1941136	1715169	2483541	1946051	2391796	5334543	5058295	5853691	6849418	6832659	6725675	5581922	6119219	5649536	3029634	2722199	2802809	2824503	2830136	2409031	2834389	2863981	3036062
Plasmenyl-PE P-38:5	Plasmenyl-PE	8.9	48800000	58	750.541	+	27200003	27000011	26899998	26699988	28099989	27599991	27200003	29300005	26599996	34699978	31199994	34799993	35699990	34900021	34799993	37399981	36699989	40400023	43700008	43399979	44800019	48800026	45999971	47000031	43900018	38699984	38599985	34699978	35299979	34400015	36500002	35500008	34099984	35699990	36400009	34000003
Plasmenyl-PE P-18:1_22:5	Plasmenyl-PE	8.964	6471785	65	776.557	+	3496167	2256489	3784190	3566447	3796276	3708065	3573423	3704924	3590746	5742020	5937228	5149863	5796969	5209170	5358739	5974409	6210822	6471786	4354079	4930984	4517287	5347183	4750140	4627109	4893693	4580099	4143515	3971806	4128260	4022144	4742635	4019757	4546544	4236604	4624492	4222607
Plasmenyl-PE P-16:0_16:1	Plasmenyl-PE	8.976	4022808	33	674.511	+	2518670	2495145	2473609	2520332	2541808	2381733	1976534	3257505	2849290	834295	585810	673411	712129	650416	580485	710678	719427	735510	2655397	2713553	2798036	2278570	4022809	3769061	2269839	2927410	3221069	1747970	2020661	1762094	1646382	1987637	1205808	1218832	1722112	1416635
Plasmenyl-PE P-34:2	Plasmenyl-PE	9.047	6481488	64	700.528	+	5543372	5997097	6012387	5898172	6386171	5783007	5981285	5790397	5984330	2151113	2220784	2662227	2241017	4098491	2426866	2122120	2390781	2988346	4920161	5582675	3987427	6481487	4471032	4728155	5307025	4738098	3911680	2792821	2732150	2757690	3110313	2707576	2398195	2831944	3193470	2977765
PE O-32:1	Plasmenyl-PE	9.185	995731	37	674.511	+	510312	418921	323152	357912	336896	397746	437431	596508	503745	195766	110378	173635	172680	163242	161988	242415	153745	173396	535738	528188	750719	769624	995731	935082	627318	662833	619831	665368	651952	506720	607239	939016	538014	522980	580926	494837
Plasmenyl-PE P-38:5	Plasmenyl-PE	9.188	9883247	48	750.543	+	3293164	3288100	3440388	3313073	3340253	3592052	3485230	3608010	3084201	4754262	3876722	3275842	4260070	4667889	4380853	5121102	4864659	4752502	8679675	7836320	8944701	8413065	9883244	8706994	5988303	6795669	6420626	8391825	9005477	6619395	8569416	8854422	7915245	5314060	6451249	7011349
Plasmenyl-PE P-18:0_22:6	Plasmenyl-PE	9.518	28800000	66	776.558	+	6733896	6782556	6168409	5251461	6576861	7093472	6473223	7094879	6962972	15100001	12200006	13600002	14000005	14200004	13099992	16500010	14099995	16500010	21500008	19699987	22900010	21600010	28800007	24099997	14499993	14900008	15800004	23999999	26300002	20799991	23799987	25300003	19399993	20499988	21399988	20699998
Plasmenyl-PE P-38:4	Plasmenyl-PE	9.55	33000000	24	752.558	+	10599998	8766005	11000004	10599998	11299997	11399994	9408747	9198876	11200005	12499995	15599997	13699996	16199990	12299996	13199991	16399991	17600008	12999994	19200000	19499995	19200000	16399991	25599994	22500003	16399991	21500008	21300011	19599995	21000013	14499993	18000003	21699990	19200000	13299998	33000021	20699998
Plasmenyl-PE P-34:1	Plasmenyl-PE	9.754	132000000	60	702.543	+	62999970	47199979	52600004	52300028	51199987	56700003	53300032	62499972	61200037	50899987	36500002	43000016	47000031	44800019	40800015	59899970	47099992	50100029	86999979	82399981	91299959	97800001	132000000	111000000	79100034	81899950	86500047	64699975	78199984	56800015	60700038	72600003	54700022	57800029	60499985	57400007
Plasmenyl-PE P-18:0_20:4	Plasmenyl-PE	9.779	58800000	56	752.559	+	18399989	17200007	18200004	15500002	17900000	19099995	18099991	18099991	19699987	36999995	31199994	34000003	34799993	32700007	31900008	38899988	35500008	32099989	46600024	45400022	49999980	48300016	53199993	49400017	34199989	35500008	33500000	55600032	58800000	51700003	53100001	57800029	49999980	49999980	39500009	49199985
Plasmenyl-PE P-18:0_22:5	Plasmenyl-PE	9.798	29700000	55	778.573	+	8476715	7494092	7863635	7224182	8035242	8976022	8142470	8755592	8524162	19799992	15599997	18299990	18200004	17399997	16299996	22099999	18399989	18499997	24800005	24299991	18099991	26199984	29699995	27700006	18099991	17600008	17399997	27500009	28300009	24999990	27000011	29300005	24999990	24400013	25699998	24599993
Plasmenyl-PE P-40:5	Plasmenyl-PE	10.107	2630902	67	778.575	+	802457	658500	746742	725775	515159	570962	517114	791904	777555	1853444	1394831	1683719	1583746	1545460	1458617	2100671	1639791	1850658	1648784	1215591	2014017	1667166	2080563	1416371	1159958	1105197	1100451	2313851	2531991	1933723	2501705	2630901	1837454	2016535	2084324	1900066
PE O-35:1	Plasmenyl-PE	10.191	3385597	67	716.559	+	1905351	1492171	1363603	1529295	1483114	1804807	1673840	2155007	1972623	1804194	1273732	1391744	1557613	1467185	1270085	1862915	1569227	1662755	2754029	2557746	2736556	2603525	3385597	3024248	1838623	1882499	2012519	2370437	2737993	2192136	2416195	2866512	2110282	2212219	2023663	2201630
Plasmenyl-PE P-18:0_22:4	Plasmenyl-PE	10.242	3945319	21	780.59	+	1363798	1260398	1222468	1184819	1254486	1256430	1211045	1278150	1349808	3485944	3560497	2233847	3483249	3833670	2409525	2545087	3945320	3808598	2263594	2412260	2428631	3286305	3000948	2008375	3343005	3092358	2839213	2428512	2716278	2421360	2631656	2513853	2452680	1911237	3062236	2523837
PE O-38:2	Plasmenyl-PE	10.319	2292912	38	756.591	+	351222	308551	258136	295238	306394	318841	219529	315583	271857	748180	827569	547526	1041794	1056004	582908	775424	702334	695216	1011549	1017993	1185242	1717249	1532643	2292912	905496	1368998	1347025	1138299	1332830	1101111	1079946	1446459	1083075	1145117	1274111	1083413
Plasmenyl-PE P-40:4	Plasmenyl-PE	10.385	9023375	55	780.588	+	1943552	2474927	2501986	2426917	2574540	2770297	2523653	2805778	2708897	8022738	4891184	6666592	7414101	7099298	6827115	8519059	7845525	8009946	5771146	5232846	5765251	6406246	7884831	6908706	4341513	4799042	5332026	7903262	8760617	7106444	7632417	9023377	6730835	7305794	7974907	7138309
Plasmenyl-PE P-18:0_16:0	Plasmenyl-PE	10.533	7347039	69	704.559	+	1972308	1146565	1124624	1121315	1087334	1351258	1299216	2136236	2035346	1751271	892748	1221628	1533030	1248566	1069246	2395787	1338830	1737981	3693211	2634131	3486954	4062605	5385900	4273959	2291894	3000829	3028293	5831784	6293138	4688088	5298913	7347037	4454459	4951916	5458054	5516985
Plasmenyl-PE P-20:0_20:4	Plasmenyl-PE	10.621	2007060	44	780.589	+	603178	542083	549308	540257	545933	627134	569378	667745	660468	1399072	637145	811885	876559	982391	757052	1535553	969022	987840	1656501	1454596	1695681	1525517	2007061	1714677	999141	1132882	1092359	1528056	1770887	1396810	1670619	1349144	1288617	1320355	1976915	1723684
Plasmenyl-PE P-20:0_22:5	Plasmenyl-PE	10.624	960796	67	806.606	+	331728	304226	272599	281944	293364	312945	302167	359715	329859	484948	324804	342406	450632	362093	359403	517508	419418	455274	891527	812896	950784	869320	960796	880571	552658	607150	612239	764886	817575	701484	770731	840634	635508	621426	674864	625467
Plasmenyl-PE P-38:2	Plasmenyl-PE	10.736	10200000	52	756.59	+	3214441	2676551	2871951	2527132	2702615	2976371	2732551	3562065	3326270	3743956	2409407	2795400	2766103	2692768	2756262	3679030	3176047	3400895	7343211	6731600	7604838	8913064	9999997	10200004	6099802	7469521	7348620	6700505	6049255	5823455	6298282	7271556	5316498	5933642	5395107	5774351
PE O-35:0	Plasmenyl-PE	10.743	246708	27	718.575	+	114574	84464.8	73336.6	52666.3	75030.6	102024	69050.4	107380	136906	57085.2	44111.4	65360.9	42981.3	60370	26905.4	92694	57261.8	58071.9	163167	129704	151793	140447	155106	125494	107245	109556	126704	199763	203934	142753	185944	246708	159716	153867	145296	173792
PE O-42:5	Plasmenyl-PE	10.906	174092	26	806.606	+	39433.2	34447.5	37802.5	31609.7	34996	39748	41544.5	47926.7	48601	60087.8	37490.4	53078.3	174092	59728.3	53788.9	80426.4	68546.5	72753.2	124546	114287	126635	106650	148754	136287	79093.8	94619.8	104111	95659.5	103840	125366	113207	122037	87998.9	78449.6	74980.3	73768.3
Plasmenyl-PE P-40:3	Plasmenyl-PE	10.987	17000000	61	782.606	+	1990514	1902135	1826972	1705597	1856741	1970681	1811505	2229442	2160804	11000004	7567169	8156671	9437825	9504401	7645253	11399994	8807604	9954476	10100006	8244728	10100006	12700005	17000001	14799999	9756509	11700001	11399994	13299998	15200008	12099998	12599995	16399991	11100002	13299998	13600002	12700005
PE O-40:2	Plasmenyl-PE	11.111	1340802	38	784.622	+	171796	80022.4	95525.9	80229	80834	116946	137321	146524	180105	962580	626066	755980	902156	736524	618342	1147181	658306	956324	690978	624748	677902	1132788	1322022	1340803	699507	1048048	721841	929832	1093742	1032949	1005693	1212100	920943	941831	1132890	913450
PE O-42:4	Plasmenyl-PE	11.173	417036	32	808.621	+	126045	118048	102618	103880	110316	107332	115498	134720	123951	173195	158153	182047	183839	184470	166095	241778	156966	208615	331169	321917	281913	332495	417036	389706	347805	363890	376174	307612	319085	284573	325312	363501	268950	283820	302043	287095
Plasmenyl-PE P-20:0_20:3	Plasmenyl-PE	11.197	2368670	58	782.606	+	345466	273200	253789	254724	254904	317334	303767	380818	353204	590132	372963	448177	235133	464240	401643	610116	444380	537112	1714017	1470202	1740789	1826644	2368670	2211488	1354579	1678123	1698780	1581346	1819065	1354929	1533042	1862912	1230400	1481979	1370199	1267168
PE O-36:0	Plasmenyl-PE	11.318	560590	28	732.59	+	163507	114477	83089.4	90740.1	80685	107500	147083	227909	162332	118544	57493.2	73227.9	119310	74809.8	63283.7	178304	76101.5	113257	283385	228288	277038	447799	459568	387190	257775	299616	221910	367394	322773	378850	305135	560590	257089	292051	316564	307441
Plasmenyl-PE P-18:0_22:2	Plasmenyl-PE	11.464	2627873	56	784.622	+	644574	492774	478808	487795	483591	584552	530704	738441	625506	1656451	1049035	1214987	1342761	1478426	1146803	1793878	1360049	1556936	1606683	1494035	1690149	2005809	2627873	2531600	1524459	1853513	1316181	1792835	1771135	1559420	1587627	2296119	1415807	1702173	1872592	1553817
PS 38:6	PS	7.117	1381517	71	808.511	+	595130	433650	433352	429712	417601	536338	502312	642517	611895	396724	252206	392068	183014	328083	317039	411932	271255	432825	1172904	943689	1173683	1013208	1381517	1178694	823413	908836	939901	891753	963976	785101	925965	1018048	734531	775605	740596	776997
PS 16:1_16:0	PS	7.301	925792	29	734.494	+	817558	624692	508119	528470	638340	646060	710225	895365	872669	312035	259124	332194	257855	235228	201232	366395	206216	255606	778892	665506	922282	767097	901467	925792	725168	859529	754390	343195	440835	294018	364227	407792	262213	298667	296298	345933
PS 16:0_20:4	PS	7.364	523376	51	784.511	+	285219	240575	206681	236542	242124	277857	260539	320281	314455	210583	153068	160721	163759	145353	131585	156990	143414	166266	488738	419514	500874	507309	523376	493498	364666	412961	399020	320522	295199	278761	369964	332178	256940	286013	288653	327600
PS 38:5	PS	7.437	833748	32	810.526	+	466562	281969	278790	223236	311512	445844	374320	417388	503327	253220	163587	213600	292005	254190	261017	359647	274666	262994	794545	707239	653398	361091	833747	721607	514296	655291	650696	297418	633858	610293	584805	715053	540613	489790	370083	354259
PS 16:1_16:0	PS	7.442	2191013	58	734.495	+	1877091	1321828	1145621	1376585	1151050	1758547	1424267	2191014	1990629	837109	369390	503660	700240	605719	478505	805030	486917	703642	1741042	1339233	1609083	1709780	2108021	1767925	1440695	1673831	1829167	906204	1023268	852380	978616	1141470	839588	936968	828666	829839
PS 36:3	PS	7.811	1313182	45	786.527	+	778182	664444	593180	719349	723628	808886	906662	1026293	964873	309606	221040	233459	346787	272636	353525	321771	306814	284026	1250603	1048501	1139785	1045308	1313181	1160777	1041016	971476	1131879	792494	698186	630602	669904	692567	507996	741276	659518	736695
PS 34:2	PS	7.817	397443	29	760.513	+	329547	233632	184671	263894	204019	204657	207669	343840	397443	122800	92805.4	101210	109274	113553	116391	143113	90943.7	133980	304766	227634	246464	259741	341238	312748	227620	304306	300344	229800	263873	157248	207477	322685	153373	179472	199130	226108
PS 36:3	PS	8.069	1721279	24	786.527	+	187074	313451	112134	142082	92528.2	369641	161894	232595	237775	276604	81459.6	116663	133762	112709	141484	197210	101625	219471	813553	593411	794505	660506	1721279	1120107	628708	775607	930255	514914	364474	266107	442801	658698	363304	436822	377812	416662
PS 18:1_18:1	PS	8.346	12400000	41	788.541	+	6983420	5003986	5378272	6334591	5830489	6087459	6244216	5017520	7886770	6021670	4449491	4044326	4887001	5198101	4231219	5863427	4290524	5299088	5346575	4906767	5377803	6356453	6543747	6365771	5877490	5794242	6784807	11299997	8741088	7821943	12400002	9351170	7722672	11000004	11499993	9529427
PS 18:0_22:5	PS	8.367	35700000	50	838.557	+	13500006	9069975	8493003	9300668	8556036	11799995	10599998	13600002	9830414	23500015	12599995	17800011	19999993	16899990	14000005	26199984	15599997	19499995	28999986	20100006	27100002	25199989	33600022	29599997	16299996	19900004	16800011	19599995	33099994	23599989	29200003	35699990	22400009	23999999	23900005	24700008
PS 36:2	PS	8.502	23700000	26	788.542	+	6983420	8366412	7891818	8153803	8399406	9513528	8424952	10800005	10800005	8989359	6320353	6872040	6912571	3008325	4481738	8960063	3115124	7663843	17399997	14300004	18200004	18899996	23700012	10299998	7894020	13500006	17500006	16500010	7392323	5620422	19599995	7593365	5813617	9958109	9775076	9421942
PS 18:0_22:5	PS	8.708	3697064	33	838.557	+	366030	196735	263854	323455	228740	172297	329712	526054	514165	824919	807844	812762	872098	1071635	804329	2016591	1245893	1176380	1554897	1115961	849356	946908	2069882	1447274	633914	758226	842483	1491264	3697066	1151069	2137460	2680397	1562218	1797385	1787264	1831141
PS 38:3	PS	8.721	20900000	70	814.557	+	4576002	2920607	2718376	3094284	2903110	3802600	3415851	5209624	4686533	6171591	3417039	4126148	4751491	4140958	3402896	6620673	4136476	5233282	14999998	12799997	14200004	12799997	20899998	16399991	9974579	11399994	12099998	11499993	12999994	9516875	10900000	14499993	8730036	9822074	10200004	9248323
PS 17:0_18:1	PS	8.724	4016292	52	776.543	+	2060841	1435833	1382054	1518394	1420029	1716396	1716993	2484342	2295175	2943069	1661276	2254509	2506774	2208580	1814283	3288061	2135254	2761174	3080447	2863531	3187000	2697960	3880312	3080737	2269035	2613460	2768851	3155171	3620108	2693413	3414898	4016293	2551114	2736813	2644826	2772455
PS 42:6	PS	8.979	17500000	60	862.563	-	7331832	4262013	4092054	4437923	4484844	5591724	5668457	7862232	8430334	8971609	4846639	6815067	7796101	6875202	4501518	9840687	6033720	7732112	15100001	14000005	14400003	12400002	16100001	14999998	11200005	10599998	11899994	8741481	7933936	6485147	9144952	9783738	7194502	7614869	7106181	7187258
PS 18:0_22:4	PS	8.985	10400000	69	840.573	+	3728594	2860262	2655737	3516155	2635629	3507051	3191144	4937788	4179093	10399996	6141515	7608952	8938967	7446754	5911350	10299998	6913274	7303350	5069824	4397635	5678966	4706632	6025796	5862357	4150379	4569708	4886020	6509913	7856278	6474678	8082751	8757166	6204421	6548515	6440324	5948636
PS 18:0_20:3	PS	8.997	4529985	53	814.557	+	547197	339402	264672	303691	272021	429700	367496	660456	703145	1083249	608570	848676	806178	849199	595703	1044889	810128	867903	2658984	2523977	3185411	3481919	4529984	4102226	3296518	3654259	3852265	2535978	1751505	2416240	2781833	3669247	2146794	2536649	2734510	2757147
PS 18:1_20:1	PS	9.192	24800000	29	816.573	+	7441833	7496351	5677832	6865238	7491804	8160338	8176212	9223646	8901335	6942795	5256087	5386897	6750485	6489101	6229580	8036018	6143919	7359578	8569915	24800005	9248336	11499993	10900000	9770101	7520463	7317780	7723295	7441194	7227583	7892736	8436388	8831437	8772868	6553374	8812869	7634516
PS 39:3	PS	9.213	1359082	65	828.573	+	499130	277419	278227	286972	256435	366374	335548	542655	469025	1053652	540172	710021	954548	629878	505442	1117501	676407	920870	1177332	959160	1330886	1154890	1359082	1240599	832762	991426	1107428	1086484	1188523	780256	1035289	1309894	820100	905140	974437	866188
PS 42:5	PS	9.284	1381957	34	866.589	+	1222277	867455	812005	801670	736154	1089553	982492	1381957	1236587	789224	396580	630589	697572	534023	427585	1002366	585611	806255	754592	544582	805425	689424	942182	706165	299403	453592	530041	994990	1024846	985715	930983	1129962	884857	907242	399892	741610
PS 38:2	PS	9.409	19500000	49	816.574	+	8411952	6986365	5677832	6813680	7354851	7357904	7644596	10399996	3598369	8918369	4571557	7267741	7395305	7320819	4541785	10100006	5796900	9392864	13400001	12599995	13799995	14900008	19499995	18399989	12799997	13799995	14700000	13500006	14300004	12499995	12900009	15399997	11599995	11499993	13900008	12999994
PS 18:1_19:0	PS	9.631	1152766	69	804.574	+	735892	425389	376397	427174	434014	585087	524206	839349	788746	931733	497558	650276	767539	609045	478895	1111608	626752	890460	826868	758384	907840	770915	1152767	865204	620564	682865	793169	898159	906675	752464	816680	1056758	669329	744373	724803	772818
PS 42:4	PS	9.65	980561	26	868.605	+	455993	371735	411474	375473	411107	431818	323019	432575	458345	545034	597138	568855	394172	369978	554557	435601	349614	690732	368218	477288	594947	633028	814415	735882	609546	604182	656176	492257	481464	603121	806726	929267	771186	503145	980561	878816
PS 22:5_22:0	PS	10.136	995192	28	894.62	+	865734	486004	478076	581501	517968	730124	682387	995191	852493	363309	207736	261315	368860	284512	284366	538232	301459	447850	345615	349618	441886	354346	332457	413222	229840	226171	244734	329265	495519	316692	405685	304973	329494	328092	332664	313013
PS 42:3	PS	10.304	1274374	29	870.622	+	1274374	628475	716621	382092	800143	883473	538604	869919	725174	724561	79829.9	80543.2	90070.2	80091.5	694304	740585	535610	256448	854828	855630	517874	703604	647197	678567	995180	1070667	1082054	632723	652601	589181	622949	711251	210678	423025	594531	651261
PS 41:2	PS	10.478	360323	34	858.622	+	268086	262189	174253	258697	201458	278404	263438	360323	247499	222151	159846	180824	200556	161309	135208	316516	187555	197788	173499	173653	222580	181515	234071	156090	129485	135442	158452	150228	130616	141479	187743	209135	120186	142080	142362	98525.2
PS 39:1	PS	10.502	504679	38	832.606	+	354793	230537	254937	297914	237790	351339	323164	474628	504679	177674	111291	146061	181872	159202	94959.4	267517	144779	215776	235793	147692	228096	186260	328409	190529	126570	146130	161664	180746	211057	138929	203830	195163	130852	170153	151684	152251
PS 18:1_22:0	PS	10.861	12300000	71	846.621	+	10699994	6506695	5871890	6602160	5890629	8607955	7665484	12299996	11599995	7385534	3912119	5402059	6080237	5059733	4075964	9044099	5313224	7196385	7438568	5937165	7785492	6948681	10200004	7925507	5388407	5749936	5760108	7864873	7850931	6471264	7893634	9757000	6278595	6804551	6581906	6811644
PS 46:5	PS	10.93	499974	22	922.652	+	417772	265496	245256	281032	238694	360728	299235	381983	499974	204118	100452	153582	125588	144199	97303.6	242523	116969	198941	108666	101216	125605	97571.2	146224	94265.9	62950.4	74024.9	68282.4	137237	137166	131180	149754	148379	134286	142792	109378	134871
PS 41:1	PS	11.297	516648	38	860.637	+	430586	275349	244672	283996	236944	360098	349707	516648	510679	296179	154214	199566	240734	189068	155763	350888	181082	264188	197483	179555	242523	207411	287694	192784	156501	147442	159048	205877	99670.1	154907	213931	194741	149949	184259	157989	177211
SHexCer d36:4	SHexCer	7.173	61691.8	35	800.488	-	50096.3	52810	54679.7	53370.6	58069	53037.6	56479.4	52867.7	48319.7	49409.2	48391.4	57168.1	54138.6	50530.3	55879.2	53115.3	46773.6	52910.2	49214.7	45224.7	45007.1	61691.8	59220.8	59225.3	51863.9	50238.8	48702.4	35705.6	33856.4	38707.5	37984.5	35749	35400.6	39795.1	39611.8	41290.1
SHexCer d36:4	SHexCer	7.391	55879.2	30	800.488	-	50096.3	12614.1	10189.7	9103.61	13692.6	10608.7	13964	9326.27	9428.5	49409.2	9273.79	13211.8	9832.52	14221.2	55879.2	10946.2	11177.2	17567.6	21300	20410.7	21554.4	26215.9	27823.5	27395.6	22733.2	22762.2	21433	17783.8	15840.1	16582.4	18849.9	15383.5	16038	16262	17327.6	14124.1
SHexCer d40:2	SHexCer	7.946	9144316	37	862.623	+	2466336	2450174	2195364	2425506	2369099	3121530	3043404	4022431	3908253	6943272	3844211	5384803	5814524	5184121	3758954	7602295	4970826	6235348	6360421	5661177	6265377	6315508	7834093	7286810	3790649	4185303	4305651	7161297	7744552	6424371	6574392	9144311	5886005	6591755	6374235	6443603
SHexCer d38:4	SHexCer	8.024	532894	26	828.519	-	428404	428545	489916	488040	509836	494942	491872	463100	450906	431936	458378	413336	460674	325367	419394	440474	465039	532894	321881	442494	399617	459794	301018	384468	496082	260848	445940	267655	270062	276069	269317	176433	181998	298064	274746	289611
SHexCer d42:7	SHexCer	8.1	54338	36	878.536	-	43246.7	54338	47728.1	44130.4	51668.6	46403.7	49952.8	41248.9	41795.6	39434.6	42860.8	44618.2	40290.8	36148	43743.2	34283.5	41416.2	44894.5	42604.1	45320.9	41143.8	45226.1	38971.3	42205.7	42325.1	42826.2	41999.1	44606.3	40939	44711.8	44547	39053.3	47427	47593.8	44756.4	43800.6
SHexCer d38:4	SHexCer	8.186	541883	29	828.519	-	474151	541883	500569	466719	506746	474162	480295	440947	465104	315528	320827	312336	328692	229750	301895	282403	310247	310684	385135	414604	443802	451353	437386	514440	441037	529748	425566	430974	270062	429751	437505	433002	442248	453421	460384	407662
SHexCer d40:5	SHexCer	8.274	323946	34	854.535	-	289037	319499	289530	293079	285094	274993	288350	273138	282683	198826	229308	223313	237115	238878	217006	197606	225185	227212	214364	228302	140079	157372	323946	175038	169369	249526	149038	195207	213958	205598	211202	205868	231561	243461	222868	230328
SHexCer d38:4	SHexCer	8.402	466719	33	828.519	-	60483.2	54487.9	54851.5	466719	53957.5	61358.5	58689.1	64380.6	61614.2	64760.7	53942.9	58884.2	62468.8	57054.7	51718.1	68861.7	56419.8	63483.9	117330	111653	125342	124160	152990	144921	107416	135339	113228	133342	149834	130971	140974	161250	126942	133369	127659	129308
SHexCer d39:4	SHexCer	8.517	88422.3	36	842.535	-	73601.9	87853.8	84280.1	75416.1	88422.3	81325.9	84277.8	76501.2	76586.7	57286.4	59141.9	66559	63050.9	56734.3	61156.7	61109.1	63130	62969.3	59231.5	62965.6	59932.1	57839.8	64088.3	55711.7	55692.3	54701.2	51121.9	51018.6	49269.5	50370.2	56972.5	53520.5	51014.3	50129.3	48942.6	51273.6
SHexCer d42:6	SHexCer	8.803	80064.2	35	880.552	-	10559.2	27259.1	26486.4	24786.8	29284	26893.1	24935.9	18951.3	24200.1	21255.9	29112.7	28253.8	28620.7	28722.4	29707.6	18101.9	32194.8	29223	48909.6	57911.8	54093.7	67795.2	53700.6	66893.2	80064.2	73019.2	67982.5	43916.4	41942.6	50979.9	43159.6	38550.8	46454.8	54027.5	48082.8	44530.7
SHexCer d38:3	SHexCer	8.887	313037	36	830.535	-	242012	181323	172616	182831	179353	222881	202722	273594	279226	207539	134381	164470	197162	171460	138882	249588	157084	211686	141850	130602	142378	131530	162018	157458	119964	131294	125378	283580	286620	276898	292799	313037	268502	294178	296764	284944
SHexCer d40:4	SHexCer	8.985	1863236	36	856.551	-	1661408	1778230	1746300	1671978	1782736	1721607	1755374	1528697	1685788	1632035	1771795	1784598	1834565	1606585	1746113	1609615	1837862	1863237	1607484	1679184	1606813	1705540	1610107	1613537	1651994	1677511	1696661	1641843	1569723	1688110	1661625	1493128	1707129	1715069	1728792	1600292
SHexCer d42:5	SHexCer	9.078	883505	36	882.567	-	747787	856817	883505	824713	792232	849682	839030	745039	761021	699160	860710	835132	804492	803177	704580	697957	661534	804420	687164	715459	600806	745715	501008	593737	789659	678516	716762	718748	536397	768179	791646	657539	792715	854060	878762	801744
SHexCer d41:4	SHexCer	9.445	66200.4	36	870.567	-	43656.3	48355.7	53257.1	47717.8	49739.5	52357	50530.7	47733.6	47025.4	54093.9	57675.5	59806	56752.6	53086.2	52761.5	58919.2	61613.1	61433.6	59951	56208.9	66200.4	56464	59286.8	55325.4	49033.4	49668.8	47806.6	61832.1	64816.6	61145.5	62463.7	57725.9	55582.8	58019.4	52236.1	53802.1
SHexCer d44:6	SHexCer	9.709	45686.9	27	908.582	-	2444.7	3505.99	3875.46	2848.34	3106.37	2850.73	3134.81	2236.07	9889.01	17956.2	19959.2	19881.3	19928.3	21036.8	14476.7	19833.6	19126.8	19632.8	32504.8	36491	34956.2	39166.8	40496.7	40671.2	38986.9	45686.9	39223.4	34141.9	35641.8	38440.9	34873.5	35456.2	34073.3	34400.8	36703.4	30231
SHexCer d40:3	SHexCer	9.798	173597	35	858.567	-	86328.4	55573.1	55623.5	57421.6	55865.8	72526.8	67496.5	93262.3	95422	100298	61275.7	78470.7	86106	76468.5	58682.3	115792	70475	102135	63524.1	59477.2	67579.7	62105.5	77779.5	68850.2	49338.8	59699.8	56945.2	141784	145768	140216	150225	173597	128501	139386	137619	138307
SHexCer d42:4	SHexCer	9.879	1231135	36	884.582	-	668165	646857	641153	613696	660902	668682	637269	663906	675969	1071849	987228	1047433	1092744	1041064	999961	1109010	1059021	1111432	1120674	1151160	1209833	1129025	1231135	1184559	953298	1068312	967272	1174804	1165147	1187879	1178269	1175016	1108503	1092766	1123091	1090646
SHexCer d44:5	SHexCer	9.907	419849	36	910.598	-	378195	402380	399540	386935	389288	329331	383412	359240	360404	346234	382485	364184	374748	377735	317573	357159	419849	401347	309221	335919	252710	351254	248987	258044	282977	276392	363188	205899	237627	246628	135689	213503	305078	236265	238680	330843
SM d31:1	SM	6.253	319400	36	661.528	+	161136	173588	182751	154440	175252	183490	152198	173205	179840	222143	248241	251320	239281	241407	239304	260757	254897	258744	249107	278286	283058	311136	307644	319400	236791	275383	274251	203264	213036	212096	235047	220049	215477	178283	201196	204542
SM d33:2	SM	6.455	227045	36	687.543	+	164159	158526	176618	132448	148759	202463	153745	182850	166982	172889	158357	165350	151849	156621	192751	166842	167366	180147	141184	227046	184871	193579	177589	185399	147486	211629	168657	176199	172998	179496	162412	153986	187515	140386	139803	153684
SM d32:1	SM	6.751	495362	36	719.537	-	194666	208413	196692	187225	211074	206286	195935	206289	207455	311555	295035	317569	313775	297894	299118	335795	312594	340472	407939	412526	423752	458000	490860	495362	391606	420910	406420	278453	284102	270835	287584	300763	270631	264584	260881	273511
SM d32:1	SM	6.809	23600000	35	675.543	+	9088292	9041755	9117765	8766816	9252139	9639413	8925115	9129043	9539083	14000005	13900008	14099995	14499993	10200004	13299998	15699994	14600001	15599997	19900004	19699987	20400007	22799987	23599989	23599989	18699990	19900004	19699987	12799997	13500006	12400002	14099995	14499993	12900009	12900009	12599995	12700005
SM d34:2	SM	6.923	613201	36	745.553	-	348175	414374	381305	358735	391594	392942	355510	381105	389836	387097	401355	414305	398319	398866	401083	420482	424570	458536	526440	549201	540490	611453	579028	613201	552469	541896	538522	389462	393159	387446	447344	414604	397233	370077	375214	396444
SM d34:2	SM	6.983	33300000	36	701.558	+	17200007	17800011	18200004	17300010	18099991	18499997	17500006	19099995	18299990	18099991	19399993	19900004	19599995	19000009	21699990	19999993	20200012	21900007	27899982	30099993	28499983	33300013	31300017	31999991	27800016	28400007	28300009	18200004	19399993	18299990	20200012	20699998	20400007	18499997	20300005	19399993
SM d32:0	SM	7.147	41553.9	25	721.553	-	5012.04	4199.79	4577.97	3565.23	4095.68	5757.74	4144.49	3949.09	4356.51	14851.1	11336	13149	14575	13165.7	12813	15018.3	13384	15913.8	30485.2	29455.4	31400.4	37738	40941.2	41553.9	32018.6	37419.7	36020.4	12408.4	11555.3	11035.9	11622.5	12012.4	9642.99	10642.2	10773	12048.2
SM d32:0	SM	7.204	2844249	28	677.559	+	315970	305444	316239	275882	317432	333072	278860	343398	335773	893120	816570	802124	863580	816890	797330	967353	833058	962875	2033452	1904802	2158365	2472504	2769675	2844251	2112166	2255901	2223040	772650	809805	743294	790918	835424	711276	730992	736859	764602
SM d33:1	SM	7.298	345554	40	733.553	-	11924	31378.3	34336.7	30020.5	31855.6	32404.8	25022.2	36318.1	32102.8	23927.9	24258.8	22338.4	10922.1	22899.5	22654.8	16690	25528.7	28930.5	276700	297396	335498	292384	345554	342669	254411	288584	262931	38765.2	40853.9	18901.9	41924.1	46525.3	37858.7	38202.1	34402.3	34295.6
SM d33:1	SM	7.353	22800000	36	689.558	+	11299997	10299998	9846166	9312369	10399996	11000004	10200004	11799995	11700001	13099992	9983247	10800005	11399994	11200005	10299998	14000005	11299997	12700005	19499995	17900000	19699987	19999993	22799987	22400009	14999998	17399997	16399991	15300009	16100001	13199991	15300009	17200007	12700005	12599995	13400001	13099992
SM d35:2	SM	7.526	495519	36	715.574	+	251986	280806	278412	239188	259048	298622	247783	279982	275369	336482	331076	360871	322860	327646	338807	352716	360605	333448	450190	448181	460909	483854	478345	495518	401697	437915	425251	327181	314763	331411	365604	347006	350848	284461	324067	289354
SM d33:0	SM	7.741	598607	36	691.574	+	89398.7	85521.9	86580.7	77842.6	85796.6	104436	82409.5	116162	105387	251926	141528	177515	214409	161202	148788	223036	164261	214292	433888	403005	411862	458422	598607	534358	325151	374508	449801	237911	256555	196041	231900	256903	158585	180970	170961	168021
SM d34:1	SM	7.842	7154572	36	747.568	-	2650865	2298600	2188062	2157076	2191012	2571757	2356529	3177181	3024915	4144173	2657490	3253068	3696738	3147984	2764897	4303505	3097641	3719579	5863217	5573501	6378484	5483767	7154569	6675897	4695203	5913843	5335150	5075900	5293354	4329265	4951392	5756523	3944021	4431738	4117620	4435554
SM d36:2	SM	7.992	142080	36	773.585	-	37055.6	43490.2	44041.2	39798.5	41945.5	39577.6	39892.6	40588	39572.2	89685.6	94483	94787.5	95605.6	94994	94564.7	95348	113638	102328	124338	132666	113257	140178	139474	142080	136110	139357	123516	117593	118317	112080	116745	111099	116464	114337	112621	124789
SM d36:2	SM	8.052	23500000	36	729.59	+	4957490	4703833	5036614	4404087	4837971	4862736	4499198	4970800	4927361	10699994	11100002	11100002	11599995	11499993	10599998	13400001	12099998	13400001	17699996	18099991	16600003	21800000	23500015	20699998	17399997	16700006	16399991	17200007	16399991	16299996	11799995	18499997	16299996	15100001	17500006	16100001
SM d34:0	SM	8.21	795068	23	749.584	-	95124.6	77290.8	77849.7	70272.9	73577.5	87295.9	79330.6	99975.4	105064	328018	215068	266190	307971	263368	217679	344231	251688	312725	611547	611558	677772	655048	777169	795067	574004	693062	658375	297476	296563	282392	298103	325564	263090	277860	273830	269641
SM d34:0	SM	8.272	128000000	36	705.59	+	14700000	10900000	10500006	10299998	9488933	12799997	11299997	15900001	15900001	56499984	28900014	37200016	44599977	38799985	31800002	60400006	37200016	48199993	99900062	79100034	115000000	110000000	128000000	118000000	92499982	111000000	107000000	56399979	57099978	44800019	53199993	61299963	41199991	47199979	44500026	46600024
SM d41:1	SM	8.301	501895	29	801.691	+	155546	105213	157846	131138	137816	193402	171225	202929	197311	469422	323164	341730	410535	412834	310183	501895	371320	394854	212582	234522	244220	196500	252605	221238	182363	156853	173310	319826	359855	300528	336551	366494	311990	284942	287116	308392
SM d35:1	SM	8.407	17300000	36	717.59	+	4471611	3408331	3127222	3164399	3215972	4026560	3573026	5332830	5125282	11000004	5374988	7123423	7897412	7023623	5852251	11299997	6986569	8610926	14600001	13099992	15500002	12799997	17300010	15699994	9123613	11499993	11200005	14099995	16199990	11100002	14200004	17200007	10500006	11000004	11200005	11399994
SM d37:2	SM	8.571	441706	32	743.607	+	137619	103149	125297	83221	107321	125515	122146	127746	131968	147266	142425	209366	200536	157730	171489	248825	181515	158097	377868	360337	380164	405428	434322	426158	411538	363269	441706	321218	313183	282883	377737	326652	265660	272148	265984	322842
SM d36:1	SM	8.859	1084143	36	775.6	-	163500	124067	120911	115897	115881	145414	129480	186500	180794	538321	361365	429755	514560	450664	360818	622484	416647	522389	811814	791450	882798	897742	1014048	1009608	746573	883681	800677	953718	983100	919550	992381	1084144	891360	928484	915755	892672
SM d36:1	SM	8.902	219000000	36	731.606	+	30699985	21699990	20100006	20599995	21800000	27000011	24299991	34000003	32700007	111000000	65500043	78900025	98100046	81200019	62900018	117000000	79800008	105000000	170000000	124000000	181000000	172000000	219000000	202000000	140000000	165000000	169000000	174000000	198000000	155000000	181000000	216000000	153000000	164000000	157000000	158000000
SM d38:2	SM	9.063	3529754	51	757.624	+	1045246	1162519	1191101	1122200	1080509	1358697	1085980	1205819	1005730	722523	1338002	997908	1134396	1023691	937867	977616	1035200	410816	1827489	2526978	2840872	3153816	2159910	3179723	3301949	1922451	2938209	2877915	2998648	3120404	3249745	2825526	2895849	3529755	3285515	2950194
SM d36:0	SM	9.214	57087.4	27	777.615	-	1417.07	929.376	784.746	868.243	733.886	989.656	1292.84	2261.45	2182.69	19065.2	12152.2	15324.4	17110.5	13845.5	11702.1	20839.6	14206.4	16848.9	43277.3	37610.4	45720.3	45622.8	57087.3	55893.2	38120	49384	46975.8	21905.8	23450.8	20846.1	26736.6	27317.8	18734.6	19853.3	22161.5	18971.1
SM d36:0	SM	9.27	16800000	36	733.62	+	627109	397103	405411	357333	380837	546114	478335	688852	780962	5298927	2594436	3481500	4651705	3479475	2935425	6175859	3457016	4478995	11700001	9805402	11899994	12799997	16800011	15100001	10299998	12099998	12599995	6217312	6785838	5271745	6058475	7722427	5283733	5605202	5343925	5484949
SM d42:4	SM	9.313	1628142	36	809.651	+	884628	774623	850189	847285	919084	992639	900487	882214	918921	1226226	1082778	949972	1043934	1083673	1091200	1270125	1251175	1134948	984026	1024674	1207563	1125533	1434867	1305285	1628141	1483824	952385	708057	893957	781777	843279	840518	696682	601840	755173	685402
SM d41:3	SM	9.514	541718	36	797.652	+	355755	335668	333454	336875	350330	334566	332814	346213	336338	319991	323336	330926	318375	297031	323472	337940	338022	338105	527593	484624	512049	520293	541718	534332	512490	413329	514927	284722	307986	287050	282695	291457	264296	274521	290071	320182
SM d38:1	SM	9.586	1479241	27	759.638	+	40465.9	42186.6	51215.3	47074.4	32896.6	51461.3	35351.7	36921.2	36709.2	605029	611542	608554	650965	578036	592345	638093	638073	668617	953790	1041556	1038650	1332758	1479241	1391104	1286208	1288532	1278697	800587	795231	748067	821482	732974	677739	807201	814588	803236
SM d40:2	SM	9.776	101082	28	829.647	-	35833.6	34948.1	35230.5	34910.1	33958.6	38233.3	37728.2	36927.6	36805.6	58455.5	61921.2	63962.4	70006.6	64523.9	61664.5	66480.6	68813.6	75328.3	49944.6	80495.3	71914.5	97513.9	62570.7	84501.9	97996	101082	86320.1	34157.9	46506.2	49030.6	48733.6	44118.1	43378.2	47179.5	47841.5	43194.2
SM d42:3	SM	9.784	308716	64	857.673	+	144574	112909	105556	105558	113771	119461	112886	133758	116694	119906	98668.7	103597	109898	104794	93587.6	110853	111833	111683	270215	288148	301023	303362	297751	308716	240159	231920	259327	182964	174233	179234	147133	179188	193503	174535	173274	165205
SM d38:1	SM	9.807	456667	36	803.632	-	116327	84013.6	83061.7	80065.7	81139.7	101895	86262.6	128196	129044	114167	74173	93574.2	108133	93866.8	70487.2	132109	87113.2	112241	303778	291429	343972	333221	402112	394534	295362	351453	326316	389914	405395	372849	394785	456667	349198	362885	356164	350738
SM d40:2	SM	9.822	22900000	25	785.652	+	6798194	6364610	6242161	6121007	6467141	7073160	6298132	6994276	6923372	13199991	12200006	12599995	12599995	12999994	12200006	14799999	13500006	14200004	18200004	18799988	19200000	22700011	20499988	22900010	22400009	21500008	21699990	6253734	9743658	8915256	8720900	8543500	9528911	8364046	9375717	6234400
SM d38:1	SM	9.849	85900000	36	759.638	+	19900004	13699996	12200006	12900009	12999994	17699996	15100001	24800005	22299988	22000009	11700001	14400003	17399997	15300009	12299996	24199995	15200008	18200004	62499972	54700022	63899963	67399972	85900036	79199968	53799997	64400006	64500039	75599986	78900025	59600031	75900026	81899950	63699973	61499978	63400030	62299999
SM d40:2	SM	9.924	101662	32	829.647	-	67194.8	72584.5	70813.5	62579.6	71849.1	73449.3	67090.2	67840.2	66237.1	40037.9	39868.2	45069.1	44060.1	46841.5	39105.7	48626.8	45886.3	49132.1	89416.6	85055.6	96113.9	93468.9	94908.2	101662	77538.7	93262.3	84211.6	86586.2	81998.9	85775.1	85251.2	85717.6	79686.4	83406.8	81336.7	79888.9
SM d42:3	SM	9.943	25200000	40	811.668	+	10800005	11299997	10500006	11899994	11100002	11399994	10800005	12200006	11700001	17099994	17099994	17300010	16899990	16500010	16399991	17699996	18099991	17800011	19200000	18200004	19499995	22000009	21000013	21000013	25199989	22099999	22400009	13400001	14300004	14200004	15699994	14300004	14700000	15100001	15500002	15300009
SM d40:2	SM	9.982	17600000	28	785.652	+	10500006	10500006	10399996	10100006	10599998	11000004	10699994	11499993	11499993	4787654	4047583	6265675	6490156	6120854	5517970	7182651	7007494	7126512	15100001	14000005	15399997	16500010	17399997	17600008	13600002	14099995	14900008	15200008	14700000	14099995	15900001	16600003	14200004	14700000	14700000	14999998
SM d42:3	SM	10.009	859498	40	857.672	+	206090	122560	175518	191153	97867.4	191578	216592	224378	226432	277157	212057	222339	231595	220845	205655	234556	216794	233512	552914	635843	607334	773844	859498	725361	716097	795282	741003	627600	676189	595988	632566	735248	554878	593147	635850	609210
SM d42:3	SM	10.157	15100000	36	811.668	+	4597359	4252895	4241238	3837732	4419112	4561559	4225807	4491501	4618339	4981194	4735712	5614866	5390915	5545336	5530488	5448372	5596805	5837083	10599998	10800005	10900000	14200004	12700005	13199991	15100001	14499993	14099995	5684908	5820169	6182223	6001094	5906920	5987638	6611366	6804569	6347417
SM d44:4	SM	10.166	328395	30	837.684	+	118813	98530.3	122806	60496.3	124310	123203	101875	119199	136041	172083	166992	179321	172762	171588	173311	185791	159639	179442	219706	244993	212152	183046	278579	276484	328395	265211	157703	122317	135458	109417	117991	111792	78079.8	146665	104896	115727
SM d38:0	SM	10.172	9197718	36	761.651	+	861426	529482	533110	529329	500176	865047	633457	905899	890772	2226205	1224851	1636884	1854623	1543853	1272099	2373548	1464570	1974546	6745605	5875346	6785829	7581589	9197720	8326192	6028051	6929581	7589792	4100643	4112870	3584755	3885717	3245220	3331428	3689741	3622708	3650840
SM d40:2	SM	10.197	11100000	27	785.652	+	3744634	3365155	2318702	2427463	3328144	2728107	3790849	3985467	3913263	1405772	2237811	1449380	2530589	2342808	2204464	1535560	2246689	1556092	8808105	6763474	6607897	8667417	7893895	11100002	9506638	10299998	7805827	4477219	4473267	4105688	4452639	3669179	3378685	4250354	4056996	4043144
SM d41:2	SM	10.204	51780.9	37	843.664	-	24312.9	20982.5	22849.5	20917.2	25770.3	24195.8	19954.1	23475.4	25470.2	40004.1	33017.7	31077.4	38586.6	37398.2	34624.5	40243.4	39918.2	30709.6	47075	46247.7	48584.4	48035.2	51780.9	49758.2	42152.6	46535.6	46419.7	34998.1	34421.4	31233.1	33263.3	35851.5	30477.6	27105	30918.7	32204.9
SM d41:2	SM	10.24	14600000	36	799.669	+	4913674	4180331	3899097	3695194	4050287	4419503	4242209	5465998	4880235	8657613	5975183	6781031	7003455	6824065	6494302	9408387	7384763	8091646	11399994	10699994	12799997	12799997	14600001	13400001	10699994	11999999	11000004	8160521	8969438	7196975	8462818	9055441	6440035	7424537	7541023	6916684
SM d39:1	SM	10.28	5097186	29	773.652	+	1941208	1075357	892484	968411	960822	1390743	1209803	2176740	2122672	1068134	406277	541578	810881	637577	428881	1106602	510015	735911	3526598	2692348	3844028	3315027	5097184	4214303	2480843	3097219	3417125	2649901	3440675	2096756	2651342	3524612	2105111	2329013	1891257	2135234
SM d43:3	SM	10.382	623344	36	825.684	+	203890	197350	155453	179436	304198	194701	190267	237033	209699	291812	255957	270481	298786	267725	274767	340964	300138	294172	488256	448336	338688	559158	623344	619188	466959	506198	520617	333074	309673	280464	330077	296002	280791	274751	281039	291934
SM d42:2	SM	10.616	1789085	36	857.679	-	492412	450121	451390	432600	494020	474521	445016	504494	521679	1185615	991195	1081118	1167426	1129988	1043247	1246728	1076333	1205229	1410199	1434369	1578883	1632579	1789085	1769735	1624915	1755437	1628974	1189384	1160309	1166955	1206183	1411163	1081640	1176118	1187147	1164773
SM d42:2	SM	10.66	325000000	35	813.684	+	59199994	52399968	48300016	47299990	49800021	55299979	52200002	67099992	62999970	178000000	115000000	140000000	152000000	141000000	126000000	189000000	144000000	160000000	221000000	224000000	238000000	262000000	325000000	284000000	220000000	242000000	235000000	208000000	225000000	184000000	201000000	229000000	172000000	178000000	199000000	176000000
SM d40:1	SM	10.661	1370288	36	831.663	-	554457	423384	394768	413626	425230	508496	449731	707304	647479	572412	342505	430950	518118	428277	337096	675428	409086	536993	1075157	993535	1122703	1120003	1370288	1235881	941988	1080302	1021894	939172	963429	933304	1029696	1180341	864604	893140	887104	907913
SM d40:1	SM	10.706	207000000	36	787.669	+	73799995	47199979	44199998	44699975	42699994	62600034	53499967	88200021	83399958	91299959	40999976	53799997	63200018	50299996	41500006	95700047	49499977	69599987	159000000	136000000	164000000	160000000	207000000	178000000	115000000	127000000	140000000	139000000	156000000	123000000	146000000	177000000	116000000	119000000	122000000	124000000
SM d44:3	SM	10.839	2120833	36	839.699	+	702288	620009	567740	544481	660672	664452	643573	796679	700416	1095388	1001267	940370	1138185	1022857	1007998	1153529	1093002	1206851	1643183	1495893	1562239	2035031	2120832	2050178	1949512	2041844	1843559	1154052	1054483	971203	1156523	1276189	937816	925616	998290	976758
SM d40:0	SM	10.958	73346.1	25	833.679	-	8509.14	4374.17	5176.04	4174.16	4815.41	6376.77	5064.96	8259.51	8925.74	19335.2	10305.8	14957.4	19465.1	14870.4	11382.4	25811.2	14715.5	20530.6	52665.8	45043.1	53406.7	60720.3	73346.1	65065.8	43645.8	52467.1	50567.8	24309.8	24553.4	23182.1	24756.4	30227.7	22512	22293.5	21602.1	23708.5
SM d42:1	SM	10.967	18200000	54	815.7	+	1062671	955798	931974	854560	933763	1073386	1027727	1129398	1162825	4907850	2902699	3762907	3805578	3837696	3487087	5722763	3764101	4679524	9910643	7845971	11299997	12900009	18200004	16500010	9120622	11100002	11499993	5274980	5585311	4239461	4947407	6024019	4045342	4380031	4717921	4755896
SM d43:2	SM	11.051	2890222	35	827.699	+	826986	719805	605774	649898	685735	829140	707976	1006798	901370	1807065	918445	886328	1445629	1200149	892698	1939781	1113908	931110	2034237	1772229	2154764	1995172	2890223	2327520	1559363	1966099	1971771	1084480	1752974	1299700	1534439	2033554	760120	1294869	1250439	1374261
SM d41:1	SM	11.059	159807	36	845.681	-	82114.5	55217	55808.7	56811.8	56087.9	74883.9	61820.6	94694	90821.4	80656	45158.7	62692.4	69918.1	58438.9	46980.4	91518	52329.2	76249.4	126951	115958	139236	120824	159807	134756	96707.9	121820	111645	98625.4	89267.2	86016.9	98721.2	121434	80248	83597.2	81274.6	85829.2
SM d41:1	SM	11.102	18600000	36	801.683	+	8134250	5297561	4887602	5112058	4794336	6924013	6620550	10200004	8918545	8537030	4146398	5711365	6653226	5666486	4195225	9629579	5263528	7447394	13699996	11599995	13699996	13900008	18600008	16199990	10200004	11899994	12900009	10100006	11399994	8449302	10200004	12999994	8033883	8326291	8178731	8966332
SM d44:2	SM	11.104	435943	30	841.715	+	33196.5	37212.6	20697.6	33797.9	32561.1	34846.6	29392.7	32244.8	32260.2	121427	130338	131626	130358	141407	141068	145945	142680	167939	296786	302364	242652	426266	430864	435944	263495	388893	409329	135604	97154.1	134723	92132	91280.7	134193	145744	160200	142390
SM d44:2	SM	11.378	70638.5	31	885.711	-	10768.7	5020.47	5174.49	4205.28	5144.88	9264.03	4462.56	16724.5	11060.9	45243.3	19564.5	23570.4	28368.2	23198	19361.1	41404.7	24062.6	28587.5	50451.3	35930.6	58313.1	40242.3	70638.4	57202.2	52620.2	63206	54894.3	40482	30906.2	43940.4	46725.3	53982.9	28853.2	28640.1	33124.7	29187.9
SM d41:0	SM	11.379	969215	35	803.7	+	110426	72791.6	64992.9	68505.1	64767.4	90257.4	80843.6	130588	123416	250018	119932	156928	197180	166889	118360	312322	134778	226670	642515	489512	648013	689554	969215	864132	399008	512075	557157	267536	313097	219870	256463	360798	190107	218806	234729	228045
SM d44:2	SM	11.427	12100000	36	841.714	+	2123916	1399555	1262150	1366879	1308016	1875957	1488264	2418186	2306616	5890465	2974475	3906744	4622352	4000628	2922360	6911072	3770407	5076149	8134916	7228997	8724175	9739794	12099998	11499993	6623212	8413298	8209096	7251626	8052523	6530739	7135488	9516447	5358924	5603402	6409338	6089077
SM d42:1	SM	11.437	1561800	36	859.695	-	808452	589363	578144	586101	621119	760164	633950	958894	951974	826196	497713	643567	768716	637167	504916	973334	608383	819981	1332871	1164959	1396424	1279553	1561799	1385119	1001341	1085088	1163403	1181634	1148557	1100434	1205916	1400895	1057076	1089075	1044507	1078250
SM d42:1	SM	11.474	258000000	36	815.7	+	98700028	59899970	56000021	58800000	54799983	83900051	73199959	122000000	110000000	110000000	51600034	71800013	79699950	70699994	51399995	132000000	65400015	91999942	195000000	187000000	204000000	200000000	258000000	245000000	126000000	161000000	162000000	181000000	192000000	147000000	193000000	233000000	131000000	157000000	161000000	156000000
SM d44:1	SM	11.697	331951	22	843.732	+	33993.4	11165.5	51685.8	5370.46	63592.2	66504.8	5061.08	21055	10716.4	97441.4	42864.7	85844.8	78553.4	79504.2	70185.9	139368	84005.2	104905	228279	121882	124979	221252	331951	242872	188080	146946	209725	147685	142145	112659	142153	187184	109196	118375	114827	124502
SM d43:1	SM	11.704	1386031	35	829.717	+	586914	490552	421110	466522	478694	583810	485233	694621	647503	928662	588952	801335	793689	756918	607341	1061846	741601	820088	1169194	1064163	1226684	1055364	1386032	1261174	761161	857176	877717	1058636	1112630	859607	1058377	1178560	787242	820863	882076	834644
SM d43:1	SM	11.834	1581112	35	829.717	+	672933	375052	359762	410299	350612	546681	512946	771926	756502	961041	470292	589540	534076	584614	442368	1087951	547638	853508	1320977	1119857	1335033	1114800	1581112	1326600	822126	956378	1017507	919394	1153987	892286	688300	1266491	883340	805726	745433	881884
SM d44:1	SM	12.164	3270020	60	843.732	+	858047	566166	490868	566032	517443	727760	627523	953676	931067	1721593	897295	1207160	1367477	1188367	946309	2085749	1153152	1574242	2479535	1989564	2441767	2188047	3121427	2555627	1521378	1888616	1921257	2604495	2748645	2204295	2762467	3270018	2180568	2295654	2224451	2247355
SM d44:0	SM	12.401	169813	28	845.746	+	11757.2	6562.46	6690.82	8925.97	7052.63	10758.9	6700.71	15831.6	15442.2	58703	30696.6	45388.6	54921.7	44724.8	36481.7	82536.6	49489.6	60930.8	112455	90014.4	121711	111971	169813	131648	75877.4	74922	93510.4	87802.2	95301.5	79634.4	90982.7	111461	76651.6	79667.3	74996.7	79672.9
SP d18:2	SP	1.799	634724	34	298.274	+	292705	307910	348824	330265	448982	416543	276999	233539	411992	421941	210948	168335	468211	486514	603766	225239	294247	9917.77	232201	293861	580927	410032	357687	151154	329188	202921	324448	326692	272652	341303	309473	634724	341252	284552	446594	70849.1
SP d18:0	SP	2.02	965220	37	302.305	+	162819	106302	128353	129280	138491	31580.4	81361.3	33516.3	169235	338908	203185	226323	289868	248707	337978	383728	305470	297377	689260	543502	702039	709271	965220	905337	606834	601839	590153	343060	397659	306820	304260	99082.9	253192	284607	301909	295899
TG 44:2	TG	13.125	4604527	56	764.676	+	322007	264269	272535	239393	256808	277596	214456	305810	307938	640747	487924	699945	669716	654418	669031	797234	524314	788894	2737581	2181338	2649029	4071913	4080147	4604524	3489010	3393978	3674121	529307	611522	517792	517018	548447	581795	591614	531299	607091
TG 46:3	TG	13.236	2074060	49	790.692	+	198937	221897	236552	212721	203824	168380	228314	230445	109747	337273	387473	362902	310630	367679	314368	349551	348947	360129	1194039	1014362	1277170	1982703	1726800	2074060	1685006	1200127	1466297	270718	255479	247355	251713	253028	255977	291643	294845	313983
TG 43:1	TG	13.27	1755371	49	752.676	+	130674	123633	110430	117832	91626.9	147047	124544	94283.5	95542.8	168950	110232	139557	154952	133338	123239	179822	133548	173096	330154	292410	350184	472974	592430	627408	342145	396371	374268	170136	164964	145614	131246	157018	156592	169743	182834	171989
TG 45:2	TG	13.392	2329973	59	778.692	+	220508	297768	126467	160173	187977	221817	217126	108873	224050	288664	167729	163570	239194	168810	250827	194170	237874	287044	488975	402268	477158	668736	673381	592404	582115	560703	586589	206772	213036	163807	166700	168996	156500	199761	228893	245952
TG 47:3	TG	13.527	1187810	49	804.708	+	156481	129340	155992	116631	152172	128638	164837	117064	164333	220879	158601	191939	192897	201756	164336	173198	186295	188145	319709	353216	351044	539899	446042	565741	398609	364459	409940	184529	188026	177523	139335	181610	185069	167644	174149	197976
TG 54:7	TG	13.806	1878705	33	894.753	+	1417043	371292	157183	392355	225409	194709	140834	200739	150406	245487	189928	211212	233748	222890	379447	277898	232107	252926	1050926	844169	1150110	1402160	1323249	1479603	757185	894486	913714	292094	288837	271029	202114	358855	421053	287683	236169	243598
TG 47:2	TG	13.915	4623644	55	806.723	+	1140856	905570	941916	1071627	950666	1059029	972920	1190563	1227683	1438052	1039718	1197539	1295890	1259663	1036498	1582419	1237877	1388515	2716885	2178323	2630442	4034932	4141653	3928970	2697529	2845315	2784081	1444686	1478895	1236263	1420536	1429581	1240753	1287433	1272680	1409053
TG 50:4	TG	13.927	11700000	45	844.738	+	928920	837293	528212	540476	476985	666969	561429	908304	882238	1962165	1185040	1364559	1770597	1555798	1352952	2475955	1462595	2230167	5715028	4559280	5660855	8301966	11000004	11700001	6162573	6462372	6856014	1872629	2251185	1521428	1826345	2096234	1685666	2084779	1961184	2007698
TG 52:5	TG	13.95	9368620	49	870.754	+	844484	679149	726616	611894	591028	822170	720579	1013883	1083824	2012990	1309606	1362057	1858008	1917537	1564606	2217000	1655899	2207360	5796234	4351909	5688321	7766258	8032789	9368618	5604513	5819976	5996780	1960800	1841890	1480842	1811297	2130981	1550408	1992264	2189746	2034326
TG 49:3	TG	13.956	3160039	48	832.738	+	802324	630505	638237	631222	577315	736367	710625	828678	811684	1090568	782633	925648	997855	849650	826128	1187821	919145	1117804	2326382	1995040	2367959	2930198	3160039	2933237	2257846	2461170	2586658	1018225	1033999	842416	1031079	1165806	893685	1024035	1025967	1002350
TG 51:4	TG	13.991	1802956	41	858.753	+	281365	235582	356474	197060	252444	274041	242415	273119	266868	494142	300957	354556	472747	389240	382541	510213	447988	400724	893486	1011616	918207	1802956	1101215	1150314	1199824	1018840	972202	357292	514643	405599	428281	532593	438864	433648	536616	375780
TG 45:0	TG	14.146	855423	27	782.722	+	224716	181465	192045	217680	245873	264057	200193	214481	265403	260179	191455	195362	227914	185054	190533	165138	202233	222209	619054	501924	610367	756174	855423	607977	571924	509332	664828	325935	308943	285479	325460	358266	312270	301589	189527	308829
TG 16:1_18:2_18:1	TG	14.169	771503	34	877.724	+	179787	185929	203940	201887	201854	169234	183963	154757	166281	236602	282912	258794	185367	292298	161978	217820	263623	287080	406994	543270	494766	737469	622190	771503	754977	622259	669347	276373	313929	312659	178446	293574	195039	255485	337969	384967
TG 48:2	TG	14.216	28800000	24	820.737	+	2501900	1780585	1177039	1194711	1123469	2557347	1875823	2377348	2176821	4496867	2377084	2786957	2279233	3553852	2743378	4835816	2911123	3816864	9589078	7128416	17200007	21000013	28800007	1552911	1128489	18699990	19599995	5878321	6021073	4598088	5377945	7347979	4684618	6003380	6169078	5672835
TG 16:0_17:1_22:5	TG	14.219	915427	37	910.783	+	227450	150087	145781	185942	127677	207907	188240	188408	242574	258882	236396	215916	226816	267092	276166	286418	287619	418730	727798	509583	589925	724682	915427	816756	447600	568065	520772	211685	367956	299447	414110	428663	392071	328261	540240	343809
TG 56:7	TG	14.222	9178271	36	922.784	+	1556458	1443592	1699180	1438651	1599824	1626747	1809088	1750787	1637159	1782387	1359650	1803986	1705613	1890752	1488190	1976064	1982731	1873929	5001426	4343184	5161587	6632614	6565055	9178273	3480032	3981838	4884715	2643543	2837603	2281078	2809486	3214743	2333229	2710312	2877516	2836612
TG 45:0	TG	14.225	3906612	55	782.723	+	913725	726524	874013	926123	770028	933505	760295	894839	978265	982869	666655	815915	1272557	817689	759283	988918	807324	901115	1852452	1575255	1685376	1957250	2346158	2139532	2108414	1590850	1577158	973013	905970	906499	939070	1045069	839931	907155	1094992	930342
TG 58:8	TG	14.231	4532465	36	948.8	+	1159582	965085	1056129	1227884	1201807	1253215	1008525	1239338	1337204	1289312	1311101	1333613	1416275	1584682	1537396	1662425	1579038	1578213	3038190	3002523	2649758	3468205	3346600	4532464	2465844	2497789	2886027	1621906	2133716	1920198	1925827	1783891	1896089	2088395	2603824	1853427
TG 54:6	TG	14.236	7116316	37	896.768	+	3182667	3036407	1967188	2951992	2748656	3659258	3094857	4000549	941288	926085	6010058	586903	727398	3313686	2296389	2165754	5233489	1014900	2708439	5258297	2532159	2390020	7116316	3272250	1583876	1820872	2027951	2920746	1381853	988566	2697472	1453333	1008184	1101543	1167144	1772224
TG 47:1	TG	14.238	15800000	65	808.738	+	3424315	2794273	2606362	2738243	2437487	3203686	3086934	3238225	3846779	4308634	2979237	3288474	3830999	3292946	3294706	4536624	3500756	3963744	10900000	8787936	10399996	11299997	15800004	13600002	8920031	10399996	11200005	5345352	5667175	4380384	5446384	7085589	4582334	4598684	5026796	5284948
TG 52:4	TG	14.246	49700000	49	872.769	+	5823170	4104467	5077934	4097527	3848447	5105325	4341375	4794134	5625975	11299997	7692835	9035769	10500006	10299998	8502080	12299996	9672029	11599995	27800016	22099999	27100002	38699984	46299974	49699980	28900014	32099989	34199989	13900008	14200004	12400002	14700000	15999995	12599995	14900008	15900001	15699994
TG 20:3_20:3_20:3	TG	14.256	1146596	35	974.815	+	362346	377694	364391	368994	338224	333870	391255	347570	338346	473398	546812	470648	490762	525562	500861	601632	471316	569025	1146597	712342	890408	922663	870512	1054141	630485	558638	596530	518091	528125	712431	595907	530987	482648	526609	681480	547932
TG 49:2	TG	14.263	15600000	52	834.754	+	3324446	2967594	2849437	2769971	2811355	3138360	3218379	3317000	3948701	4507789	3617534	4148295	4709028	3926971	3425982	4661814	4069325	4765709	9412268	9379660	9500557	11100002	13299998	15599997	8503968	8629525	10200004	5686712	6091316	5411631	6101689	5850116	5178271	6169731	5817892	6343709
TG 51:3	TG	14.31	8314306	53	860.769	+	1385924	1282820	1223431	1480718	1153997	1376237	1564072	1469559	1435440	1690395	1874715	2014595	2517129	2491457	1665890	2539602	2086529	2347232	5062410	4917736	5640207	7007985	7785029	8314301	5231725	5878811	5155796	2500554	2456701	1847448	2287859	3716340	2217794	3163839	2919962	2892842
TG 14:0_18:1_20:3	TG	14.332	1056431	27	877.724	+	170235	238571	201139	172198	86969.5	316640	310453	168603	142330	327256	664916	331990	273412	368689	400134	339883	347773	343881	659638	544401	700353	856331	495241	1056431	867939	729059	763408	511592	499894	492723	458270	492854	420614	484210	538028	506426
TG 54:5	TG	14.347	23000000	67	898.784	+	1475276	3486714	1146925	3491142	3335178	1185472	1178419	4494893	3312609	5511146	6288347	4769592	5108484	7316813	6742315	9514899	7562738	8846921	12499995	9883048	7883173	22999986	19599995	20400007	10299998	13400001	11599995	7273028	7476358	9334519	7078848	8802692	5254767	10900000	10299998	8585270
TG 53:4	TG	14.42	5307928	47	886.784	+	782602	750083	722643	629176	613919	1006826	660363	729692	738690	1420222	944881	1180176	1433955	1265532	1203500	1545392	1254489	1576768	3277086	3123623	3368511	4622187	4834966	5307930	3451901	3843937	3495553	1692702	2100671	1827386	2010500	1430721	1774543	2130404	2153144	2145302
TG 62:9	TG	14.529	743631	35	1002.85	+	246540	186587	201105	177193	196224	168864	267594	216903	272246	623124	468894	631539	441142	500347	338903	743631	616945	647973	435118	340695	351283	608561	605303	655441	437934	402276	313321	562650	544389	506509	556003	563166	490899	542531	648537	679483
TG 57:6	TG	14.536	1524637	36	938.814	+	325947	234967	290179	261102	259515	306563	264117	318372	339066	670683	473091	576467	602847	582206	528455	726986	591024	709522	1129431	982817	1112480	1524638	1444397	1509152	953398	920029	974651	722852	779464	739268	864813	1016566	881304	1009093	918624	884904
TG 47:0	TG	14.553	6179771	63	810.753	+	2040117	1452261	1037081	1539114	1446792	1612124	1569398	1394885	1786997	2114656	1189537	1615196	1894082	1490357	1409461	2294802	1465917	1956660	3403153	2789161	3439574	3796888	3947365	3761325	3016381	2996729	3565471	2377898	2249070	2253105	2471569	2607962	2172238	2399917	2145021	2329256
TG 60:8	TG	14.554	2113625	36	976.831	+	509376	420692	440139	423404	368938	434507	455105	488040	531345	1648708	1090917	1129055	817984	1160176	1218099	1583173	951723	1496755	1303310	1214027	1256757	2113625	1612669	2021588	1131927	1121209	1117845	2005226	1797477	1599837	1908356	1352103	1574929	1851360	2015272	1930461
TG 51:2	TG	14.628	29400000	48	862.785	+	4145652	3299754	3769594	3563383	3283834	3848579	3484567	4009958	4281232	6595852	4169871	5026975	5780378	5148828	4615293	7265205	4998029	6185714	15800004	12900009	15800004	19900004	29400000	28099989	13900008	15399997	17000001	10299998	11499993	8994708	11100002	13500006	9298947	10399996	10599998	11499993
TG 53:3	TG	14.669	17600000	53	888.801	+	2502585	2052431	2382297	2224513	2103377	2558819	2198509	2355177	2328034	4574314	2912525	3110202	4225612	3904550	3087301	5134655	3095569	3990781	10699994	8941307	10200004	14000005	17500006	17600008	9540848	8644335	11200005	7337020	8423593	6074966	7758233	9334655	6290742	7130772	7762450	8024350
TG 48:0	TG	14.692	10300000	36	824.77	+	1078250	657564	604187	813047	539908	724146	652182	927834	1053512	1359100	554212	777421	2083993	1059556	1248221	1219843	722479	1091813	4522199	4392789	5244550	6364694	10299998	8349098	5431428	5244752	6785130	2252191	2540780	1935836	2949640	2934443	2679837	2512507	594416	3094591
TG 58:6	TG	14.703	19600000	68	952.831	+	2781597	1961441	2706119	2134035	2166977	2375384	1177143	2398392	3257130	7563388	4834908	4322356	6750663	6978094	5787221	8183209	5577629	7222196	10299998	10900000	11799995	14099995	18899996	19599995	10299998	11499993	11299997	11499993	5969877	9106826	10399996	13699996	9281420	11499993	11899994	12400002
TG 60:7	TG	14.747	5581734	37	978.846	+	1346553	1106608	1200089	1357968	1010228	1175826	1225235	1096366	1210656	3285059	2258635	2980423	3292533	2938706	2200818	3561325	2578795	3627673	3320409	2848013	3015253	4437659	4818318	5403438	3343823	3639934	3346680	4575578	4107355	3691552	4214225	4302293	4577890	5581730	4727561	4717715
TG 62:8	TG	14.79	1900376	35	1004.86	+	399420	387155	375207	372138	349616	362384	339362	437275	345114	1452290	1221411	1373720	1435473	1498822	1412345	1900375	1588773	1650726	526099	735578	684964	601688	1545752	1120935	761318	204658	704181	1238547	859914	1217729	1715243	1422304	1469887	1378546	1170469	1428583
TG 64:9	TG	14.831	531353	35	1030.88	+	153612	121166	146055	110936	102698	75903.1	126881	121024	116028	463590	410991	409481	470018	431236	266071	462642	378155	531353	161891	131348	151230	194510	146425	132055	224113	155697	175175	382647	135188	358609	350307	382456	307723	373499	220108	368181
TG 49:0	TG	14.906	4568914	59	838.785	+	2254661	1576272	1592634	1259775	1443603	1867830	1733422	2154602	2321674	2115867	1311356	1776266	1525303	1739211	1539914	1955775	1552106	1997415	2455467	2766732	3082965	3004747	3516918	3228099	2934532	2955101	2375460	2707340	2044110	2410583	2714468	2494825	2787230	2124357	2632025	2682077
TG 51:1	TG	14.934	28600000	48	864.801	+	6638465	4392847	4790636	4645860	4439784	5644563	4917638	6857927	7228634	9029571	4591995	6495556	7452210	6526501	5465152	10500006	5947519	8562474	21399988	17099994	20899998	23100000	28600007	25900015	14799999	18699990	20499988	17200007	16600003	14099995	17900000	21699990	14900008	16500010	15800004	18299990
TG 53:2	TG	14.941	49500000	48	890.816	+	7215506	5787175	5264892	5618074	5676639	7684510	6909409	7342492	8226392	16100001	8079225	11000004	12599995	12299996	10599998	16500010	10100006	14999998	34199989	18699990	33600022	39999986	49499977	49099981	27000011	31100003	33200006	28700003	29099996	23500015	29499985	35100010	24599993	27800016	27100002	30900000
TG 60:6	TG	14.966	15600000	71	980.862	+	2385619	2069527	2236140	2317406	2069182	2287447	2494456	2193925	2501388	8804368	8109585	8599287	8275502	9800075	9256911	9723339	9644384	7226972	8731871	7790332	8397718	12299996	12999994	14300004	6463757	10299998	10299998	11599995	12799997	13500006	14799999	13900008	13199991	15599997	15500002	14400003
TG 50:0	TG	15	10400000	54	852.801	+	1140375	796276	474672	768518	826461	642225	552596	1477435	1129135	1529394	657606	686759	974877	843366	1235285	2977442	637317	1495048	5053128	3294457	4242719	4252322	10399996	5385223	5162522	4995875	6696104	3897953	2908111	2491048	3023072	4832742	2402184	2888248	3485308	3345499
TG 62:7	TG	15.016	6345232	65	1006.88	+	921090	874601	978129	848027	750300	834176	837623	882593	941621	3381616	3725435	3138750	3043786	3532145	3676025	3903966	3586187	3542425	2282252	2592259	2325763	3197995	3895665	3702226	3143567	2699452	2713636	3975668	4445522	4288596	4185303	4548215	4511778	5108248	6345236	4839327
TG 57:4	TG	15.019	10300000	38	942.847	+	1269519	1612181	1643011	1159881	1674830	1722335	1144167	1090329	1226594	3521947	2280128	2508700	3728968	2549371	3646349	3762514	3084690	3901072	5396149	5847016	5150530	8353072	9855686	10299998	6033377	6677186	7000410	5883025	7083257	5792021	6620130	7698125	5719941	6643962	7449649	7176851
TG 64:8	TG	15.062	1483480	36	1032.89	+	366167	233981	243181	212269	266994	341055	232738	308506	258818	1053944	953969	979492	1409465	1130858	1150267	1483481	1438372	1411305	494480	494085	416218	529543	527527	584287	572752	518863	496486	973122	1043650	847373	969377	846700	973510	1194013	1404951	1243007
TG 66:9	TG	15.108	453672	27	1058.91	+	78554.8	75046.5	73613.8	70067.2	47976.1	75754.8	69861.4	84569.8	81016	312269	291475	278565	367268	320515	264278	343545	344514	453672	43233.9	49293.8	28491.3	48119.8	37751.3	37334.5	61354.2	33961.5	32957.5	170453	238875	215289	122398	133187	215396	255733	392160	274775
TG 51:0	TG	15.189	2200167	53	866.815	+	1281344	883868	874695	888378	766573	1071374	1039940	1196051	1288561	1080148	646871	987619	1114263	911651	848458	1355319	885538	1218378	1675350	1383847	1482748	1846193	1669043	1704997	1361398	1434278	1548714	1535078	1160352	1488184	1613232	1470645	1481341	1562735	1628475	1704402
TG 53:1	TG	15.214	19100000	48	892.832	+	3769385	2189130	2360742	2350253	2128619	2881075	2600171	4380042	3692010	5485834	2442264	3933112	3931984	3632708	3316487	6973520	3657700	5156655	13900008	9706385	12900009	14999998	19099995	17200007	9099413	10800005	12200006	11999999	10399996	9891937	11999999	14600001	9601396	8303020	11399994	13099992
TG 55:2	TG	15.217	30800000	39	918.847	+	4067603	2762752	3008018	2816478	2748638	3605926	3027156	4251192	4293532	7572413	3899051	5216482	6439635	5603335	4599584	10399996	5147079	7239480	18399989	15599997	18600008	23599989	30799993	29599997	11799995	17300010	18000003	15500002	18899996	13099992	18499997	22999986	14600001	16600003	18200004	19699987
TG 62:6	TG	15.218	10700000	36	1008.89	+	1261536	967180	1062194	683490	954505	1098660	997620	1154098	1212326	5056904	4231756	4531008	5318642	3871810	4904244	7000641	5596605	5891789	4814077	4251557	4852410	8253682	8197437	9001334	5832408	5674177	5901370	9399311	8249711	6764118	7478395	10699994	7950946	5830959	10599998	9439996
TG 64:7	TG	15.272	3220330	36	1034.91	+	396270	251270	439454	367262	337331	406765	364655	410952	422639	1787233	1457886	1512110	1722531	1697660	1605004	2152290	1877416	1990464	1233356	1202590	1225923	1619147	1890889	2597405	1326793	1451338	1797836	2792670	3140352	2010314	2414934	3220328	2057672	2556638	3035435	2774758
TG 52:0	TG	15.286	5402780	59	880.832	+	1058564	311510	135193	707697	441428	610568	686005	1464592	1036749	1294850	445510	196431	691089	223068	987209	1461578	623828	1027042	3308328	1987043	2638871	3506115	5402780	4250377	2261297	2230978	3576187	2489547	1956479	1916969	2455843	3104217	1804990	2303681	2141338	2494281
TG 66:8	TG	15.307	815486	36	1060.93	+	161499	116855	124014	52281.2	58772.2	122312	107917	138810	125594	543861	587608	469777	669529	563449	510297	815319	621352	734437	180363	227938	166722	307235	268723	354765	326562	192227	229280	557488	589389	566647	580740	737942	544786	815486	766872	595615
TG 68:9	TG	15.34	189909	22	1086.94	+	16247.7	16242.4	25967.2	25274.3	18536.5	27642.7	26811.8	22803.7	19645.1	160408	133292	160166	134585	155386	146163	183125	180520	189909	17179.5	14590	28867.7	19640.9	23786.9	22604	22256.7	25947.1	18006.1	114626	91272.5	107089	88040	96803.1	83293.8	127139	128291	111437
TG 60:4	TG	15.385	45600000	71	984.893	+	5131560	3628522	4313354	3810914	4128669	4940211	4347021	5091614	5414751	16600003	10100006	14600001	14400003	16600003	12900009	18099991	15399997	19099995	27599991	21000013	21699990	29900017	45300015	45599974	25699998	30799993	31000004	32099989	35699990	28199989	28499983	35200015	28999986	29300005	33200006	30900000
TG 62:5	TG	15.426	16800000	71	1010.91	+	1602315	1275702	1375912	1240681	1271097	1444491	1345343	1578741	1208716	7040422	5410021	5963061	7080560	6777536	5962439	8199681	6873921	8055537	9049361	7238982	8560573	12799997	15699994	16800011	8733857	10699994	10299998	13199991	14900008	11100002	12599995	16299996	11499993	14499993	16600003	15699994
TG 64:6	TG	15.447	4155386	36	1036.92	+	539297	389561	466712	448624	548866	499523	486950	560962	562570	2048306	1854305	2134878	1644180	2262514	2197266	1728067	1928749	2169626	1809324	1444111	1736977	2731312	3543183	3101407	1712479	1380611	1963418	3501436	3515570	3067232	3155401	4006106	1837896	3230255	3722737	4155387
TG 53:0	TG	15.457	1311802	39	894.847	+	668463	444234	440864	473680	296325	570728	595455	646509	756765	444470	350687	311806	505372	436220	398016	585827	425269	575958	534737	525399	523150	724431	716555	527321	486547	443160	470871	560590	474193	501449	690672	601232	588802	634606	632692	551330
TG 57:2	TG	15.463	10300000	36	946.877	+	1703474	1320486	1382693	1129053	1202788	1629521	1548212	2036175	1899566	2904384	1391275	1564548	2160727	1883626	1755028	3597365	1786775	2590293	5583583	4229390	5690780	5925207	10299998	8025602	4218568	4508147	5105547	5531607	5489650	4265102	5461158	8195845	4540639	4910011	4481803	5402409
TG 55:1	TG	15.467	5787590	43	920.861	+	1704206	1113609	1019527	1151684	994177	1473569	1345631	1735774	1062458	1638012	952450	1317809	1519947	1292892	1070812	2172818	1194876	1722727	3917564	2974078	3923489	4112745	5787589	4964744	2280852	3066255	3505243	3694193	3162446	2902377	3782539	4510204	3212411	3337379	3459540	3682164
TG 66:7	TG	15.49	946330	36	1062.94	+	166353	122129	173336	120679	115993	165660	146788	129970	189636	733189	445003	506430	556885	608501	514925	776410	598425	653354	383521	312906	432229	484447	649805	629425	401014	398143	480308	730834	806117	593537	759050	946330	740133	772517	846760	816429
TG 62:4	TG	15.602	20200000	36	1012.92	+	2496970	1499851	1093986	1812686	1331059	1469532	1771482	2525472	2619417	9523407	5776711	7268317	8595139	7153737	6140338	9246196	7411543	9895887	12400002	10200004	11299997	14200004	20200012	19399993	10699994	12999994	14900008	14099995	15500002	12200006	14200004	18899996	12200006	14799999	15999995	15500002
TG 66:6	TG	15.663	1864556	36	1064.96	+	185876	183001	183970	223703	178305	212329	186974	205171	226131	1150106	877302	710652	1041286	1023465	889734	1410859	999632	1292618	773050	628226	596951	400297	890090	734808	696489	865544	759725	1078770	1327233	1201551	1177249	1864556	1205312	1428217	1275779	1537225
TG 59:2	TG	15.695	3264279	33	974.909	+	1036068	641506	661374	684460	628643	953984	817686	952143	1139971	1408708	802082	1112482	1104965	1138105	904178	1831471	976630	1323718	2257091	1790263	2128582	2128878	3264278	2697782	1538935	1889225	2112563	2264998	1970655	1954811	2302640	2773669	1813441	1916840	1907630	2144735
TG 22:3_22:3_24:1	TG	15.71	358998	35	1090.97	+	71636.2	51806.3	47100.2	48993.1	23220.1	50467.8	9419.81	59682.2	48966.1	267685	227129	210759	251301	226923	207434	290761	252760	358998	148350	68198	95841.7	138538	199478	222542	118243	138074	120132	263180	320958	235327	283254	325593	225598	258714	323658	307027
TG 57:1	TG	15.717	1613548	21	948.893	+	1115468	648334	668234	621133	523165	880436	738765	1054663	1061298	782996	501077	776048	748397	728354	646403	892162	546249	1021000	1185056	1002450	1184005	1315344	1613548	1477126	1016582	1039359	975735	1182581	1005434	855950	1190793	1558641	893045	1177386	1028383	1198731
TG 55:0	TG	15.723	982752	21	922.878	+	380789	179815	240990	279559	284322	353601	306403	371362	394417	221787	216733	270254	279538	227537	240126	290267	236556	280488	257807	180517	281276	233616	309307	236386	61708.7	199590	243064	205280	215378	235199	218796	268399	246765	236478	261927	245556
TG 64:4	TG	15.832	7633264	42	1040.95	+	1260446	565678	714284	416687	540873	727562	880501	452430	1241258	2613695	1633743	2657367	2994896	2151679	2364734	4589767	2972400	4395990	4985734	3407223	4789357	5209990	7400185	7633264	3956330	4437835	5573037	6886874	6143895	5095406	6964307	5074156	3805100	5357422	5153983	6422647
TG 66:5	TG	15.864	3096027	36	1066.97	+	314324	277991	151037	205574	252942	332019	308491	405122	325747	1981557	1092415	1333639	1651948	1436458	1173048	2345179	1519396	1264930	1483016	1131766	1410764	1577588	2153363	2480286	1015019	1522865	1700346	2287710	2788999	1864356	1644024	3096028	1789498	2274537	2489336	2076554
TG 68:6	TG	15.873	610234	36	1092.99	+	109375	76287.2	89237.9	78023.7	76478.3	84185.2	81332.3	99936.9	110666	489212	320476	300692	437738	405767	352169	568965	426456	491590	313868	249879	278331	324800	480728	430956	276523	327318	342584	425315	351457	461513	353139	610234	415614	529433	598067	591588
TG 66:4	TG	16.011	1593538	32	1068.99	+	293513	125770	270940	206910	165432	225810	297458	206440	206726	1122682	562974	620346	923634	598787	476296	1136278	441298	838907	1120389	728027	940437	969341	1593538	1453174	733590	975441	1181773	1258049	1356325	786858	1208579	1554797	866462	1183997	1285862	1303009
TG 60:1	TG	16.039	5371888	31	990.943	+	3785341	2187287	2150680	2273293	1963114	2645298	2896566	3705522	3828908	3566060	2127935	3292685	3656434	2882683	2511269	4595432	2635374	4139567	3504525	2812184	3251584	3678539	4613049	3979065	2877664	3060908	3567258	4632110	3761121	3956383	4987883	5371890	4178149	4664471	4341312	4961864
TG 68:5	TG	16.05	511540	30	1095	+	89136.7	59068.9	64179.5	57007.6	64885.8	66580.7	69758.9	96663.9	97168.6	392098	223010	278914	341722	285006	240645	511539	287826	385413	231217	183428	214266	241692	329026	292860	189094	236501	242267	379425	448146	315746	386571	488430	310354	370151	390424	411021
TG 58:0	TG	16.056	1230143	60	964.927	+	922343	774455	743240	870086	740908	863338	1065798	1003464	1230143	603777	645141	908787	1050274	833271	774549	1088331	855444	1160866	432306	307775	390577	388066	334429	382074	397981	380881	373063	510015	407864	475510	586413	523119	585644	532919	724816	562799
TG 66:3	TG	16.177	1356189	70	1071.01	+	321710	194214	183399	200741	190677	240426	191280	339815	345111	1028249	447042	594518	872253	663369	488604	1238888	574951	999106	1016727	800051	1027556	1080323	1345126	1207378	834116	910352	1053788	1078029	924879	759131	1111442	1356188	906444	388261	1027823	1067774
TG 64:2	TG	16.206	2060795	36	1044.99	+	959084	540648	539699	585025	512217	598422	732578	1071210	1134881	1053010	812654	1166354	1337726	1149302	940372	1895893	1058643	1603099	1605250	1269799	1601888	1544377	2027120	1690900	1217397	1311460	1468520	1800191	1652955	1613431	1825311	2060795	1638114	1755852	1759094	1854116
TG 62:1	TG	16.227	1177889	28	1018.97	+	1106292	685184	689517	747218	598463	838674	929014	1081548	1177889	911233	595608	856287	990505	769800	696203	1109884	750732	1064694	863906	726875	806345	858187	888475	814886	714628	741692	794580	1037093	818418	1002870	1104162	1114921	1007750	1120615	1069667	1139035
TG 60:0	TG	16.239	421509	25	992.958	+	300225	263971	269432	315592	263646	292724	421509	335305	416598	173497	183988	289703	325194	245212	254710	283006	244417	334404	107474	88838.7	102563	131501	102638	91255.8	99117.7	106730	91234.3	119447	105143	133858	142288	119519	146897	137606	198167	129103
TG 66:2	TG	16.377	529365	37	1073.02	+	258486	151595	152274	156176	135853	190609	190672	315495	307089	409980	259620	333912	412742	319887	198515	529365	317604	480499	385812	305969	368390	339847	435172	394508	306096	297981	381066	414288	406898	397873	409256	469877	385577	395205	392559	347485
TG 64:1	TG	16.399	388660	36	1047.01	+	345760	213706	225600	254026	199653	280934	292969	344766	388660	250114	184799	266214	276828	246490	210542	349864	233731	327810	203080	188439	196614	176327	194521	191921	180985	187885	193758	235695	180552	227834	259186	241120	233595	249125	255224	241338
TG 68:2	TG	16.534	162632	35	1101.05	+	78590.5	54113.8	44025.5	48000.7	54900	53721.8	56929.3	77778.3	79854.2	110982	85940.3	113039	96692.7	107676	78205.3	162632	99313.3	142918	103345	81404.9	72348	95762.6	113660	95843.1	88274.1	94073.9	98744.4	64528.2	96054.4	85336.8	100598	97839.5	76636.2	93280.3	84418.4	110436

## Sheet: Cell Count ARI
Sample		Replicate 1	Replicate 2	Replicate 3		Average cell number
LNCaP set1		2289220	2241280	2322200		2284233
LNCaP set2		2326280	2289560	2368780		2328207
LNCaP set3		2413660	2396320	2407540		2405840
Bicalut set1		2691780	2644520	2660160		2665487
Bicalut set2		2977040	2866540	2916180		2919920
Bicalut set3		3106580	3203140	3305140		3204953
Apalut set1		2424880	2369460	2323900		2372747
Apalut set2		2952560	2830840	2847840		2877080
Apalut set3		2569720	2720340	2455140		2581733
Enzalut set1		2286840	2200140	2287520		2258167
Enzalut set2		2317780	2409240	2363340		2363453
Enzalut set3		2433040	2509880	2499000		2480640

## Sheet: Lipidomics DECR1 KO
Identification	Lipid Class	Retention Time (min)	Area (max)	Features Found	Quant Ion	Polarity	AI CTL_exp1_1	AI CTL_exp1_2	AI CTL_exp1_3	AI CTL_exp2_1	AI CTL_exp2_2	AI CTL_exp2_3	AI CTL_exp3_1	AI CTL_exp3_2	AI CTL_exp3_3	AI DECR1 KO1_exp1_1	AI DECR1 KO1_exp1_2	AI DECR1 KO1_exp1_3	AI DECR1 KO1_exp2_1	AI DECR1 KO1_exp2_2	AI DECR1 KO1_exp2_3	AI DECR1 KO1_exp3_1	AI DECR1 KO1_exp3_2	AI DECR1 KO1_exp3_3	AI DECR1 KO2_exp1_1	AI DECR1 KO2_exp1_2	AI DECR1 KO2_exp1_3	AI DECR1 KO2_exp2_1	AI DECR1 KO2_exp2_2	AI DECR1 KO2_exp2_3	AI DECR1 KO2_exp3_1	AI DECR1 KO2_exp3_2	AI DECR1 KO2_exp3_3
Alkanyl-TG O-16:0_14:0_16:0	Alkanyl-TG	14.665	464039	27	782.762	+	275712	272920	257214	464038	422273	314770	263537	326817	299855	76601.3	68414.9	77610	200113	189357	197898	230230	267356	289885	233175	277977	190224	261755	265941	289054	287498	167015	198175
Alkanyl-TG O-18:0_16:0_18:0	Alkanyl-TG	15.534	111967	27	866.858	+	73608.7	89968.1	72536.1	82930.9	101482	87105.8	81567.9	111967	107957	27422.5	24617.3	28315.5	53162	56768	59105.9	91777.5	102386	83863.6	59403.2	64898.9	49921.6	57417.3	56026.6	61955.8	91860.6	65568.6	36458.7
Alkenyl-TG P-46:0	Alkenyl-TG	14.301	245457	27	780.747	+	159083	111503	122956	245457	186761	138988	90612.5	108200	113144	87010.9	53349.5	90749.8	113116	86381.8	117346	103411	100562	140120	142939	161744	150223	155645	130640	156857	210444	96769	152836
Alkenyl-TG P-48:1	Alkenyl-TG	14.35	431128	27	806.763	+	255592	280627	241995	381993	431128	317010	185715	213198	225372	96642.2	71950.6	95387.3	245482	216702	239679	212315	225993	284108	279143	294614	239744	302202	331399	333355	266946	153562	202526
Alkenyl-TG P-50:2	Alkenyl-TG	14.386	350807	13	832.778	+	127631	146850	144123	350807	345840	256326	88933.8	154550	156387	62129.5	58879.9	62909	189470	176959	187460	168825	199787	126679	163352	183432	208135	269342	256669	310384	164649	125801	133027
Alkenyl-TG P-48:0	Alkenyl-TG	14.673	2.17193e+06	27	808.778	+	1.27068e+06	1.31363e+06	1.18344e+06	2.17193e+06	1.95087e+06	1.49755e+06	1.1378e+06	1.4069e+06	1.17615e+06	350421	310509	359920	1.0194e+06	935481	976779	1.08647e+06	1.28696e+06	1.26833e+06	1.22076e+06	1.36703e+06	974064	1.34082e+06	1.31463e+06	696769	1.2447e+06	775458	915175
Alkenyl-TG P-50:1	Alkenyl-TG	14.693	3.38707e+06	27	834.794	+	1.81893e+06	1.91784e+06	1.75859e+06	3.38707e+06	3.13828e+06	2.35478e+06	1.51598e+06	1.84043e+06	1.66383e+06	575954	547435	618840	1.69247e+06	1.58474e+06	1.66473e+06	1.71411e+06	2.04032e+06	1.99642e+06	2.08926e+06	2.45107e+06	1.77588e+06	2.16982e+06	2.15569e+06	2.31537e+06	1.83759e+06	1.19375e+06	1.40091e+06
Alkenyl-TG P-52:2	Alkenyl-TG	14.696	1.78609e+06	27	860.81	+	997024	1.06487e+06	975432	1.77715e+06	1.78609e+06	1.30016e+06	692594	941531	822818	406899	380253	425879	1.12226e+06	1.064e+06	1.11729e+06	1.04083e+06	1.2859e+06	1.22351e+06	1.40999e+06	1.43438e+06	1.17594e+06	1.37669e+06	1.35444e+06	1.51895e+06	1.12129e+06	739683	795926
Alkenyl-TG P-51:1	Alkenyl-TG	14.833	150018	26	848.809	+	95860.6	105007	76024.9	150018	136316	109734	71376.7	83544.9	87141.1	29114.8	31513.2	31761.4	81356.2	80490.5	78506.5	101853	114174	93318.7	101616	102498	82004.1	97010.1	100213	98083.2	107450	62910.5	76364.2
Alkenyl-TG P-54:3	Alkenyl-TG	14.841	583935	14	886.826	+	318284	231359	216635	334623	360571	332562	203680	327581	157828	121885	204687	129408	289886	264904	270577	331984	583935	328774	357709	298711	240611	273450	489182	211271	474657	190013	423439
Alkenyl-TG P-52:1	Alkenyl-TG	14.971	2.57906e+06	27	862.827	+	1.34688e+06	1.42414e+06	1.22886e+06	1.68924e+06	2.57906e+06	1.95503e+06	1.14538e+06	1.44342e+06	1.45517e+06	564201	429102	486820	1.64806e+06	1.59512e+06	1.83192e+06	1.88526e+06	2.38274e+06	1.98687e+06	1.75069e+06	1.84833e+06	1.24841e+06	1.7256e+06	1.55521e+06	1.65274e+06	1.46516e+06	974147	1.16932e+06
Alkenyl-TG P-50:0	Alkenyl-TG	14.975	2.5217e+06	27	836.81	+	1.66082e+06	1.7791e+06	1.54452e+06	1.93116e+06	2.52171e+06	2.09894e+06	1.49615e+06	1.98839e+06	1.91177e+06	468982	403017	453483	1.3988e+06	1.31727e+06	1.40472e+06	1.83878e+06	2.1172e+06	1.7646e+06	1.52367e+06	1.618e+06	1.19659e+06	1.61148e+06	1.62215e+06	1.6554e+06	1.63142e+06	1.16007e+06	1.29331e+06
Alkenyl-TG P-54:2	Alkenyl-TG	14.986	644255	26	888.842	+	374054	401860	357898	465542	644255	513030	279408	359002	393770	158489	140622	157087	467742	433846	449288	501729	577192	489370	461688	520225	360107	475617	466728	513975	421573	284391	324932
Alkenyl-TG P-52:0	Alkenyl-TG	15.266	1.18901e+06	27	864.842	+	797127	839055	794351	846902	1.18901e+06	926685	781969	955270	961523	210016	235101	272885	668037	667967	693243	978239	1.11052e+06	948832	731992	731158	577451	696750	696763	810604	904893	568372	689496
BMP 34:1	BMP	7.5	941889	27	766.562	+	378264	637049	429408	381209	800398	568381	314127	583756	560482	419021	941889	937761	483049	486503	480542	464652	442453	468944	531987	606684	405755	357868	471133	551104	403950	326874	366254
BMP 42:6	BMP	7.504	98512.6	21	868.606	+	27601.8	39681.5	32311.2	37331.2	49932.5	52883	18755.4	33382.6	33499.6	88509.6	98512.6	87182.7	84633.4	76669.3	89983.5	87681.6	87370.8	84690.6	46792.9	44290.1	46689.4	36545.4	37835	45057.1	44684.7	41945.4	40155.2
BMP 36:2	BMP	7.507	14500000	12	792.576	+	8.56914e+06	1.29e+07	9.58344e+06	8.43456e+06	1.45e+07	1.25e+07	6.64187e+06	9.98487e+06	1.03e+07	8.22245e+06	9.94351e+06	8.56921e+06	1.02e+07	1.05e+07	1.01e+07	1.03e+07	9.79176e+06	9.3876e+06	9.80325e+06	9.92559e+06	7.86523e+06	7.75718e+06	8.61728e+06	8.64635e+06	9.06748e+06	7.71665e+06	7.41411e+06
BMP 38:4	BMP	7.515	5.51373e+06	27	816.576	+	1.97821e+06	2.00207e+06	1.81518e+06	1.55873e+06	2.5549e+06	2.76316e+06	1.41627e+06	1.40273e+06	1.69131e+06	5.51373e+06	2.76746e+06	2.35541e+06	2.94729e+06	2.44049e+06	2.34555e+06	2.25452e+06	2.4118e+06	2.10545e+06	2.25842e+06	2.31652e+06	1.94634e+06	1.91002e+06	1.98103e+06	1.61444e+06	1.98601e+06	593186	1.4567e+06
BMP 38:3	BMP	7.516	5.10848e+06	26	818.592	+	2.09188e+06	4.22966e+06	2.71933e+06	3.13709e+06	2.86184e+06	4.77482e+06	2.38684e+06	2.88304e+06	2.72802e+06	5.10848e+06	2.96091e+06	3.5151e+06	3.33192e+06	3.50329e+06	3.47972e+06	3.93946e+06	3.53941e+06	4.07548e+06	2.92116e+06	2.8605e+06	2.81355e+06	3.02802e+06	1.89882e+06	1.94922e+06	2.93096e+06	4.1668e+06	2.72286e+06
BMP 40:5	BMP	7.521	1.18124e+06	27	842.592	+	512154	707221	523876	453193	819604	683365	374473	469534	426429	1.03779e+06	1.18124e+06	1.06227e+06	989194	925457	1.00716e+06	1.02547e+06	935631	1.11021e+06	769414	728878	682854	608037	628256	595915	578444	626787	558674
CE 22:6	CE	13.807	507416	27	714.621	+	359458	404432	373761	507416	487146	351673	269666	352637	331546	345946	393674	346393	395332	389907	401279	309865	370463	416445	397225	416505	296638	317942	336491	355594	320150	222638	265115
CE 20:4	CE	14.049	1.09295e+06	27	690.62	+	745611	778515	788807	1.09295e+06	955118	723648	535512	657491	627458	770671	889492	707705	817468	873215	868973	558087	653733	754996	860599	914606	655086	688675	739904	845799	666174	461533	533330
CE 18:2	CE	14.292	235272	27	666.62	+	133510	160763	143302	235272	196000	155948	106027	121973	128965	148840	157936	144727	161550	176322	172258	115341	133608	152086	150134	153970	114969	149476	142725	160280	114827	86891.9	107151
CE 20:3	CE	14.354	95481.3	27	692.636	+	51979.7	61496.3	56557.7	95481.3	63118.1	61097.8	41948.6	38868.7	51056	57855.4	53743.1	46897.3	72802	64518.9	59180.2	47113.4	46612.7	63119.1	48003.5	43508.7	37962	59494.3	49646.4	50660	38493.5	30394.6	39076
CE 18:1	CE	14.688	255210	27	668.636	+	151601	153582	154711	255210	231382	158100	128735	165042	160285	177007	195340	168950	166842	184129	188120	141475	166350	177463	156661	176093	113505	140649	143314	164507	154154	97695.2	115538
Cer[ADS] d18:1_24:0	Cer[ADS]	10.897	31093	27	710.635	-	27404.9	27361.9	28281.8	25165.1	31093	24027.1	22288.2	23337.7	23674.9	15613.3	20220.7	15917.8	23454.1	21179.4	22244	27114.3	27030.7	28472.4	24011.5	24400.9	23207.2	23103.7	22130.4	22880.7	24035.5	20182.8	24131.4
Cer[NDS] d32:1	Cer[NDS]	7.733	66773.4	27	554.48	-	59968.7	61176.9	64624.4	62103.5	59198.3	61196.9	29611.8	29893.5	29249.1	49525.9	53153.9	58080.7	66773.4	58990.3	60273.3	53897.9	53741.8	57598.3	43793.4	48394	52933.1	50282.7	49109.6	52265.3	29578.3	28789.2	26853.1
Cer[NDS] d18:2_16:0	Cer[NDS]	7.888	186355	27	580.495	-	147491	171682	186355	110284	131673	141916	49781.2	59263	62821.9	108550	118017	115025	130320	120977	120206	70825.3	85255.9	85591.9	92233.7	114846	110824	74849.7	86078.9	94382.9	35591.8	30820.9	37055.1
Cer[NDS] d34:2	Cer[NDS]	8.119	40356.9	27	580.495	-	37792.7	40356.8	39626.3	34495.2	36465.6	36376.5	15612	15726	17720.9	25894	28578	27010.2	39672.3	34784.1	37756.7	27331.2	25299.1	29652.4	30447.3	36125.9	34638.3	33523.4	31949.7	30575.3	11892	14024.9	15372.8
Cer[NDS] d33:1	Cer[NDS]	8.26	40724.3	27	568.496	-	35330	40724.3	40100.6	30531.2	29856.2	31455.3	16847.3	14579.4	14471.8	28777.8	25801.2	28081	30681.6	28912	28136.7	24193.7	26518.5	27923.1	25395.3	30186.9	32487.7	26102.2	25624.7	26792.1	14603.4	14404.9	14724.9
Cer[NDS] d34:1	Cer[NDS]	8.747	2.02002e+06	27	582.511	-	1.84919e+06	1.81145e+06	1.89915e+06	1.77726e+06	1.83793e+06	1.50757e+06	1.36616e+06	1.43225e+06	1.43192e+06	1.73615e+06	1.68511e+06	1.51939e+06	1.89757e+06	1.92469e+06	2.02002e+06	1.84314e+06	1.72478e+06	1.97396e+06	1.71375e+06	1.72859e+06	1.67734e+06	1.71731e+06	1.72019e+06	1.77862e+06	1.41074e+06	1.25907e+06	1.46636e+06
Cer[NDS] d18:2_18:0	Cer[NDS]	8.892	50063	27	608.527	-	34905.9	46963.9	43518.3	31480.7	35504.9	36320.3	23179.9	30487.8	26064.9	34520.6	40598.6	35976.5	32732	27853.2	30044.7	21054.7	21787.9	24523.8	35264.9	36137	50063	25810.6	31355.9	32413.5	19337.7	22469.6	21949.9
Cer[NDS] d18:0_16:0	Cer[NDS]	9.083	324482	27	584.527	-	187581	190110	201555	221731	229928	183476	115085	111537	107542	192616	233035	204012	324482	319241	282177	253154	218434	221920	240016	237523	253688	268771	227220	254103	105682	103891	104889
Cer[NDS] d18:0_16:0	Cer[NDS]	9.254	346519	27	584.527	-	249974	222649	226723	248509	264525	234272	132757	126452	134225	185790	193533	189529	300443	274604	285879	317548	319822	346519	151631	153541	149478	157717	153557	152704	109718	94331.9	105156
Cer[NDS] d18:1_18:0	Cer[NDS]	9.691	149990	27	610.544	-	137563	141156	144050	132944	149990	131050	87405.6	90718.6	95392.1	82905.3	99164.2	91138.4	113358	108155	109524	127584	122692	135248	113447	115447	110671	100126	97954.6	96791.8	82653.4	71778.3	82223.2
Cer[NDS] d16:1_24:1	Cer[NDS]	10.557	35382.8	27	664.591	-	28331	27197.6	27328.4	28756.1	32184.2	26315	20238.3	19158.5	23013	16661.9	19946	16540.4	29958.5	29420.8	27783.4	27085.9	27485.9	27718.2	31189	32619.8	30603.7	35382.8	33558	34974.9	25334.9	20907.4	24198.7
Cer[NDS] d38:1	Cer[NDS]	10.57	41242.5	29	638.576	-	17188.7	6983.35	22537.2	26991.7	7020.84	3755.41	4613.71	15057.1	3098.54	5454.59	25671.5	19170.4	2481.27	6433.07	6598.3	26244.7	23636.6	36028.1	5700.25	6422.09	21235	6682.44	2928.01	6785.5	12586.8	10535.1	16147
Cer[NDS] d18:2_24:1	Cer[NDS]	10.649	43317.6	27	690.608	-	39291.2	39600.9	40311.3	37713.6	43317.6	35317.7	24823.3	30695.1	30255.9	20810.4	22764.9	22341	32671.8	30949.9	30434.2	32372.9	33356.6	33146.4	26727.5	29580.8	29284.1	31932.2	32201	30542	24344.7	19973.2	21849.9
Cer[NDS] d18:0_24:3	Cer[NDS]	10.837	37883.5	27	690.608	-	29994.5	27927.9	28768.2	29255.2	31437.3	26361.3	18697.4	18314.4	18982	18023.3	23999	18211.4	34978.8	33467.2	31846.3	29764.7	27835.2	27895.6	36322.6	36778.5	32625.8	37883.4	37258.6	34254.9	20295.9	16842.2	21470.9
Cer[NDS] d18:1_24:1	Cer[NDS]	11.311	201653	27	692.624	-	181812	180882	184013	171424	201653	155701	128898	132110	136912	117401	149159	120419	190933	184451	182671	196885	189099	192130	170531	177512	173262	188787	177473	182967	146746	119977	145808
Cer[NDS] d18:1_22:0	Cer[NDS]	11.361	129301	27	666.607	-	121358	122835	126740	110398	129301	99596.4	89948	96081	98337.8	62735.1	79271.8	62411.1	89738.5	91628	88442.7	96185.6	94115.5	97770.9	98173.6	105838	104814	110963	105708	109064	90356.9	74969.1	90006
Cer[NDS] d18:0_24:2	Cer[NDS]	11.453	71779	12	692.623	-	71779	64348.8	69543	55425	68892.1	54404.3	50795.1	53453.7	51906.3	29742.6	38579.5	30125	44108.5	42528.1	42934.5	47349.6	45590.4	46173.7	44136.2	44030.1	46241.6	48836.7	43141.3	46146.8	38530.8	31960	39323.7
Cer[NDS] d42:1	Cer[NDS]	11.569	40255.3	27	694.639	-	23897.1	23678.5	23709.1	25970.2	31628.5	22793	13235.3	13651.7	12698.1	19749.4	25243.3	20047.8	35438.7	32050.4	32920.3	21700.4	20164.1	21595.9	36455.5	37918.4	38078	40255.3	38273.4	39932.1	11843	12873	15318.2
Cer[NDS] d18:2_24:0	Cer[NDS]	11.628	35154.5	27	692.623	-	33088.3	30311.8	32248.6	28622.8	34735.4	26635.5	20567.5	21266.5	20868.9	16198	19967.2	16504.1	27753.3	26195.8	26801.1	24190.7	22922.7	24716.2	30388.9	34946.6	33269	35154.5	33439.9	33859.5	20113.5	16039.8	20015
Cer[NDS] d18:1_24:0	Cer[NDS]	12.059	284243	27	694.639	-	284243	273203	282220	234758	278453	215547	198397	224469	205522	139691	191481	141654	215171	211348	212458	221165	215888	227172	211563	235050	227137	237719	227733	230225	196151	157653	198983
Cer[NDS] d42:0	Cer[NDS]	12.288	24972	26	696.654	-	19075.6	18541.7	20205.8	17919.9	21418.4	15813.4	11593.4	9300.91	12094.1	11528.1	14975.9	12479.4	21887.8	18973.3	19454.3	15632	13565	14803.5	22826.5	22290.3	24972	24566.8	23178.7	24624.7	12035.9	8752.31	11035.8
Cer[NS] d34:1	Cer[NS]	7.651	931822	21	520.51	+	637918	859291	717698	726881	817308	820588	579621	511762	682004	758253	717090	501008	843824	749745	931822	757827	686951	806041	621291	641267	663170	581614	612064	592191	575693	505401	581243
Cer[NS] d32:1	Cer[NS]	7.731	719884	54	510.489	+	454401	694451	584361	602404	631848	657347	304529	352472	362392	650663	624979	611636	676510	689878	719884	496830	508902	515124	598529	657815	635850	561775	619262	627523	362577	356032	352484
Cer[NS] d34:2	Cer[NS]	7.882	1.31873e+06	49	536.505	+	943335	1.29692e+06	1.30617e+06	884062	945581	1.13017e+06	441181	504797	546499	1.07481e+06	1.19338e+06	1.31873e+06	853599	1.00096e+06	934331	634679	652660	465178	857717	967996	986126	714475	837635	887742	385224	362967	378391
Cer[NS] d34:2	Cer[NS]	8.116	313723	52	536.505	+	218702	259061	208473	244289	284641	223237	145698	163668	163321	251265	241654	226983	313723	262702	309086	208753	233556	182605	260864	282611	252313	245989	234015	290954	151782	112240	123610
Cer[NS] d33:1	Cer[NS]	8.248	293216	54	524.506	+	231094	278721	231276	224688	251528	251177	150687	161507	178917	283332	293216	271963	247244	275490	229049	185921	194610	170001	243388	266719	262847	200128	222766	238847	151802	112299	127863
Cer[NS] d34:1	Cer[NS]	8.74	8.72783e+06	81	538.521	+	7.31289e+06	7.06123e+06	6.50358e+06	8.06998e+06	7.6312e+06	7.00881e+06	7.05176e+06	7.19702e+06	6.64417e+06	8.45089e+06	8.72783e+06	8.28707e+06	7.62884e+06	7.6295e+06	8.49216e+06	8.16742e+06	7.73299e+06	6.38858e+06	8.27573e+06	7.92253e+06	7.81073e+06	7.00838e+06	7.67579e+06	7.97259e+06	7.03169e+06	7.15389e+06	6.32667e+06
Cer[NS] d36:2	Cer[NS]	9.11	120001	13	564.537	+	80887.4	76556.3	73090.8	94159.2	92026.2	74792.9	70990.1	66761.1	85920.6	53423.5	65266.9	61361.2	57907.3	64287.8	73153.1	52636.5	57425.9	61686.6	95422.6	120001	88851.1	69744	81544.4	98398.9	64489	62036.5	62990.3
Cer[NS] d35:1	Cer[NS]	9.231	101040	41	552.536	+	92480.4	69558.9	81173.7	73310.6	86577.5	66983.8	48574.9	62391.2	62231.9	85669	101040	88696.8	68385.6	88373.6	85540.5	82688.9	86265.6	76868.8	99223.9	83993.5	74235.4	69120.4	69787.8	79632.3	73211.5	53584.4	61085.9
Cer[NS] d36:1	Cer[NS]	9.696	1.19767e+06	54	566.553	+	955271	979062	902269	959645	1.19767e+06	977840	771054	936339	960236	908972	1.05512e+06	844526	855647	827517	868694	825229	889545	740173	1.1854e+06	1.18047e+06	974358	859592	919236	964427	883027	704527	750812
Cer[NS] d38:2	Cer[NS]	9.832	160423	26	592.569	+	125458	132313	127443	122233	160423	114729	89733.5	115773	111459	84263.9	92515.4	86237.3	87445.2	110181	93679.4	85033.5	112319	80247	119284	121541	96018.7	87001.3	104968	105632	88584.2	73485.1	78779.8
Cer[NS] d40:2	Cer[NS]	10.554	542714	54	620.6	+	337090	382203	381481	403821	502266	429393	270330	331912	313365	269613	332375	306218	430307	442551	454574	348977	384373	444710	524695	492626	446064	450824	512534	542714	385411	331929	395743
Cer[NS] d38:1	Cer[NS]	10.58	667632	54	594.585	+	491720	547866	549046	553741	667632	541143	432165	510084	501666	326466	422555	340123	422569	436875	429313	433802	479292	477586	539005	541348	468145	445501	484661	504813	482350	409609	507787
Cer[NS] d42:3	Cer[NS]	10.644	698863	54	646.616	+	480145	569306	524021	589116	698863	580449	417968	435435	420115	328441	435168	356543	496947	489813	503577	476692	530642	528373	480138	498082	382868	428275	468992	491123	400370	388787	385077
Cer[NS] d40:2	Cer[NS]	10.68	341943	26	620.601	+	303424	305557	274911	306348	341943	294921	232473	296646	284654	117202	214175	187116	217350	210758	215899	219168	164330	220173	226642	236839	215293	197764	218276	233889	146706	188671	204778
Cer[NS] d42:3	Cer[NS]	10.832	607878	54	646.616	+	410941	423569	361757	476523	569514	455458	268501	324524	320921	295389	371153	314912	540888	526208	535826	390852	434144	395700	593930	598691	474980	516235	519062	607878	333276	272941	316284
Cer[NS] d40:2	Cer[NS]	10.871	164859	27	620.601	+	161757	133326	121688	156275	164859	131873	90859.5	115122	108300	75262.7	99936	81247	132652	114795	116914	90749.4	106774	96878	151541	150529	131037	127755	134925	145959	100417	84239.9	81276.1
Cer[NS] d41:2	Cer[NS]	10.937	131659	27	634.616	+	98467.9	103650	102850	131659	129701	100784	74187	86908	86544	77819.2	93401.4	79683.1	122784	104783	102092	91288.4	96787.1	89532.3	118380	114780	106612	100000	112651	116856	95267.6	81287.5	78811
Cer[NS] d42:2	Cer[NS]	11.307	3.0834e+06	54	648.632	+	2.45943e+06	2.54506e+06	2.51798e+06	2.97214e+06	3.0834e+06	2.51181e+06	1.9012e+06	2.07641e+06	2.1239e+06	1.82856e+06	2.26763e+06	1.96398e+06	2.69971e+06	2.69176e+06	2.80705e+06	2.63826e+06	2.81182e+06	2.64194e+06	2.59271e+06	2.64384e+06	2.28351e+06	2.20808e+06	2.45592e+06	2.68799e+06	2.26625e+06	1.91872e+06	1.86543e+06
Cer[NS] d40:1	Cer[NS]	11.358	1.98043e+06	54	622.616	+	1.57864e+06	1.67098e+06	1.63789e+06	1.78563e+06	1.98043e+06	1.63405e+06	1.39647e+06	1.57243e+06	1.49939e+06	1.02129e+06	1.20801e+06	961083	1.32586e+06	1.29175e+06	1.33469e+06	1.2896e+06	1.49326e+06	1.3756e+06	1.59841e+06	1.60511e+06	1.40969e+06	1.31105e+06	1.5007e+06	1.60524e+06	1.42444e+06	1.22983e+06	1.19861e+06
Cer[NS] d42:2	Cer[NS]	11.448	1.0217e+06	46	648.632	+	896319	891955	841104	942025	1.0217e+06	829486	746383	815471	818497	468485	406329	327332	542042	432264	666043	570110	686511	629311	631088	674158	564371	572640	567937	599760	608942	483536	503279
Cer[NS] d42:2	Cer[NS]	11.623	552182	54	648.632	+	470025	452995	440284	507628	548326	462830	340888	397267	373970	288730	350634	281285	338727	421597	435605	328843	361460	361682	544274	552182	482971	438871	482048	535286	330721	251170	287805
Cer[NS] d41:1	Cer[NS]	11.715	333446	54	636.633	+	278856	258299	246421	307002	333446	262294	250403	247254	241581	152883	193037	158145	188499	203186	220354	200022	223571	220312	258260	280974	221192	185131	235622	259027	216819	179455	191883
Cer[NS] d44:2	Cer[NS]	11.996	221530	27	676.664	+	184535	173290	172482	213537	203602	150307	131986	148522	148039	142809	168104	136132	168819	202349	205477	199227	221530	213196	163323	181390	146305	136478	159995	149776	147409	110734	126370
Cer[NS] d42:1	Cer[NS]	12.055	4.18792e+06	54	650.648	+	3.96762e+06	3.54549e+06	3.69426e+06	4.1543e+06	4.18792e+06	3.45449e+06	3.01291e+06	3.41493e+06	3.2396e+06	2.22616e+06	2.87751e+06	2.30593e+06	2.8389e+06	3.05224e+06	3.05877e+06	2.8631e+06	3.18448e+06	2.99188e+06	3.35513e+06	3.59774e+06	3.09513e+06	2.82246e+06	3.20801e+06	3.49045e+06	3.05155e+06	2.38899e+06	2.55319e+06
CL 66:3	CL	13.365	311447	27	1373.95	-	311447	302150	276782	210260	284738	216236	120650	204095	185454	122808	171042	131045	253945	225336	234948	231871	239451	244054	188332	231854	241521	250093	240308	279422	198258	142900	193988
CL 68:4	CL	13.383	660924	28	1399.97	-	476607	660923	560739	463384	555221	420051	355343	462963	375140	230437	350083	250198	466517	418937	417974	468925	428085	429412	492127	448215	442904	432082	449068	443495	360132	248712	389756
CL 70:5	CL	13.428	547486	27	1425.98	-	508197	547486	508229	345158	475236	328405	321736	364266	326739	265439	378637	248479	405061	285309	388064	411824	428341	452307	369827	381975	412879	357569	380624	414598	328086	225587	360212
CL 72:6	CL	13.493	215961	23	1452	-	215961	213846	210932	152217	173621	78940.1	130045	109299	147095	155656	103139	139871	196429	192037	193348	193438	179574	198842	140133	175165	190406	147359	162345	117319	137571	98767.4	143398
CL 66:2	CL	13.729	600509	27	1375.97	-	600509	531759	588748	483402	568636	422913	416251	483060	439755	257163	361936	267696	494862	486345	484678	528148	516469	508738	406316	427659	459389	533410	489014	534157	424372	283578	455423
CL 68:3	CL	13.738	1.77613e+06	27	1401.98	-	1.77613e+06	1.68315e+06	1.73466e+06	1.11555e+06	1.70864e+06	1.23733e+06	1.03798e+06	1.41731e+06	1.21835e+06	800655	1.11553e+06	834046	1.13983e+06	1.41448e+06	1.38367e+06	1.61792e+06	1.50103e+06	1.42156e+06	1.14021e+06	1.39735e+06	1.29431e+06	1.41975e+06	1.29472e+06	1.49864e+06	1.17727e+06	763934	1.04207e+06
CL 70:4	CL	13.755	2.28319e+06	27	1428	-	1.78869e+06	1.71538e+06	1.70965e+06	1.49896e+06	2.28319e+06	1.04622e+06	1.20087e+06	1.29215e+06	1.13735e+06	567145	1.45318e+06	836149	1.46292e+06	1.52515e+06	1.35428e+06	1.67086e+06	1.62178e+06	1.52078e+06	1.30589e+06	1.39275e+06	1.44726e+06	991994	1.41778e+06	1.64866e+06	1.29579e+06	968643	1.2106e+06
CL 18:1_18:1_18:2_18:1	CL	13.799	1.08009e+06	27	1454.01	-	954664	1.01232e+06	1.08008e+06	555549	766572	538106	498701	715293	527932	587344	873049	537230	764120	735306	1.00864e+06	831320	790041	621946	580893	797931	793810	713398	679262	665788	589643	376043	714440
CL 18:1_20:3_18:1_18:1	CL	13.873	177921	26	1480.03	-	133270	129100	130577	65568.1	126564	89381.1	77379.9	94160.9	79363.5	113472	177921	115648	162508	152162	164937	164385	151462	154645	99168.8	112099	119558	105874	105475	104074	84072.5	62050.1	98648.9
CL 69:3	CL	13.924	129299	28	1416	-	127258	126608	125449	97134.5	126189	58561.9	81781.3	105717	92278.7	46163	90310.3	48925.6	104052	109302	107876	129299	114899	120120	71286.2	97914.4	99138.8	57155.7	107012	55851.2	85540.1	60802.7	92663.9
CL 18:1_18:1_17:1_18:1	CL	13.931	163472	27	1442.01	-	139601	136903	141066	95779.2	138668	91181.2	87669.4	104067	94307.7	85642.8	131314	87483.5	125117	163472	140413	138476	139854	143894	98189.3	137634	117343	119243	124494	110565	92691.9	68114	110979
CL 68:2	CL	14.084	2.39898e+06	28	1404	-	2.39898e+06	2.32687e+06	2.18193e+06	1.43799e+06	2.38068e+06	1.68365e+06	1.77163e+06	2.06774e+06	1.84033e+06	1.23156e+06	1.69992e+06	1.21938e+06	1.41855e+06	1.29185e+06	2.0674e+06	2.35129e+06	2.32552e+06	2.37916e+06	1.36208e+06	1.83975e+06	1.64549e+06	1.91961e+06	1.42532e+06	1.81141e+06	1.70303e+06	1.05851e+06	1.82442e+06
CL 18:1_18:1_16:0_18:1	CL	14.085	2.70911e+06	24	1430.01	-	2.7091e+06	2.65114e+06	2.63601e+06	2.07923e+06	2.50324e+06	1.90926e+06	1.66464e+06	1.87742e+06	1.80208e+06	1.321e+06	1.84705e+06	1.36766e+06	2.30862e+06	2.28832e+06	2.28692e+06	2.55324e+06	2.41254e+06	2.51219e+06	1.55048e+06	1.92639e+06	1.88348e+06	2.05283e+06	1.8922e+06	1.67828e+06	1.77863e+06	1.21256e+06	1.89431e+06
CL 18:1_18:1_18:1_18:1	CL	14.086	1.93991e+06	27	1456.03	-	1.56649e+06	1.82415e+06	1.75869e+06	1.37595e+06	1.7777e+06	1.25711e+06	915233	1.23943e+06	1.12125e+06	1.16368e+06	1.68699e+06	986145	1.84627e+06	1.82923e+06	1.83771e+06	1.93991e+06	1.87134e+06	1.93333e+06	1.12523e+06	1.47755e+06	1.38496e+06	1.49897e+06	1.43194e+06	1.44807e+06	1.29336e+06	915997	1.35481e+06
CL 18:1_20:2_18:1_18:1	CL	14.147	145397	26	1482.04	-	139773	135337	122327	84894.6	116891	79100.5	74133.6	83856.5	73581.9	83848.4	142402	112998	143536	142726	135141	141346	141708	145397	69382.9	89897.8	83759.9	86670.3	69140.3	67420.5	76191.5	45877	68902.8
CL 18:1_18:0_18:1_18:1	CL	14.422	355113	13	1458.04	-	336918	318199	286599	263578	329862	223278	205524	203282	174030	151822	220985	157360	239738	284316	228689	288092	291103	355113	127436	179436	229064	196012	154647	171812	204927	134547	231786
CL 70:2	CL	14.428	525799	14	1432.03	-	400149	360250	525798	347865	428007	294762	269944	335151	300408	151788	211252	157385	257791	319746	266827	316449	350478	344362	173613	219515	251837	280216	211954	244429	254505	161552	291492
D5TG 18:1_18:1_18:1	D5TG	14.177	454442	27	912.803	+	207146	258486	224065	300066	382971	292060	171308	181854	165534	342968	379356	367167	418395	410545	441232	354915	454442	410861	279151	385528	246657	259751	268363	284751	257795	174941	216523
DG 14:0_16:0	DG	9.456	85316.5	23	558.51	+	75008.3	73305.7	69533.9	85316.5	83383	83223.2	56996.3	56850.8	69180.6	27429.6	30675.1	31290.1	58453.9	66081.8	61566.9	64196.8	44106.4	46959.8	69845.7	52654.9	55591.6	64101.6	62510.9	80277.4	44216.2	38085.7	42834.5
DG 16:1_20:3	DG	9.475	128343	14	634.544	+	33168.3	83605.1	86860	101819	65850.3	90378.8	13759.5	8560.77	69423.6	13226.7	15666.3	56624.8	109983	109847	111549	95965.1	110388	50946.1	128343	67127.2	74338.5	70505.2	93644.2	100114	20594.8	62474.5	51561.9
DG 32:1	DG	9.537	436428	26	584.527	+	247244	289682	364886	436428	388473	351832	93744.5	281039	205139	87863.1	116688	80331.2	325803	303012	292524	348206	263830	216160	295462	224588	294848	290278	258860	350432	184162	163287	133152
DG 32:1	DG	9.664	217269	6	584.528	+	124742	169024	116308	187985	217269	211167	127457	151635	157315	50646	57945.1	66557.6	130922	100227	116836	108427	150847	100329	119077	118579	96950.9	138606	149053	164892	70012.4	73264.7	56823.9
DG 34:2	DG	9.725	1.33153e+06	29	610.543	+	945365	934251	731995	1.14944e+06	1.33153e+06	1.28775e+06	608575	736966	730286	342600	336049	304076	1.0819e+06	970346	961223	993120	1.03725e+06	750210	1.03111e+06	1.12168e+06	759628	920423	898941	1.23543e+06	678364	324224	374408
DG 36:3	DG	9.849	714440	26	636.559	+	503272	462945	413814	583870	714440	549266	276839	391588	406524	149116	170179	134811	526523	572863	557870	539181	580984	465868	617015	591879	470227	532086	527131	621319	314377	172608	164861
DG d-733:1	DG	9.944	221340	27	605.587	+	205147	188244	180307	204576	216693	194623	174884	190499	199388	169451	203885	197019	206840	221340	217140	194241	211341	194704	189575	172061	156936	163885	180912	208326	167259	146588	150333
DG 16:0_16:0	DG	10.335	190397	27	586.543	+	180983	164436	176396	190397	173447	178630	160566	149063	188889	61884.4	63018.8	65327	130298	130735	134014	152611	131581	169916	111418	101103	101476	115053	130427	119476	90349.5	91325.6	91354.8
DG 16:0_18:1	DG	10.399	1.6347e+06	27	612.559	+	1.37689e+06	1.17618e+06	1.27296e+06	1.53173e+06	1.6347e+06	1.50041e+06	943148	1.10262e+06	1.24694e+06	463623	511755	416264	1.26465e+06	1.16357e+06	1.09102e+06	1.27579e+06	1.31469e+06	1.29302e+06	1.1515e+06	1.05326e+06	1.00844e+06	1.08597e+06	1.14132e+06	1.27399e+06	766845	729469	794887
DG 36:2	DG	10.463	1.35683e+06	27	638.575	+	956592	928822	914614	1.09857e+06	1.35683e+06	1.13095e+06	955435	763393	813388	297406	381903	393764	1.09604e+06	1.03045e+06	924928	1.04151e+06	1.06826e+06	939627	955917	1.03882e+06	736787	827762	1.05707e+06	1.22591e+06	680478	485966	568218
DG 36:2	DG	10.576	430146	15	638.574	+	342262	239787	239271	408051	31690	295737	26892.5	241416	251898	91979	90209.1	20337.2	227668	230403	297356	269377	271221	430146	223387	36540.9	258924	229403	16567	33490.2	20033.1	18017.5	159376
DG 18:1_20:2	DG	10.633	397935	27	664.59	+	267280	272130	253299	363820	397935	299282	179563	201325	198257	90528.7	110257	101028	287327	275537	281007	284368	309417	318839	242366	263763	216049	221663	215473	222666	156534	139343	154369
DG 16:0_18:0	DG	11.134	148573	28	614.575	+	130282	123489	136816	148573	130117	130927	132278	132890	139031	43441.6	42789.9	52501.7	105152	96302.2	98936.8	128227	122600	127575	83673.5	41078.6	68173	73943.6	82313.4	80889.9	73091.7	75761.1	60584.7
DG 36:1	DG	11.186	442645	27	640.591	+	348081	352841	362426	442645	415056	371487	305872	313423	330387	129643	140226	137895	342507	301820	308826	381038	393670	385210	260021	236193	224592	230787	239960	247129	209974	196456	186681
DG 18:1_20:1	DG	11.216	306982	31	666.607	+	237807	238308	233847	300746	306982	278422	128840	156857	186783	53407.3	91917.3	67026.7	215490	202555	218632	214665	299418	252249	169878	145280	182975	177561	161522	159060	133413	112280	91527.8
GlcCer[NDS] d36:1	GlcCer[NDS]	8.885	54213.1	27	772.598	-	40069.5	46144.7	43517.7	46799.1	48980.9	46141.7	43294.1	47983.7	48741.1	34993.7	41349.9	36400.2	50349.6	40881.7	41920	46479.7	50580.9	50871.7	47956.9	49423.7	54213.1	50606.2	52911.5	50963.4	45479.5	47511.5	48423.7
GlcCer[NDS] d38:1	GlcCer[NDS]	9.8	53238.7	27	800.63	-	49200.1	49993.2	47214	45638.3	51757	46466.7	45907.8	46374.7	47598.3	30970	36961.4	29675.7	44679.2	40200.8	41970.5	46739.4	46177.4	49038.1	48272	51006.5	45192.4	51062.8	53238.7	52869.9	45644	38822.5	44084.1
GlcCer[NDS] d18:1_24:1	GlcCer[NDS]	10.542	2.00213e+06	27	854.678	-	180064	310283	171610	171346	196952	151606	1.37371e+06	148154	1.45502e+06	157126	202233	1.29018e+06	2.00213e+06	246277	244166	394999	246102	251898	216782	664467	1.52803e+06	1.50339e+06	1.54388e+06	1.16225e+06	1.30884e+06	147114	167348
GlcCer[NDS] d18:1_22:0	GlcCer[NDS]	10.588	1.28293e+06	27	828.663	-	1.16662e+06	1.20465e+06	1.24489e+06	1.04688e+06	1.28293e+06	1.02505e+06	990165	187025	1.04961e+06	653432	826604	665379	973059	933194	937991	1.01054e+06	1.01012e+06	1.02424e+06	865546	888331	690066	962049	912439	892770	862408	741099	853923
GlcCer[NDS] d41:1	GlcCer[NDS]	11.022	144853	27	842.68	-	140309	137021	141331	132309	144853	117610	107156	86026.2	119416	72750.8	92588.3	71882.7	79902.8	105474	109746	118151	116482	116874	78512	107945	100512	109090	81494.6	106688	96277.1	61528.5	93885.3
GlcCer[NDS] d44:2	GlcCer[NDS]	11.323	69825.4	25	882.709	-	42375.4	43575.4	37475.8	34420	17496.4	31591.2	26454.4	29758.6	29344.8	29244.2	41978.3	14547.4	39953.7	25379.8	50745.4	26224.6	54114.3	69825.3	30380.5	29860.9	15951.7	34238.2	17085.1	17992.6	16086.8	26549.1	34939.8
GlcCer[NDS] d42:1	GlcCer[NDS]	11.382	1.80557e+06	27	856.693	-	1.21706e+06	1.5926e+06	1.80557e+06	968403	1.78418e+06	1.37187e+06	1.18966e+06	1.37233e+06	1.28245e+06	285273	1.19286e+06	835534	1.43564e+06	839996	1.4098e+06	1.40494e+06	1.36949e+06	1.41436e+06	1.29817e+06	1.31213e+06	1.28048e+06	1.3735e+06	1.34652e+06	1.27273e+06	1.1325e+06	280288	605642
GlcCer[NDS] d44:1	GlcCer[NDS]	12.031	29507	27	884.725	-	22248.1	23057.8	22770	19061.4	22965	18206.3	16854.4	20092.8	18248.9	15202.9	20922.4	15056.8	25830.4	26203.4	25436.7	27841.7	26669.4	29507	15266.1	16498	16390.2	17438.7	17244.4	18042.7	17279.7	13053.5	16827.8
HexCer[NS] d32:1	HexCer[NS]	6.852	150315	27	672.543	+	100313	110053	104803	115507	112546	112771	87386.3	84119.6	89184.9	132793	125173	121057	142350	136630	139507	148391	133349	150315	124175	118011	114391	115453	116531	117446	89319.9	86254.9	93049.6
HexCer[NS] d34:2	HexCer[NS]	7.001	7.36181e+06	27	698.559	+	159616	183379	166120	2.97487e+06	171152	167808	163144	160824	163759	149215	7.36181e+06	143192	197624	188908	3.23682e+06	233506	220912	237629	118916	117158	102991	2.30203e+06	2.16656e+06	116470	126490	126734	139863
HexCer[NS] d34:2	HexCer[NS]	7.614	159346	13	698.559	+	73871	96146.3	77642	67891.2	106014	93538.5	65940	71569.8	48863.3	66544.2	50154.5	47345.4	66685.8	67659.3	62721.6	21645.8	30551.9	39752.4	159346	149624	152931	128550	141902	148185	84473.3	91063.9	86536.5
HexCer[NS] d34:1	HexCer[NS]	7.889	12500000	50	700.575	+	8.45708e+06	8.88938e+06	8.70055e+06	9.18394e+06	9.83948e+06	9.62874e+06	6.46815e+06	7.79199e+06	8.27401e+06	9.06324e+06	9.98034e+06	9.08887e+06	1.05e+07	1.18e+07	1.21e+07	1.25e+07	1.23e+07	1.03e+07	9.08045e+06	8.46952e+06	7.94299e+06	8.36815e+06	8.90485e+06	9.72267e+06	7.51938e+06	6.65261e+06	7.10966e+06
HexCer[NS] d36:2	HexCer[NS]	8.027	93872.6	4	726.593	+	54595.1	72894	55251.5	68554.6	66433.6	78053	69899	90829.1	93872.7	51302.5	59255.8	47314.4	57017	52572	57591.8	82258	77449.5	71678.2	60284.1	55163.3	43816.7	42886.5	67212.1	53991.7	85598.9	68467.1	60870
HexCer[NS] d36:1	HexCer[NS]	8.599	64121.9	5	728.602	+	38368.3	40431.7	40483.9	33212.4	48824.4	33591.5	29173.4	48031.6	41414.7	46728.3	64121.9	51673.9	48421.9	37233.8	52729.6	45669.7	49794.9	45527.4	59591.7	52271.1	48133	40019.8	46261.6	45425.5	51963.3	39941.5	44526.1
HexCer[NS] d36:1	HexCer[NS]	8.882	557362	8	728.608	+	366784	359993	358624	411456	442149	355688	429528	464080	456549	401250	403825	377397	376223	416963	458031	407427	427274	384517	515591	534665	434356	443207	544528	557363	487354	368945	373781
HexCer[NS] d40:2	HexCer[NS]	9.779	223651	17	782.655	+	123227	145986	124837	146438	179990	129204	109962	114627	125270	146404	131603	117801	194131	199034	189516	168831	192869	168397	223651	213993	204837	186647	202740	211955	139184	115509	134116
HexCer[NS] d38:1	HexCer[NS]	9.791	3.37938e+06	27	756.639	+	683290	703820	633953	719217	791047	677378	637770	720150	742174	523176	596743	481555	631979	678456	629825	745462	747294	657941	716022	709426	578204	603943	684270	718640	3.37938e+06	518407	561385
HexCer[NS] d42:3	HexCer[NS]	9.867	453016	27	808.668	+	278373	281969	260148	313775	364945	271123	270386	322070	317281	228190	288409	257731	343232	346658	381897	439748	453016	380268	259975	240082	206408	248494	248305	278308	275510	236452	241763
HexCer[NS] d40:2	HexCer[NS]	9.897	310211	21	782.654	+	259834	259382	260362	249078	310211	245451	236425	274157	275935	157875	189631	185230	189328	195624	215553	288891	270905	247289	226667	204664	215417	186815	214145	242116	211509	177260	160297
HexCer[NS] d42:3	HexCer[NS]	10.067	100748	22	808.668	+	55280.5	60426.9	61555.5	52974.8	75008	59112.8	48990.7	49560.2	33617.7	52850.5	65399	55409	90590.3	98551.8	92158.9	100748	100675	95365.1	69980.3	66257.8	57255.1	58714.9	60583.9	65860.2	54395	49891.6	53658.7
HexCer[NS] d42:2	HexCer[NS]	10.531	31100000	27	810.685	+	1.62408e+06	1.60668e+06	1.64147e+06	1.65035e+06	3.11e+07	1.70119e+06	1.27263e+06	2.22e+07	1.37982e+06	1.51041e+06	2.36e+07	2.14e+07	4.71826e+06	1.13e+07	2.62e+07	2.94e+07	2.92e+07	2.45787e+06	1.74346e+06	2.09e+07	1.75e+07	1.71695e+06	1.5e+07	1.90697e+06	1.8e+07	1.29682e+06	1.98e+07
HexCer[NS] d40:1	HexCer[NS]	10.584	19700000	27	784.669	+	1.64e+07	1.79e+07	1.7e+07	1.97e+07	2.1565e+06	1.76e+07	1.3e+07	1.5e+07	1.45e+07	7.32612e+06	1.16e+07	9.85522e+06	1.38e+07	1.36e+07	1.37e+07	1.41e+07	1.53e+07	1.53e+07	1.13e+07	1.28e+07	1.13e+07	1.12e+07	4.77749e+06	1.3e+07	1.14e+07	1.02e+07	1.17e+07
HexCer[NS] d41:1	HexCer[NS]	11.019	2.04374e+06	29	798.686	+	1.88536e+06	1.76861e+06	1.71071e+06	1.99901e+06	2.04374e+06	1.74429e+06	1.39786e+06	1.4684e+06	1.66297e+06	1.05328e+06	1.20691e+06	1.09029e+06	1.50269e+06	1.28714e+06	1.33194e+06	1.43379e+06	1.56358e+06	1.51587e+06	1.31883e+06	1.2951e+06	1.23667e+06	1.19952e+06	1.33535e+06	1.42794e+06	1.22279e+06	1.0532e+06	1.0683e+06
HexCer[NS] d42:1	HexCer[NS]	11.397	24300000	27	812.702	+	2.18e+07	2.13e+07	2.15e+07	2.29e+07	2.43e+07	2.04e+07	1.64e+07	1.76e+07	1.71e+07	2.86611e+06	1.43e+07	2.72434e+06	1.58e+07	1.84e+07	1.83e+07	1.63e+07	1.79e+07	2.04e+07	1.58e+07	1.6e+07	1e+07	3.11872e+06	1.48e+07	1.74e+07	1.39e+07	1.33e+07	1.11e+07
LysoPC 18:1	LysoPC	1.901	1.06498e+06	27	522.358	+	844336	780794	854011	827825	930260	715888	644750	675275	675277	649275	790563	667893	850160	880040	924177	1.06498e+06	898158	797065	939622	957907	885147	819280	896899	966955	782263	682568	796856
LysoPC 16:0	LysoPC	1.921	2.82043e+06	54	496.341	+	2.75047e+06	2.79928e+06	2.82043e+06	2.52372e+06	2.81864e+06	2.55249e+06	1.81059e+06	1.92333e+06	1.89713e+06	2.10406e+06	2.45666e+06	2.14597e+06	2.40262e+06	2.42903e+06	2.31864e+06	2.36531e+06	2.37233e+06	2.25875e+06	2.6366e+06	2.54463e+06	2.08704e+06	1.6728e+06	2.2599e+06	2.61518e+06	2.07946e+06	1.80616e+06	1.81026e+06
LysoPC d-718:1	LysoPC	2.052	261946	27	573.393	-	249206	250833	237216	256223	261947	257116	218861	249663	245343	249446	225071	244060	261569	234697	228010	241124	228047	246182	210481	219041	195282	218503	207479	241671	214044	222533	207221
LysoPC 18:1	LysoPC	2.062	2.43576e+06	59	522.358	+	1.61076e+06	1.74979e+06	1.58282e+06	1.53536e+06	2.24474e+06	1.75366e+06	1.21227e+06	1.47672e+06	1.61828e+06	1.31593e+06	1.66857e+06	1.43579e+06	1.91414e+06	1.89258e+06	1.99409e+06	1.77927e+06	1.79869e+06	1.7533e+06	2.16321e+06	2.43576e+06	1.83361e+06	1.64626e+06	2.19287e+06	2.25969e+06	727917	1.26303e+06	1.55006e+06
LysoPE 20:4	LysoPE	1.485	139738	54	502.295	+	78030.6	64131.9	79663.4	75454.3	132746	60308.9	53631.3	66950.1	59172.7	91520.3	90755.2	101767	115741	111771	130981	67900.6	100836	95370.2	118726	139738	111684	79330.4	106933	117656	81815.4	47894	72218.7
LysoPE 16:0	LysoPE	1.95	297496	54	454.295	+	204952	204307	190336	209263	297496	233374	152419	190237	177962	131729	151278	139944	195270	182763	199347	165522	184547	146049	212335	229142	185078	176385	208231	218554	186126	137875	148819
LysoPE 20:3	LysoPE	1.979	214775	40	504.31	+	86756	107106	95069.4	120517	144889	165344	129956	129887	121182	152322	140493	135811	125277	126110	183034	146181	163053	214775	202691	161333	186265	143743	182658	131608	123959	85010.4	106917
LysoPE d-718:1	LysoPE	2.083	180016	39	487.354	+	129627	130960	126238	125014	120607	130880	127096	101095	150248	109945	112803	180016	167268	138216	107181	128172	130418	130008	100953	99956.2	113999	126466	112477	139265	124472	108718	108745
LysoPE 18:1	LysoPE	2.1	1.07695e+06	54	480.311	+	819159	844134	758031	757711	1.07695e+06	779258	555267	730590	712919	566135	750792	628693	839412	850306	942766	758568	776450	688200	842712	910401	734146	666611	835888	891007	780748	552561	666560
LysoPE 18:0	LysoPE	2.945	550618	54	482.326	+	426621	414421	398624	448999	550618	450089	340463	397824	410348	324401	375987	334045	420653	443706	490728	455442	437045	417249	413040	438221	363463	336356	404783	428099	411529	324153	355420
LysoPG 18:1	LysoPG	1.575	94502.2	29	509.29	-	72495.2	78275	72008.6	66549.1	94502.2	82273.4	56052.7	48610.9	58017.8	66338	66814.3	68268.6	72671.3	71453.7	82033.1	69568.5	62442.8	70090.9	55450.1	68413.1	94413.7	70296.1	64781.3	70345.1	56191.6	41457.7	39787.2
LysoPI 20:3	LysoPI	1.355	115763	46	621.307	-	45240.9	54371.9	46347.4	45792.5	66633.9	50318.4	27198.8	33056.2	37380	45361.1	51808.1	49131	57826.9	50498.2	57322.7	46592.2	49309.1	51966.1	95624.6	97730.5	115763	74839.4	87737.3	94649	68038.3	58830.6	58849.5
LysoPI 18:0	LysoPI	2.05	120082	54	599.321	-	67657.5	78494.5	75247.3	79941.9	103827	88529.1	44060.7	53217.8	63554.2	63512.6	80630	80528.8	102782	99992.4	107212	76479.9	78566.8	62699.3	91087.2	104116	104351	105779	120082	118080	89298.8	62283.5	79693.5
LysoPS 18:0	LysoPS	2.153	125218	54	526.316	+	111638	107486	109114	123555	120111	111997	90528.9	90640.8	83534.6	85925.8	100606	93480.3	125218	116131	112488	113627	114888	116506	109602	119765	109327	94394	104049	122291	99943.7	80426.9	92120.2
PA 34:1	PA	10.277	772887	3	692.525	+	196433	384424	491513	537156	772887	345547	308247	415783	282639	453393	319091	233162	389315	351493	369475	351169	407407	137091	416240	343751	263086	565976	270286	336756	308383	318719	523570
PC 30:2	PC	6.307	278474	2	702.509	+	261982	278474	180577	145269	200877	164697	105251	73038.8	111011	79907.9	72556.5	100729	96184.3	153640	95326.2	101304	131483	138203	95504.3	141276	132775	107461	79484.7	122680	73673	91434.1	102312
PC 30:2	PC	6.55	180480	12	702.508	+	39985.2	52859.9	113435	123030	180480	148020	29978.7	130092	126857	101282	94649.4	90546.2	104791	113266	109377	118967	111533	178268	56045.6	158623	86545.4	84216.8	113370	124016	50289.6	83527	71039.2
PC 32:3	PC	6.679	785946	6	728.524	+	592956	643918	677248	628752	785947	602805	320476	396433	410847	397469	484965	411610	569439	604078	518054	647511	575614	137819	633610	773296	599012	500794	594089	686370	406369	427686	336944
PC 14:0_14:0	PC	6.74	2.75947e+06	54	678.509	+	2.27817e+06	2.75947e+06	2.61513e+06	2.72165e+06	2.64717e+06	2.74913e+06	1.91621e+06	1.88576e+06	1.9202e+06	1.71334e+06	1.59957e+06	1.56493e+06	2.06597e+06	2.04524e+06	2.1184e+06	1.89506e+06	1.82814e+06	1.9403e+06	1.95285e+06	1.89354e+06	1.89172e+06	2.04779e+06	2.06788e+06	2.21798e+06	1.48115e+06	1.45345e+06	1.45774e+06
PC 30:1	PC	6.884	5.2885e+06	7	704.524	+	4.14693e+06	1.86365e+06	4.00346e+06	3.18781e+06	5.2885e+06	3.10998e+06	2.39891e+06	2.29369e+06	3.2858e+06	1.98062e+06	1.70584e+06	1.86323e+06	2.46363e+06	3.10107e+06	2.10512e+06	2.84099e+06	1.85423e+06	1.02298e+06	3.02725e+06	2.32025e+06	1.97262e+06	2.42981e+06	2.41099e+06	2.78394e+06	1.64517e+06	1.65589e+06	2.63021e+06
PC 34:4	PC	6.941	956028	15	754.536	+	471068	956028	617558	690065	843770	892811	490609	602668	620617	903749	771282	509661	737136	567182	600817	685950	794736	442020	666470	582388	695281	586138	543693	567166	392897	371595	393812
PC 14:0_16:1	PC	7.027	16500000	54	704.524	+	1.16e+07	1.32e+07	1.33e+07	1.65e+07	1.21e+07	1.28e+07	7.90301e+06	9.50387e+06	1e+07	7.07768e+06	5.60088e+06	6.71489e+06	9.32929e+06	9.30957e+06	1.05e+07	6.99896e+06	6.60542e+06	8.14643e+06	1.01e+07	9.46111e+06	6.98512e+06	1.01e+07	9.46423e+06	9.87567e+06	5.68395e+06	6.03895e+06	6.37365e+06
PC 32:2	PC	7.153	12000000	17	730.54	+	1.14e+07	1.05e+07	1.2e+07	1.17e+07	1.09e+07	9.88105e+06	7.87735e+06	7.31967e+06	5.54752e+06	6.76353e+06	4.6892e+06	5.19217e+06	6.76821e+06	7.08606e+06	5.02968e+06	7.09091e+06	7.53931e+06	7.01647e+06	1.03e+07	5.14432e+06	6.03702e+06	8.00654e+06	7.38756e+06	7.97901e+06	5.84083e+06	6.12098e+06	6.47136e+06
PC 29:0	PC	7.264	299800	8	692.525	+	176470	299800	248765	293323	290106	211128	186590	227297	220791	190334	132252	178028	212971	214787	145909	207500	210210	208690	156021	161552	159720	215084	216391	239271	176587	158275	157598
PC 36:5	PC	7.296	1.31887e+06	32	780.554	+	689681	1.06446e+06	1.00784e+06	1.02883e+06	944584	1.03124e+06	1.02233e+06	1.02684e+06	1.24921e+06	1.15842e+06	1.26228e+06	1.07434e+06	1.14548e+06	1.09922e+06	1.10166e+06	1.26264e+06	1.19585e+06	1.31887e+06	1.00288e+06	1.09223e+06	1.07373e+06	668046	661759	991981	851243	748200	701529
PC 34:3	PC	7.386	5.46811e+06	2	756.555	+	2.59364e+06	3.92122e+06	391612	360670	5.46811e+06	4.39827e+06	2.6044e+06	340438	2.56007e+06	2.03359e+06	3.13643e+06	1.92385e+06	358468	2.74549e+06	3.66022e+06	455437	390719	3.88636e+06	3.77656e+06	2.53332e+06	2.87302e+06	3.45839e+06	3.06964e+06	2.64768e+06	232190	282934	2.34589e+06
PC 35:4	PC	7.497	651766	23	768.554	+	384052	651765	418331	421550	334682	535839	317340	355765	419289	574466	508059	478096	547225	556768	544665	523247	509431	526943	530837	511295	470401	455250	432431	454276	399931	315638	312716
PC 38:6	PC	7.504	3.09667e+06	16	806.57	+	1.60743e+06	2.21103e+06	2.23586e+06	1.43059e+06	2.24556e+06	2.1492e+06	1.36905e+06	2.38719e+06	2.1793e+06	2.06966e+06	2.16497e+06	1.41715e+06	2.09216e+06	1.62995e+06	2.02943e+06	3.09667e+06	2.01888e+06	2.68863e+06	1.37328e+06	1.9477e+06	1.28667e+06	1.94668e+06	1.77346e+06	1.14461e+06	1.4943e+06	2.12181e+06	1.46949e+06
PC 30:1	PC	7.504	2.77687e+06	22	704.525	+	941528	2.6157e+06	1.50952e+06	2.1482e+06	2.77688e+06	2.1995e+06	1.02721e+06	2.19967e+06	2.10502e+06	1.73229e+06	1.58353e+06	1.28664e+06	1.54266e+06	894297	2.11904e+06	1.3495e+06	1.98179e+06	1.42536e+06	1.3115e+06	1.27002e+06	1.16798e+06	466439	787178	1.59408e+06	1.52672e+06	1.27351e+06	817578
PC 30:0	PC	7.505	1.76563e+06	15	706.54	+	1.30522e+06	1.71331e+06	1.27991e+06	1.27771e+06	1.64588e+06	1.76563e+06	655689	1.23878e+06	1.26136e+06	907447	926421	892633	1.22885e+06	1.15625e+06	1.23368e+06	819411	1.01361e+06	1.13347e+06	848662	890563	745556	1.18351e+06	920492	1.35131e+06	866202	822254	554072
PC 32:2	PC	7.51	33300000	27	730.54	+	2.12e+07	3.24e+07	2.27e+07	2.23e+07	3.33e+07	2.7e+07	1.5e+07	2.06e+07	2.2e+07	2.44e+07	2.69e+07	2.39e+07	2.72e+07	2.8e+07	2.69e+07	3.1e+07	2.82e+07	2.95e+07	2.74e+07	2.86e+07	2.08e+07	2.15e+07	2.4e+07	2.48e+07	1.84e+07	1.8e+07	1.74e+07
PC 36:5	PC	7.51	10400000	27	780.554	+	6.84057e+06	1.04e+07	8.40279e+06	3.27808e+06	9.4531e+06	7.18032e+06	879296	1.19246e+06	7.68602e+06	7.2416e+06	9.15346e+06	1.7604e+06	7.75129e+06	5.90089e+06	6.96437e+06	4.44886e+06	7.60859e+06	4.77857e+06	8.65408e+06	7.67936e+06	6.8366e+06	6.33328e+06	6.60502e+06	7.72696e+06	1.02976e+06	5.55421e+06	4.74857e+06
PC 36:4	PC	7.511	8.73975e+06	6	782.571	+	5.78786e+06	8.22651e+06	6.7338e+06	5.45586e+06	8.67542e+06	8.12055e+06	5.30334e+06	8.73975e+06	6.49297e+06	5.33773e+06	5.88762e+06	5.85779e+06	6.37395e+06	6.43597e+06	6.8705e+06	4.23848e+06	6.66666e+06	6.33351e+06	6.77393e+06	6.81622e+06	6.27889e+06	5.4869e+06	5.93589e+06	6.1263e+06	5.48391e+06	4.51137e+06	4.30075e+06
PC 34:4	PC	7.512	325075	20	754.536	+	139097	216274	181796	126785	291153	193284	119913	137337	150693	303787	325075	208666	297516	265963	248400	307406	231403	193401	246397	238668	213726	162704	243321	253153	245241	210680	182898
PC 33:2	PC	7.516	6.7743e+06	27	744.555	+	3.5798e+06	5.00236e+06	6.7743e+06	4.12318e+06	6.25468e+06	5.07265e+06	3.31924e+06	2.85965e+06	4.12527e+06	3.73929e+06	3.78681e+06	2.97604e+06	4.32755e+06	4.06367e+06	3.6492e+06	5.14816e+06	2.63921e+06	5.13022e+06	3.88569e+06	2.86199e+06	3.46348e+06	3.68096e+06	3.53264e+06	3.64036e+06	2.18993e+06	2.77764e+06	4.37058e+06
PC 40:7	PC	7.518	504631	12	832.586	+	244867	371071	343539	226974	376105	361217	260510	342711	359033	331987	372114	328788	333189	373940	361651	447537	504631	420309	294508	308366	260728	227510	244785	306583	270043	268476	256216
PC 34:3	PC	7.521	36500000	27	756.555	+	2.3e+07	3.21e+07	3e+07	2.32e+07	3.4e+07	3.22e+07	2.48e+07	2.3e+07	2.37e+07	1.9e+07	2.47e+07	2.1e+07	2.87e+07	2.41e+07	3.65e+07	2.9e+07	2.89e+07	2.89e+07	2.75e+07	2.73e+07	2.4e+07	2.15e+07	2.5e+07	2.52e+07	1.85e+07	2.06e+07	1.61e+07
PC 31:1	PC	7.521	11100000	27	718.54	+	7.97241e+06	1.1e+07	8.3178e+06	7.55168e+06	1.11e+07	1.08e+07	6.17637e+06	8.04426e+06	7.90189e+06	6.56545e+06	7.21146e+06	6.16476e+06	7.22177e+06	7.62296e+06	7.44433e+06	7.69189e+06	7.44472e+06	7.34223e+06	8.05235e+06	8.06999e+06	6.47259e+06	6.37602e+06	7.26078e+06	7.71786e+06	6.15172e+06	5.07911e+06	5.07076e+06
PC 33:2	PC	7.648	1.86364e+06	3	744.556	+	1.35453e+06	1.86364e+06	245887	1.82997e+06	1.59949e+06	1.7842e+06	1.17321e+06	1.25916e+06	1.67496e+06	1.58174e+06	185320	1.00092e+06	1.02796e+06	1.23105e+06	1.38329e+06	1.59775e+06	1.76217e+06	1.34912e+06	1.32487e+06	1.22963e+06	1.10759e+06	1.34885e+06	1.83731e+06	1.16655e+06	968682	823963	1.07912e+06
PC 34:3	PC	7.665	16800000	19	756.555	+	1.21e+07	1.54e+07	9.9968e+06	1.36e+07	1.68e+07	1.64e+07	695578	1.07e+07	1.04e+07	1.2e+07	1.26e+07	1.19e+07	1.34e+07	1.57e+07	524828	1.51e+07	1.41e+07	1.57e+07	1.52e+07	1.39e+07	1.22e+07	1.01e+07	1.24e+07	1.34e+07	9.55524e+06	7.35415e+06	9.02455e+06
PC 16:0_22:6	PC	7.67	6.68406e+06	54	806.57	+	4.77821e+06	6.61973e+06	5.02241e+06	5.10095e+06	5.21319e+06	5.35567e+06	3.76401e+06	4.29808e+06	4.44102e+06	6.68407e+06	6.66467e+06	5.75796e+06	5.42522e+06	5.71603e+06	5.47117e+06	5.72367e+06	5.63543e+06	6.06438e+06	4.89139e+06	5.67242e+06	4.68211e+06	3.6982e+06	4.02589e+06	4.25754e+06	3.54378e+06	3.28993e+06	3.43027e+06
PC 18:1_22:6	PC	7.764	3.33286e+06	47	832.587	+	2.43791e+06	2.88611e+06	2.61646e+06	2.46704e+06	2.83077e+06	2.95558e+06	2.05262e+06	2.66207e+06	2.60928e+06	2.4743e+06	2.65932e+06	2.4997e+06	2.47331e+06	2.61114e+06	2.66688e+06	3.33286e+06	3.10651e+06	2.80427e+06	2.17701e+06	2.22479e+06	1.95565e+06	1.52152e+06	1.80729e+06	1.84929e+06	1.8556e+06	1.91623e+06	1.74055e+06
PC 14:0_16:0	PC	7.777	50200000	53	706.54	+	4.05e+07	4.85e+07	4.14e+07	5.02e+07	4.8e+07	4.9e+07	2.91e+07	3.57e+07	3.58e+07	2.77e+07	2.92e+07	2.44e+07	3.48e+07	3.65e+07	3.76e+07	3.96e+07	3.66e+07	3.34e+07	3.11e+07	3.52e+07	3.04e+07	3.07e+07	2.49e+07	3.74e+07	2.75e+07	2.57e+07	2.68e+07
PC 36:4	PC	7.785	9.28052e+06	2	782.57	+	7.80331e+06	6.84461e+06	8.23756e+06	6.65273e+06	6.98999e+06	6.64281e+06	3.99298e+06	6.78538e+06	5.23849e+06	7.05018e+06	5.24738e+06	5.62789e+06	5.92476e+06	6.08341e+06	3.70971e+06	5.25767e+06	6.28012e+06	9.28051e+06	5.67494e+06	5.55329e+06	5.40692e+06	4.59363e+06	6.85676e+06	5.00062e+06	3.81085e+06	3.76916e+06	3.13875e+06
PC 32:1	PC	7.887	170000000	47	732.556	+	1.27e+08	1.7e+08	1.56e+08	1.6e+08	1.27e+08	1.34e+08	9.48e+07	8.51e+07	1.14e+08	7.95e+07	8.13e+07	9.98e+07	1.03e+08	9.37e+07	1.26e+08	9.9e+07	8.56e+07	6.68e+07	1.06e+08	1.13e+08	1.05e+08	5.4e+07	1.06e+08	1.29e+08	6.57e+07	8.42e+07	9.48e+07
PC 32:2	PC	7.89	157000000	6	730.542	+	1.4e+08	1.54e+08	474951	1.57e+08	446046	1.31e+08	2.93e+07	3.44e+07	1.1e+08	7.35e+07	7.85e+07	9.14e+07	9.9e+07	9.11999e+07	1.16e+08	8.79e+07	8.27e+07	8.8e+07	9.84e+07	1.1e+08	9.61001e+07	3.24e+07	9.54e+07	1.15e+08	6.46e+07	8.26e+07	8.62e+07
PC 36:4	PC	7.924	31800000	27	782.571	+	2.65e+07	2.89e+07	2.77e+07	1.59e+07	2.62e+07	2.71e+07	1.46e+07	1.83e+07	1.85e+07	2.87e+07	3.18e+07	2.79e+07	2.69e+07	2.88e+07	2.6e+07	2.54e+07	2.67e+07	2.18e+07	2.81e+07	2.66e+07	2.38e+07	1.99e+07	2.26e+07	2.33e+07	1.65e+07	1.44e+07	1.41e+07
PC 16:1_18:1	PC	7.989	3.15429e+06	25	802.564	-	2.20576e+06	2.92789e+06	2.91166e+06	3.1543e+06	3.04687e+06	3.09694e+06	2.29069e+06	2.39401e+06	2.38681e+06	1.62761e+06	2.52441e+06	1.68646e+06	2.40941e+06	2.26814e+06	2.40202e+06	1.64412e+06	2.3019e+06	2.29099e+06	2.34293e+06	2.4121e+06	2.20779e+06	2.52001e+06	2.6572e+06	2.40806e+06	1.92994e+06	1.94968e+06	1.7351e+06
PC 42:8	PC	7.991	468221	14	858.601	+	280418	261566	229620	291425	332183	220100	266863	229178	330871	224359	225928	284378	293216	320036	248104	253918	468221	397593	207649	243752	180712	190731	183364	150591	176513	186642	228617
PC 38:5	PC	8.003	24800000	28	808.586	+	2.24e+07	2.39e+07	2.07e+07	2.24e+07	2.37e+07	2.35e+07	1.4e+07	1.83e+07	1.84e+07	2.26e+07	2.4e+07	2.26e+07	2.4e+07	2.3e+07	2.33e+07	2.48e+07	2.46e+07	1.93e+07	2.26e+07	2.23e+07	2.1e+07	1.62e+07	8.68597e+06	1.85e+07	1.51e+07	1.38e+07	1.37e+07
PC 32:1	PC	8.027	436000000	27	732.556	+	3.26e+08	3.41e+08	3.32e+08	3.65e+08	4.27e+08	4.36e+08	2.35e+08	2.72e+08	2.83e+08	1.96e+08	2.77e+08	1.9e+08	2.94e+08	3.15e+08	2.57e+08	2.95e+08	3.17e+08	2.23e+08	3.39e+08	2.58e+08	2.46e+08	2.32e+08	3.02e+08	2.61e+08	2.37e+08	1.36e+08	1.58e+08
PC 30:0	PC	8.037	15200000	6	706.545	+	180685	342346	1.52e+07	3.00551e+06	191388	2.00125e+06	2.27293e+06	70800.4	2.31851e+06	146240	112008	4.39354e+06	233572	246928	201738	841697	215650	346524	119735	649445	1.93679e+06	1.57246e+06	1.94627e+06	183645	1.09895e+06	601154	126007
PC 31:0	PC	8.061	4.01102e+06	26	720.557	+	3.36536e+06	3.71998e+06	3.07761e+06	4.01102e+06	3.83872e+06	3.74822e+06	2.19709e+06	1.88087e+06	2.63102e+06	2.12632e+06	2.19367e+06	1.99618e+06	2.77897e+06	2.43139e+06	2.51309e+06	2.54781e+06	2.45723e+06	1.52782e+06	2.62581e+06	2.77482e+06	1.57421e+06	2.43904e+06	2.57072e+06	1.90786e+06	2.04136e+06	1.00764e+06	1.80173e+06
PC 18:1_22:5	PC	8.074	3.48411e+06	17	834.602	+	2.94202e+06	3.16025e+06	2.53457e+06	1.57184e+06	3.12402e+06	2.9868e+06	2.67644e+06	2.67335e+06	2.80294e+06	1.98677e+06	2.76545e+06	2.55241e+06	3.22598e+06	2.91777e+06	2.95473e+06	3.44272e+06	3.48411e+06	2.85786e+06	2.7074e+06	2.4476e+06	2.1011e+06	1.97798e+06	918780	735394	2.06159e+06	1.54801e+06	1.66506e+06
PC 16:1_18:1	PC	8.085	344000000	72	758.571	+	3.06e+08	3.08e+08	2.71e+08	3.42e+08	3.44e+08	3.39e+08	1.68e+08	1.75e+08	2.34e+08	1.71e+08	2.11e+08	1.91e+08	2.63e+08	2.27e+08	2.28e+08	2.44e+08	2.3e+08	1.98e+08	2.7e+08	2.5e+08	2.25e+08	1.55e+08	2.78e+08	2.55e+08	1.45e+08	1.32e+08	1.51e+08
PC 35:3	PC	8.161	3.02281e+06	20	770.573	+	1.57069e+06	2.22971e+06	1.3453e+06	2.39222e+06	1.93975e+06	1.82179e+06	1.04019e+06	1.18572e+06	1.53445e+06	3.02282e+06	2.97974e+06	2.15084e+06	2.56261e+06	1.72528e+06	2.62863e+06	1.62915e+06	2.15392e+06	2.21553e+06	2.58596e+06	1.9624e+06	1.49462e+06	1.07898e+06	1.47309e+06	1.20998e+06	1.25426e+06	701739	806453
PC 33:1	PC	8.184	2.37071e+06	2	746.572	+	1.91079e+06	1.78204e+06	1.74138e+06	2.05299e+06	2.37071e+06	2.061e+06	1.39725e+06	1.70069e+06	1.36774e+06	1.07995e+06	1.5091e+06	1.05937e+06	1.63667e+06	1.59559e+06	1.47852e+06	1.34746e+06	1.53615e+06	1.25963e+06	1.68172e+06	1.75592e+06	1.29628e+06	1.32193e+06	1.59296e+06	1.5214e+06	1.21232e+06	101167	998136
PC 32:1	PC	8.27	47300000	4	732.556	+	3.06575e+06	4.73e+07	7.18457e+06	4.36e+07	7.37931e+06	4.40413e+06	2.99917e+06	2.852e+06	4.06046e+06	3.28e+07	1.89321e+06	3.5e+07	4.7808e+06	1.817e+06	3.98e+07	2.40459e+06	2.05974e+06	2.07149e+06	5.28568e+06	3.77e+07	3.22e+07	2.99e+07	3.51353e+06	3.41e+07	1.59943e+06	2.08e+07	2.14e+07
PC 37:4	PC	8.271	3.01303e+06	25	796.586	+	2.63168e+06	2.71456e+06	2.00706e+06	2.83722e+06	2.14138e+06	2.56148e+06	2.04172e+06	2.13287e+06	1.81757e+06	2.68053e+06	2.7104e+06	1.78157e+06	2.608e+06	3.01303e+06	2.76722e+06	2.76389e+06	2.92554e+06	2.21768e+06	2.79672e+06	2.87417e+06	2.34558e+06	2.32915e+06	2.05695e+06	2.13964e+06	1.80607e+06	1.20366e+06	1.13361e+06
PC 31:0	PC	8.292	2.71489e+06	21	720.557	+	2.45485e+06	1.6314e+06	2.3304e+06	2.68153e+06	2.71489e+06	2.6958e+06	1.83599e+06	1.47403e+06	2.06705e+06	1.89169e+06	1.95172e+06	1.77719e+06	1.27473e+06	2.16279e+06	1.93578e+06	1.44179e+06	2.3339e+06	1.79251e+06	2.20208e+06	2.14244e+06	1.95058e+06	2.0224e+06	1.99027e+06	2.15409e+06	1.87676e+06	1.4379e+06	1.57317e+06
PC 34:2	PC	8.314	120000000	25	758.571	+	1.2e+08	1.12e+08	1.16e+08	1.1e+08	1.08e+08	1.14e+08	9.28e+07	7.41e+07	9.42e+07	1.07e+08	9.43e+07	8.19e+07	9.51999e+07	1.19e+08	1.18e+08	1.1e+08	1.18e+08	9.36e+07	1.17e+08	1.1e+08	1.07e+08	1.2e+08	9.31e+07	1.09e+08	7.53e+07	6.81e+07	7.5e+07
PC 42:7	PC	8.315	339770	9	860.619	+	253031	277142	236820	255310	242270	275019	225166	235521	273450	174310	224976	189442	207500	238598	208194	298674	339770	279269	200563	221694	187766	178080	179468	151567	195017	152143	194015
PC 36:3	PC	8.321	107000000	63	784.587	+	9.48e+07	9.6e+07	1.02e+08	1.02e+08	9.6e+07	1.07e+08	8.74e+07	9.09e+07	6.35e+07	6.71e+07	8.48e+07	5.43e+07	8.97e+07	7.53e+07	7.85e+07	7.54e+07	8.6e+07	8.71e+07	6.96e+07	9.85001e+07	7.47e+07	7.55e+07	7.68e+07	7.31e+07	5.97e+07	4.49e+07	5.06e+07
PC d-733:1	PC	8.33	39000000	27	753.616	+	3.3e+07	3.38e+07	3.02e+07	3.73e+07	3.9e+07	3.8e+07	3.12e+07	3.14e+07	3.21e+07	3.15e+07	3.48e+07	3.08e+07	3.26e+07	3.84e+07	3.53e+07	2.94e+07	3.31e+07	2.86e+07	3.58e+07	3.48e+07	3.03e+07	3.14e+07	3.29e+07	3.59e+07	3.13e+07	2.45e+07	2.62e+07
PC 33:1	PC	8.366	42200000	27	746.572	+	4.22e+07	4.12e+07	3.65e+07	3.32e+07	4.19e+07	3.82e+07	3.06e+07	3.2e+07	3.19e+07	3.26e+07	3.64e+07	3.07e+07	3.5e+07	3.3e+07	3.72e+07	2.08e+07	3.45e+07	2.44e+07	3.86e+07	3.74e+07	3.43e+07	3.16e+07	3.33e+07	3.43e+07	2.69e+07	1.94e+07	2.28e+07
PC 34:4	PC	8.391	1.06222e+06	52	754.543	+	823054	833397	704602	924958	945571	1.06222e+06	688934	651796	643036	643234	519795	672568	764052	904982	790372	717308	801284	695405	767143	697908	707017	627842	631958	666715	567518	474641	451945
PC 38:5	PC	8.446	24000000	5	808.582	+	2.03e+07	2.02e+07	1.74e+07	2.24e+07	1.44e+07	2.68905e+06	1.59e+07	2.25541e+06	1.71e+07	1.7e+07	1.79e+07	1.79e+07	1.98e+07	2.18e+07	2.04e+07	2.27e+07	2.23e+07	2.4e+07	1.88e+07	1.97e+07	1.7e+07	1.39e+07	1.55e+07	1.69e+07	1.43e+07	1.25e+07	1.33383e+06
PC 38:4	PC	8.468	21300000	20	810.602	+	1.83e+07	1.68e+07	1.47e+07	1.94e+07	2.13e+07	1.86e+07	9.63144e+06	1.55e+07	1.58e+07	1.05e+07	1.74e+07	1.39e+07	1.68e+07	1.87e+07	1.83e+07	1.99e+07	1.96e+07	2.02e+07	1.63e+07	1.88e+07	1.52e+07	1.37e+07	1.38e+07	1.59e+07	1.49416e+06	1.15e+07	1.02e+07
PC 39:5	PC	8.486	700337	26	822.602	+	611455	570973	474772	550133	544051	565531	403992	411925	443358	503005	700337	502718	594177	640629	631133	678834	613120	654482	487136	493689	307331	356081	282521	319062	240355	286111	297332
PC 17:1_18:1	PC	8.511	22500000	57	772.587	+	1.47e+07	1.41e+07	7.68739e+06	1.64e+07	1.63e+07	1.35e+07	1.08e+07	1.95e+07	2.15e+07	1.57e+07	1.65e+07	9.13858e+06	1.76e+07	1.32e+07	1.79e+07	1.4e+07	2.25e+07	2.21e+07	1.27e+07	1.79e+07	1.31e+07	9.97519e+06	1.45e+07	1.16e+07	1.36e+07	1e+07	9.60298e+06
PC 40:12	PC	8.523	696800	54	820.495	-	90561.7	103131	94979.8	82206.9	80190	89328.7	89440.3	86087.3	86679.4	112829	113766	115887	93379.5	95431.7	86636.7	88998.5	75743.2	91745	110413	97669.1	121778	93822.4	100706	106139	91489.8	110960	111062
PC 36:3	PC	8.636	95100000	26	784.587	+	7.39e+07	6.83e+07	6.3e+07	8.26e+07	8.39001e+07	6.48e+07	4.67e+07	5.13e+07	4.98e+07	9.50999e+07	9.22e+07	7.75e+07	8.78e+07	8.68e+07	8.44e+07	5.33e+07	7.94e+07	7.55e+07	7.28e+07	6.8e+07	6.77e+07	4.84e+07	5.66e+07	2.62e+07	4.61e+07	3.4e+07	3.37e+07
PC 40:6	PC	8.638	4.4377e+06	25	834.601	+	2.2629e+06	2.1892e+06	2.10218e+06	2.15718e+06	2.20385e+06	2.04489e+06	1.83915e+06	2.06466e+06	1.9543e+06	2.52583e+06	2.77846e+06	2.45047e+06	4.11362e+06	2.43118e+06	2.51876e+06	2.47963e+06	2.51113e+06	4.4377e+06	2.19813e+06	2.11483e+06	2.11164e+06	2.89283e+06	1.71136e+06	1.9956e+06	1.70645e+06	2.80477e+06	2.73701e+06
PC 42:7	PC	8.673	618957	12	860.619	+	350495	399478	413261	292898	289217	361156	376807	349037	324870	506310	511743	494484	484241	478705	453513	540591	618957	549314	368375	241716	218763	274700	252859	289847	315161	248979	267794
PC 40:5	PC	8.702	5.89762e+06	20	836.617	+	2.42221e+06	3.4869e+06	1.93444e+06	2.68787e+06	3.41746e+06	2.69038e+06	2.21061e+06	1.75742e+06	2.67718e+06	2.35339e+06	3.18614e+06	2.95042e+06	3.17602e+06	3.76127e+06	3.82305e+06	2.6501e+06	5.89762e+06	3.39963e+06	2.513e+06	2.5011e+06	2.05412e+06	2.13356e+06	3.20775e+06	2.32831e+06	1.4382e+06	1.34729e+06	2.00258e+06
PC 38:4	PC	8.71	76800000	25	810.602	+	5.27e+07	5.1e+07	4.73e+07	6.04e+07	7.49e+07	5.04e+07	4.24e+07	4.2e+07	4.77e+07	6.8e+07	5.45e+07	4.84e+07	5.88e+07	5.87e+07	6.2e+07	7.68e+07	6.27e+07	5.91e+07	4.88e+07	5.57e+07	5.51e+07	3.29e+07	3.8e+07	3.94e+07	3.48e+07	3.98e+07	4e+07
PC 37:3	PC	8.713	6.85367e+06	16	798.602	+	5.62574e+06	5.0134e+06	5.77264e+06	6.35786e+06	6.22918e+06	4.2113e+06	5.27917e+06	5.56592e+06	4.75771e+06	3.95984e+06	646901	3.57447e+06	5.71015e+06	4.12012e+06	3.36111e+06	6.85368e+06	5.05976e+06	4.42248e+06	6.08242e+06	5.68096e+06	3.92304e+06	2.83755e+06	3.52136e+06	3.99324e+06	3.4226e+06	2.8236e+06	2.97942e+06
PC 32:0	PC	8.745	62300000	27	734.572	+	5.28e+07	5.22e+07	4.36e+07	6.09e+07	6.01e+07	5.59e+07	5.03e+07	5.37e+07	4.58e+07	3.4e+07	3.78e+07	3.15e+07	3.96e+07	3.94e+07	4.71e+07	5.06e+07	6.23e+07	5.08e+07	2.61e+07	4.25e+07	3.72e+07	3.47e+07	3.52e+07	2.59e+07	4.79e+07	4.14e+07	3.91e+07
PC 34:0	PC	8.809	169000000	27	762.593	+	1.46e+08	1.45e+08	1.38e+08	1.6e+08	1.69e+08	1.58e+08	1.34e+08	1.42e+08	1.35e+08	1.64e+08	1.65e+08	1.39e+08	1.5e+08	1.57e+08	1.65e+08	1.48e+08	1.59e+08	1.32e+08	1.69e+08	1.64e+08	1.52e+08	1.31e+08	1.47e+08	1.62e+08	1.38e+08	1.22e+08	1.23e+08
PC 16:0_18:1	PC	8.814	53300000	27	804.581	-	5.24e+07	5.14e+07	5.23e+07	5.09e+07	5.33e+07	4.68e+07	4.27e+07	4.3e+07	4.37e+07	4.47e+07	5.22e+07	4.41e+07	5.25e+07	5.11e+07	5.15e+07	4.98e+07	5.06e+07	5.32e+07	4.92e+07	5.04e+07	4.86e+07	5.04e+07	4.81e+07	4.94e+07	4.25e+07	4.05e+07	4.3e+07
PC 38:4	PC	8.88	17500000	9	810.602	+	1.01e+07	9.54991e+06	1.33e+07	1.02e+07	889407	1.6e+07	1.05e+07	1.41e+07	1.46e+07	1.51918e+06	1.69e+07	1.41e+07	1.75e+07	1.48e+07	1.56e+07	1.86382e+06	1.42e+07	1.17e+07	1.38e+07	1.21e+07	1.77178e+06	1.21e+07	9.74359e+06	1.48e+07	1.07e+07	481919	3.1012e+06
PC 18:1_18:1	PC	8.917	816000000	47	786.603	+	4.71e+08	7.08e+08	4.47e+08	8.06e+08	6.38e+08	8.06e+08	2.09e+08	5.38e+08	7.21e+08	6.91e+08	7.24e+08	4.07e+08	6.86e+08	7.85e+08	5.82e+08	8.16e+08	6.21e+08	8.14e+08	7.6e+08	7.24e+08	6.51e+08	5.7e+08	6.38e+08	6.74e+08	5.72e+08	5.64e+08	5.37e+08
PC 40:5	PC	8.925	13200000	27	836.617	+	8.90948e+06	8.41506e+06	7.33271e+06	8.85315e+06	1.06e+07	8.59607e+06	7.71391e+06	8.21181e+06	7.72766e+06	9.24862e+06	1.01e+07	8.31076e+06	1.05e+07	1.08e+07	1.12e+07	1.12e+07	1.32e+07	1.07e+07	8.30649e+06	8.64509e+06	7.97051e+06	6.52755e+06	7.27904e+06	7.24684e+06	7.632e+06	6.66819e+06	5.88072e+06
PC 39:4	PC	8.945	1.73215e+06	3	824.618	+	1.36679e+06	577984	630800	670873	488488	872526	552982	853436	664802	722056	1.13613e+06	895918	611412	1.73215e+06	998826	577585	1.12977e+06	985883	899735	700092	560720	575419	665093	611444	728799	920136	490919
PC 42:6	PC	8.971	1.21252e+06	4	862.632	+	945730	769327	487748	562345	1.21252e+06	770307	696752	1.00526e+06	703457	1.10819e+06	1.13422e+06	828331	1.04305e+06	1.20957e+06	1.15125e+06	855088	916369	837072	941224	840283	896597	551179	617458	701451	612301	845092	533975
PC 33:0	PC	9.019	6.64953e+06	28	748.589	+	5.94122e+06	5.95029e+06	5.42437e+06	6.64953e+06	6.10829e+06	6.38425e+06	4.33887e+06	4.75388e+06	3.82918e+06	4.75612e+06	4.43973e+06	4.63038e+06	4.28428e+06	5.01102e+06	4.59166e+06	4.61162e+06	5.21213e+06	4.23223e+06	6.03824e+06	5.44829e+06	4.28097e+06	3.86086e+06	4.84627e+06	5.03383e+06	4.41343e+06	3.19194e+06	3.03068e+06
PC 36:2	PC	9.065	738000000	4	786.601	+	2.53e+08	6.56e+08	1.95e+08	7.38e+08	2.25e+08	7.36e+08	2.09e+08	1.84e+08	2.1e+07	9.73695e+06	1.21e+07	3.57e+07	1.11e+07	2.74e+07	1.91e+08	1.55e+07	8.12855e+06	3.42e+08	1.2e+07	6.9332e+06	1.74e+07	5.7e+08	1.56e+07	4.10182e+06	1.12e+07	5.64e+08	8.10379e+06
PC 42:6	PC	9.119	1.84478e+06	12	862.634	+	945730	769327	1.19371e+06	562345	1.5119e+06	1.52238e+06	696752	1.29655e+06	1.12889e+06	1.10819e+06	1.84478e+06	828331	1.04305e+06	1.20957e+06	1.15125e+06	1.64407e+06	1.73004e+06	1.39272e+06	941224	1.31e+06	896597	551179	617458	1.13553e+06	1.20244e+06	887858	381755
PC 18:1_20:2	PC	9.12	114000000	52	812.617	+	8.59e+07	7.92e+07	7.2e+07	9.02e+07	9.65e+07	7.71e+07	6.27e+07	7.31e+07	6.17e+07	6.66e+07	6.87e+07	6.06e+07	7.92e+07	8.89e+07	9.37999e+07	9.50999e+07	1.08e+08	1.14e+08	7.26e+07	6.9e+07	6.27e+07	6.08e+07	6.3e+07	4.68e+07	6.2e+07	4.79e+07	5.51e+07
PC 39:4	PC	9.153	1.73215e+06	14	824.618	+	1.36679e+06	1.17815e+06	1.16691e+06	937836	1.44812e+06	1.08579e+06	1.17344e+06	1.04348e+06	999906	1.39894e+06	1.51924e+06	1.27997e+06	1.42692e+06	1.73215e+06	1.45537e+06	1.60522e+06	1.27762e+06	1.56622e+06	847501	1.10541e+06	1.06045e+06	821532	849730	953612	853613	493665	490919
PC 34:1	PC	9.197	78800000	3	760.587	+	7.87999e+07	5.86e+07	6.14e+07	4.4e+07	2.64e+07	4.28e+07	4.9e+07	3.06e+07	3.86e+07	2.36e+07	4.1e+07	5.46e+07	5.67e+07	4.27e+07	3.51e+07	4.15e+07	3.35e+07	4.96e+07	3.59e+07	3.21e+07	2.2e+07	2.15e+07	5.32e+07	5.18e+07	2.82e+07	1.45e+07	4e+07
PC 39:6	PC	9.214	907663	13	820.586	+	834402	625087	683104	415544	663074	634894	470852	565774	382879	797556	688368	795064	891856	907663	485804	604878	860332	786350	607500	480286	452221	478660	325053	532205	420478	283608	267399
PC 35:1	PC	9.268	55600000	31	774.603	+	5.56e+07	2.39e+07	2.15e+07	2.03e+07	4.3e+07	3.41e+07	1.74e+07	2.37e+07	3.17e+07	2.21e+07	2.51e+07	2.28e+07	1.96e+07	3.35e+07	2.38e+07	2.3e+07	2.6e+07	2.34e+07	3.6e+07	1.87e+07	1.66e+07	1.88e+07	1.82e+07	2.73e+07	2.43e+07	2.72e+07	1.71e+07
PC 42:12	PC	9.274	1.10193e+06	48	848.526	-	103528	101250	109016	95355	89257.4	98450.3	108126	90851.1	97944.3	159201	158602	135086	141413	162153	133135	106720	102167	115445	118625	97861.6	125098	126756	123381	121049	102173	117354	117314
PC 37:5	PC	9.365	1.38205e+06	41	794.572	+	1.27757e+06	1.10715e+06	1.09029e+06	1.06422e+06	1.23186e+06	1.01666e+06	647503	963909	855585	1.38205e+06	1.31571e+06	1.1642e+06	1.3212e+06	1.25176e+06	1.19688e+06	1.16537e+06	1.12009e+06	980588	1.09635e+06	1.03833e+06	928051	730758	889550	955074	743697	557955	607942
PC 18:1_18:1	PC	9.371	509829	25	844.612	-	509829	417654	421345	392098	423133	359479	367904	350621	370941	339459	381902	407509	444900	432980	437584	443392	449611	440079	347158	335478	345365	357800	344402	361146	327619	236454	321537
PC 40:4	PC	9.399	13900000	27	838.634	+	8.54366e+06	7.19534e+06	6.82244e+06	7.95581e+06	9.76446e+06	8.0883e+06	5.4735e+06	6.48956e+06	6.12738e+06	6.02438e+06	7.77603e+06	6.73415e+06	9.53524e+06	1e+07	1.01e+07	1.33e+07	1.39e+07	1.23e+07	6.44894e+06	5.44927e+06	5.24945e+06	5.71504e+06	5.95433e+06	5.88209e+06	5.86765e+06	4.53517e+06	5.26623e+06
PC 37:2	PC	9.4	16400000	27	800.618	+	1.48e+07	1.35e+07	1.27e+07	1.48e+07	1.57e+07	1.27e+07	9.47053e+06	1.24e+07	1.21e+07	1.19e+07	1.23e+07	1.18e+07	1.49e+07	1.52e+07	1.5e+07	1.54e+07	1.64e+07	1.54e+07	1.22e+07	1.13e+07	1.04e+07	9.92925e+06	1.03e+07	1.09e+07	1.07e+07	8.49935e+06	8.64519e+06
PC 35:3	PC	9.414	12200000	32	770.573	+	1.15e+07	1.04e+07	1.04e+07	1.11e+07	1.22e+07	1.04e+07	7.67007e+06	1.03e+07	1.04e+07	8.8551e+06	1.06e+07	7.64037e+06	8.10431e+06	9.89939e+06	9.84269e+06	1.11e+07	1.17e+07	1.02e+07	8.61279e+06	8.10982e+06	7.75611e+06	7.15395e+06	8.3397e+06	8.13251e+06	9.12857e+06	7.42361e+06	8.64856e+06
PC 38:9	PC	9.429	2.38121e+06	48	798.509	-	149083	188878	152192	136348	79263.6	156804	169653	152775	164044	195676	166291	177171	158874	148302	164885	130603	51774.5	138526	172053	144745	164266	168117	175119	180879	160254	203905	171657
PC 39:3	PC	9.542	1.60164e+06	20	826.633	+	1.22804e+06	406960	1.13601e+06	1.29494e+06	1.21616e+06	1.19749e+06	918579	1.03537e+06	1.02967e+06	657865	1.33946e+06	944599	1.60164e+06	1.40302e+06	1.59971e+06	1.33024e+06	1.57842e+06	1.30248e+06	1.03469e+06	1.0125e+06	873842	762242	970723	830793	863589	668120	656441
PC 38:3	PC	9.58	24300000	11	812.618	+	1.6e+07	1.67e+07	2.41e+07	1.23e+07	1.97e+07	1.61e+07	1.13e+07	1.37e+07	1.42e+07	1.58e+07	2.43e+07	1.16e+07	1.37e+07	2.29e+07	2.09e+07	1.41e+07	2.28e+07	1.21e+07	1.53e+07	1.15e+07	1.28e+07	1.25e+07	1.24e+07	1.18e+07	9.69477e+06	9.46688e+06	9.22012e+06
PC 40:4	PC	9.594	12500000	27	838.634	+	7.58803e+06	6.85924e+06	7.03778e+06	8.10909e+06	9.44464e+06	6.32121e+06	5.36595e+06	5.62708e+06	5.40252e+06	1.04e+07	1.04e+07	9.84501e+06	1.13e+07	1.17e+07	1.15e+07	1.25e+07	1.07e+07	9.87389e+06	6.55088e+06	8.00356e+06	5.91513e+06	5.98166e+06	6.13372e+06	6.57857e+06	4.2713e+06	4.22144e+06	4.29002e+06
PC 42:5	PC	9.675	3.01855e+06	19	864.65	+	1.71477e+06	1.48625e+06	1.75766e+06	702682	2.02816e+06	2.11897e+06	996510	1.30753e+06	1.2895e+06	2.2638e+06	2.71502e+06	1.4071e+06	2.49578e+06	2.80925e+06	2.32006e+06	2.55226e+06	3.01855e+06	2.71728e+06	976921	1.74495e+06	1.26283e+06	1.2358e+06	1.10785e+06	1.40077e+06	1.36983e+06	802357	1.24296e+06
PC 34:0	PC	9.702	17100000	24	762.603	+	1.38e+07	1.36e+07	1.18e+07	1.38e+07	1.66e+07	1.31e+07	1.16e+07	1.43e+07	1.53e+07	8.30675e+06	9.76123e+06	7.67963e+06	1.08e+07	1.19e+07	1.16e+07	1.67e+07	1.71e+07	1.55e+07	8.91629e+06	8.73606e+06	7.29903e+06	7.2752e+06	7.94322e+06	8.42615e+06	1.15e+07	5.45301e+06	8.85792e+06
PC 34:1	PC	9.705	12600000	4	760.588	+	1.06e+07	1.07e+07	9.06917e+06	9.86205e+06	1.26e+07	1.19e+07	8.69769e+06	1.23e+07	9.90235e+06	7.35328e+06	8.09337e+06	7.37622e+06	9.36532e+06	9.26696e+06	1.09e+07	1.19e+07	1.26e+07	1.23e+07	6.96435e+06	9.57747e+06	8.36419e+06	5.59039e+06	6.19197e+06	6.66822e+06	1.14e+07	3.96647e+06	6.36339e+06
PC 36:1	PC	9.78	228000000	25	788.619	+	1.76e+08	1.79e+08	1.63e+08	1.66e+08	1.12e+08	1.66e+08	1.32e+08	1.62e+08	1.66e+08	1.65e+08	1.92e+08	1.68e+08	1.92e+08	2.04e+08	2.03e+08	2.28e+08	2.22e+08	1.9e+08	1.59e+08	1.53e+08	1.31e+08	1.4e+08	1.46e+08	1.53e+08	1.42e+08	1.11e+08	1.04e+08
PC 36:2	PC	9.782	226000000	3	786.603	+	1.49e+08	1.67e+08	1.44e+08	1.5e+08	1.88e+08	1.49e+08	1.2e+08	1.46e+08	1.46e+08	1.45e+08	1.74e+08	1.35e+08	2.02e+08	2.17e+08	1.84e+08	2.04e+08	2.26e+08	1.69e+08	1.42e+08	1.39e+08	1.16e+08	1.15e+08	1.31e+08	1.41e+08	1.26e+08	9.3e+07	1.34e+07
PC 41:4	PC	9.818	427872	2	852.651	+	207103	205388	176791	202695	280331	202945	147553	176475	226220	258318	297710	257112	315116	328973	279763	427872	416723	330790	191267	198431	157947	146061	163802	188364	150831	133998	145721
PC 38:2	PC	9.824	100000000	28	814.634	+	8.11e+07	7.4e+07	7.34e+07	7.57e+07	8.96e+07	6.7e+07	5.3e+07	6.3e+07	6.77e+07	6.24e+07	8.10001e+07	6.42e+07	7.81e+07	9.40001e+07	9.16e+07	9.78e+07	1e+08	9.34e+07	6.84e+07	6.64e+07	5.48e+07	5.51e+07	5.94e+07	6.59e+07	6.17e+07	4.72e+07	4.94e+07
PC 44:6	PC	9.889	644701	27	890.666	+	122394	209069	176797	231336	274344	212900	94672.2	175759	218597	403541	527447	463848	537976	576329	531400	644701	618737	567146	280466	240738	202753	179057	231313	239553	219194	153321	183535
PC 35:0	PC	9.958	590356	11	776.62	+	590356	413186	450413	496081	418129	446445	467936	566217	522030	375789	429673	409342	509551	436228	443088	415374	409616	442011	432776	471387	292130	82694.1	352441	460998	347404	349723	317630
PC 40:3	PC	9.962	8.98972e+06	28	840.649	+	6.21114e+06	4.59186e+06	4.85902e+06	5.83264e+06	8.04522e+06	3.5738e+06	3.91625e+06	4.45619e+06	5.09944e+06	6.99014e+06	4.72789e+06	3.82232e+06	7.7975e+06	7.90771e+06	7.18207e+06	8.31033e+06	6.90279e+06	8.98973e+06	4.90043e+06	2.92483e+06	2.39883e+06	3.77275e+06	4.1914e+06	4.04651e+06	2.57144e+06	2.99333e+06	3.05902e+06
PC 37:4	PC	10.054	3.35223e+06	7	796.586	+	2.97993e+06	1.19386e+06	2.67585e+06	2.74517e+06	2.87171e+06	2.50736e+06	2.03007e+06	2.27278e+06	2.43608e+06	2.19648e+06	1.22874e+06	1.62432e+06	2.95191e+06	1.20705e+06	1.20608e+06	3.35223e+06	3.26787e+06	2.88998e+06	1.95741e+06	1.971e+06	1.65859e+06	1.611e+06	1.89642e+06	1.87808e+06	1.94578e+06	1.68178e+06	1.64424e+06
PC 37:1	PC	10.073	2.18635e+06	24	802.634	+	1.5273e+06	1.10177e+06	1.33786e+06	1.52456e+06	1.54736e+06	1.56799e+06	1.6337e+06	1.1407e+06	1.12486e+06	939731	1.27424e+06	959201	2.18635e+06	1.44435e+06	1.39492e+06	2.14131e+06	1.57355e+06	2.0338e+06	1.13597e+06	1.15169e+06	847366	1.00006e+06	1.03384e+06	1.10755e+06	1.03531e+06	1.14223e+06	818371
PC 42:4	PC	10.138	2.52316e+06	28	866.665	+	785216	1.52815e+06	1.66223e+06	1.33942e+06	1.57128e+06	1.30861e+06	892372	1.00892e+06	550125	897218	2.00976e+06	1.49365e+06	2.25527e+06	1.02832e+06	2.22001e+06	2.29177e+06	2.52316e+06	2.1671e+06	1.22176e+06	1.22008e+06	1.25345e+06	1.23782e+06	1.15851e+06	1.15621e+06	1.25897e+06	603621	804766
PC 35:2	PC	10.209	13200000	5	772.59	+	9.99179e+06	8.6017e+06	8.36136e+06	8.76354e+06	7.71258e+06	1.32e+07	335844	7.23967e+06	5.90491e+06	4.94543e+06	6.02509e+06	4.75482e+06	4.49899e+06	7.38761e+06	304773	6.71504e+06	568290	583223	539237	3.73679e+06	4.25117e+06	228199	3.83537e+06	3.80431e+06	4.92592e+06	274809	3.6203e+06
PC 36:2	PC	10.234	2.90351e+06	26	786.604	+	2.90351e+06	700292	1.71928e+06	744034	851030	1.39232e+06	660663	1.78309e+06	685414	2.50421e+06	2.81772e+06	682419	791412	776508	1.21815e+06	813488	901050	1.53728e+06	1.53297e+06	1.51267e+06	835713	606109	616221	990387	1.18429e+06	2.0639e+06	535803
PC 39:2	PC	10.24	942527	27	828.651	+	727210	659819	804515	681724	794061	636645	624740	650514	687289	632003	846978	700396	842939	886659	872606	846603	942527	842392	593629	597544	514636	524048	558567	636615	563759	507760	455314
PC 37:3	PC	10.283	3.71273e+06	54	798.604	+	2.90499e+06	2.73736e+06	2.86901e+06	2.65371e+06	3.16918e+06	2.66115e+06	2.74159e+06	2.67032e+06	2.77896e+06	2.64829e+06	3.39826e+06	2.94282e+06	2.84867e+06	2.84869e+06	2.88188e+06	3.46548e+06	3.67803e+06	3.71273e+06	2.4871e+06	2.58151e+06	2.24474e+06	1.84255e+06	2.10055e+06	2.22409e+06	2.70638e+06	2.3056e+06	2.10104e+06
PC 36:0	PC	10.289	685467	8	790.632	+	643621	492069	121888	576450	566814	575296	591912	499224	174610	381218	485040	373671	352871	381389	504982	497975	685466	510782	375274	439666	405061	305986	327254	447381	386086	360676	287115
PC 40:9	PC	10.306	1.42401e+06	54	826.541	-	297775	278149	267443	265482	242497	257648	222825	204007	224801	218804	227934	219640	217674	213520	214147	207240	181279	206014	190264	172629	177145	185112	197909	193934	162184	178587	190263
PC 44:5	PC	10.317	876682	27	892.682	+	290440	268175	337651	267016	529414	345001	274219	336537	248664	585075	572711	590880	783016	819290	816974	697439	876682	874674	307860	304214	235499	282796	362887	456894	400430	191327	245561
PC 36:1	PC	10.579	811089	4	788.621	+	619143	665719	661402	702943	781798	666844	554602	705277	504297	502023	586064	479920	811089	527817	647518	720617	809625	801560	526114	521839	450917	432703	494438	486001	518940	438596	547117
PC 36:0	PC	10.597	555711	10	790.635	+	394791	438965	373200	495680	524125	541088	423118	432376	519870	286036	303831	289832	355949	408846	451448	426281	555712	538942	320837	303744	278055	256409	281136	273046	364370	169263	363203
PC 38:1	PC	10.65	4.24356e+06	26	816.651	+	3.35831e+06	3.61121e+06	3.61053e+06	3.78405e+06	4.24356e+06	3.37694e+06	2.8154e+06	3.4946e+06	3.14624e+06	2.58669e+06	3.0692e+06	2.2424e+06	3.8474e+06	3.67604e+06	3.58112e+06	2.65424e+06	4.14613e+06	4.1635e+06	2.68281e+06	2.55548e+06	2.21875e+06	2.12904e+06	1.7102e+06	2.35354e+06	2.55971e+06	2.05217e+06	2.5114e+06
PC 40:2	PC	10.655	5.33399e+06	28	842.665	+	3.68742e+06	3.67292e+06	4.09368e+06	4.19452e+06	3.11891e+06	3.64678e+06	2.83475e+06	3.49059e+06	3.58862e+06	3.72012e+06	3.23018e+06	3.74025e+06	4.96985e+06	4.43467e+06	4.84642e+06	4.72208e+06	5.27009e+06	5.33399e+06	2.6294e+06	3.06843e+06	2.51629e+06	2.53673e+06	2.60965e+06	3.1013e+06	2.80237e+06	2.17623e+06	2.93628e+06
PC 35:1	PC	10.68	1.48923e+06	54	774.605	+	1.32686e+06	1.34597e+06	1.30746e+06	1.41412e+06	1.47211e+06	1.26213e+06	995244	1.13458e+06	1.11708e+06	974973	1.20683e+06	879278	1.18366e+06	1.12149e+06	1.13581e+06	1.28922e+06	1.37875e+06	1.48923e+06	863100	829768	687689	664884	818555	813044	796219	728185	838649
PC 42:3	PC	10.76	1.80329e+06	26	868.682	+	963734	969983	487084	1.01383e+06	750705	605814	909787	838880	783092	784439	1.37985e+06	828770	1.14476e+06	1.80329e+06	684982	1.05635e+06	1.5746e+06	626412	413030	697927	696860	602400	759879	992782	743045	653705	605359
PC 35:1	PC	10.822	274982	4	774.605	+	235833	248692	259115	274982	261810	249724	189363	215935	229425	13332.6	12939.6	15499.7	205442	191852	211850	208398	224329	10938.1	151064	6768.69	144021	131688	6463.78	154516	6490.99	137191	158248
PC 44:4	PC	10.872	460839	3	894.698	+	180546	185925	169454	244087	322752	203972	178625	168342	232336	254937	409212	245041	369719	291935	460839	442448	251087	455157	266507	271708	236798	210486	168973	253343	219230	168158	194232
PC 44:4	PC	11.212	452451	18	894.698	+	252415	278702	251305	294932	335325	250467	202256	225973	224418	347964	366503	291885	401446	397332	418067	407387	452451	399858	223960	213617	175618	167535	187401	176302	200120	179869	147149
PC[OH] OH-32:1	PC[OH]	7.497	284037	12	748.551	+	176407	284037	165252	149538	271293	225163	161247	263928	234863	109490	161347	169730	161868	162794	161916	122437	140066	127718	157187	153479	124649	99946.8	162930	157427	135992	153225	135787
PC[OH] OH-32:0	PC[OH]	7.499	195197	24	750.569	+	131605	152782	149163	122786	152471	195197	104565	154182	160289	151527	141279	139421	153248	150206	122131	149357	112075	173502	132189	100915	108193	113819	135285	135027	88193.2	88020.6	85294.4
PC[OH] OH-34:1	PC[OH]	7.752	812037	18	776.582	+	401674	495252	470978	581177	545208	671979	280210	234811	353260	567891	576703	536017	564085	642914	647891	474023	477177	435113	812037	781677	746992	734236	751029	753565	351571	359293	340692
PC[OH] OH-34:0	PC[OH]	8.191	201063	25	778.597	+	164687	176157	143665	187710	201063	196917	122259	112002	97901.2	110547	121424	120044	191665	180985	173169	156400	157204	162327	193892	173809	163953	141914	155911	186554	130444	78400.3	96546.9
PC[OH] OH-36:1	PC[OH]	8.311	780708	26	804.613	+	409137	412676	373562	495455	590721	457659	292524	306517	306980	482376	517436	439191	662530	780708	601178	503119	611879	533439	618953	742449	560163	613438	591059	658913	433720	345205	372024
PC[OH] OH-34:0	PC[OH]	8.395	436232	27	778.597	+	379242	364609	333394	394418	436232	412169	238627	268405	245432	211396	261742	202763	296229	314464	272338	267852	264774	252432	286313	283112	278768	229636	266872	281612	195663	144773	159309
PE 38:7	PE	6.948	103627	48	762.508	+	90208.9	103627	85642	92511.9	81185.9	89827.4	68884.9	71402.1	79948.4	87663.9	95114.3	88184.6	87163.6	82229.4	80627.6	69426.4	61927.2	70675.9	100728	93363	87151.7	81190.7	78791.2	87225.7	57177.5	59958.1	61476.2
PE 16:1_16:1	PE	7.146	252509	29	688.493	+	214249	252509	226516	222686	197283	241337	158563	124896	134437	70926.9	83120	67975.7	82499.1	83304.2	95641	45996.6	43459.4	46191.4	165929	156184	130813	156563	111113	173730	65352.1	49823.5	50034.4
PE 30:1	PE	7.163	100981	39	662.477	+	73344.7	83317.6	84957	100981	96417.7	92796.7	59785.8	67357.1	66242.7	39904.9	43039.1	41154	48922.7	53536.4	56049.1	50969.5	49547.6	52258.7	50999.7	47071.2	41734.9	51409.9	55687.2	57350.1	37893.2	33909.3	32973.5
PE 16:1_20:4	PE	7.203	523495	54	738.509	+	358044	466426	262949	444588	442462	394943	258560	247895	257184	436438	367623	404081	360520	380321	371500	331620	267053	324763	523495	450214	461070	412893	399782	499560	239206	213058	217614
PE 16:1_16:1	PE	7.288	545074	48	688.493	+	255157	324644	314188	545074	292780	358469	169071	195637	226012	184110	204956	176193	181793	204806	231521	211681	127641	140770	260575	192441	218517	233437	198784	224911	173553	127280	119548
PE 16:0_20:5	PE	7.495	823962	44	738.509	+	614401	823963	584466	397677	626772	659087	554914	704619	550102	652684	714344	703444	490816	725718	749794	596008	559675	705209	574496	477080	620484	499720	509748	467043	402357	528308	395024
PE 32:2	PE	7.502	653108	26	688.493	+	413735	653108	469513	423860	646853	623756	356632	446610	476017	322351	339575	309769	367481	339739	361118	373678	330832	323727	413017	399365	328367	359799	402942	385119	278278	163791	258189
PE 16:1_18:2	PE	7.517	2.44388e+06	53	714.509	+	1.6763e+06	2.37515e+06	1.79471e+06	1.60531e+06	2.4292e+06	2.44388e+06	1.36325e+06	1.80804e+06	1.83859e+06	991506	1.14721e+06	998793	1.24879e+06	1.38224e+06	1.35852e+06	1.25831e+06	1.13072e+06	1.21456e+06	1.62521e+06	1.70468e+06	1.37596e+06	1.44882e+06	1.63439e+06	1.56874e+06	1.17592e+06	1.00663e+06	946423
PE 38:6	PE	7.518	5.89337e+06	51	764.523	+	3.07822e+06	5.38888e+06	4.00892e+06	2.49334e+06	5.2164e+06	4.96969e+06	4.01124e+06	5.56003e+06	5.34077e+06	4.55751e+06	4.99714e+06	4.34919e+06	4.61631e+06	5.11745e+06	5.16456e+06	5.89337e+06	5.67181e+06	5.45785e+06	5.01757e+06	4.91432e+06	4.27995e+06	3.46681e+06	4.11952e+06	2.97337e+06	4.72512e+06	4.43535e+06	4.20941e+06
PE 37:5	PE	7.684	133893	19	752.522	+	86780	103860	68017.5	79445	100042	86436.5	53480.4	56978.7	80275.8	63728.9	133893	61737	79164.2	81171.4	86326.2	83238.6	77324.1	77749.8	67625.7	89835.4	57700.4	64258.8	63769.5	93023.9	60309.6	40765.7	39077.8
PE 16:0_18:3	PE	7.821	88416.6	7	712.495	-	88416.6	78066.7	72410.7	86751.6	88314.3	75970.1	58482.7	62354.7	59061.2	51659.5	57984	47627.1	68453.6	67993.5	56953.8	67556.2	49832.2	65479.9	69989.7	62240	61613	64419.4	57626.2	67203.3	43851.7	53287.6	30288.8
PE 30:0	PE	7.897	180377	50	664.494	+	148471	158734	144482	180377	169696	169048	120479	140481	145511	82590.6	84786.3	90172.5	105119	106560	114385	135505	142184	109322	105762	97683.8	90779.4	104249	108678	111767	114655	89631.2	98156.6
PE 36:4	PE	7.924	2.17725e+06	4	740.525	+	1.8979e+06	2.07363e+06	1.9829e+06	2.04385e+06	2.17725e+06	2.11186e+06	1.12238e+06	1.48362e+06	936321	1.1966e+06	1.30853e+06	1.22298e+06	1.48798e+06	1.69168e+06	1.76679e+06	1.60512e+06	1.90935e+06	1.33254e+06	1.84043e+06	1.69037e+06	1.56286e+06	1.42501e+06	1.66164e+06	1.66422e+06	1.15731e+06	1.08806e+06	1.00542e+06
PE 34:4	PE	8.016	95733.6	5	712.491	+	81288.9	82839.1	90697.2	95733.6	53955.4	94233.8	95088.9	71223.1	69384.8	59002.2	55149.7	51564.3	57581.4	47577.9	49451.6	43213.3	38259	54518.6	42269.3	37249.4	53257.9	58009.1	71267	67926.3	49278	54237	54407.5
PE 32:1	PE	8.023	3.99574e+06	39	690.509	+	3.66161e+06	3.7225e+06	2.32124e+06	3.78688e+06	3.99574e+06	3.83868e+06	2.38722e+06	2.65357e+06	2.86542e+06	2.04528e+06	2.28624e+06	2.04238e+06	2.19099e+06	1.52599e+06	2.36802e+06	2.11124e+06	2.09859e+06	1.75588e+06	2.36559e+06	2.29257e+06	2.2285e+06	2.26067e+06	2.51019e+06	1.81404e+06	1.88269e+06	1.53521e+06	1.64492e+06
PE 37:4	PE	8.031	1.03941e+06	4	754.542	+	939402	936463	851680	962824	1.03585e+06	922250	647357	920373	708058	580519	456728	733732	732797	828810	903935	727544	595744	799473	694191	744019	1.01245e+06	665733	698896	1.03941e+06	548814	439561	468860
PE 36:4	PE	8.074	7.92139e+06	54	740.524	+	7.78851e+06	7.44165e+06	5.85621e+06	7.68079e+06	7.92139e+06	7.28563e+06	5.48671e+06	6.05346e+06	4.32981e+06	7.13079e+06	7.83741e+06	6.97785e+06	7.64484e+06	7.04894e+06	7.03653e+06	6.4938e+06	6.17575e+06	4.88424e+06	7.49144e+06	7.56531e+06	6.82926e+06	6.30506e+06	5.80129e+06	6.61106e+06	5.42144e+06	3.72704e+06	4.78154e+06
PE 34:2	PE	8.124	15500000	54	716.525	+	1.55e+07	1.4e+07	1.07e+07	1.3e+07	1.24e+07	1.29e+07	9.88092e+06	9.2251e+06	1.01e+07	7.48218e+06	7.71064e+06	6.89347e+06	9.60639e+06	8.30549e+06	9.28435e+06	6.44885e+06	6.36076e+06	5.63319e+06	1.14e+07	1.09e+07	9.18786e+06	9.65534e+06	1.06e+07	1.16e+07	6.01957e+06	4.52695e+06	5.9065e+06
PE 36:5	PE	8.126	337556	3	738.507	+	287691	275721	318837	251437	265422	278852	337556	232932	258295	236782	190915	223924	242770	244026	254625	193670	174736	206917	249702	225311	220139	253949	293057	266063	196260	194997	209326
PE 38:5	PE	8.161	19200000	54	766.539	+	1.66e+07	1.64e+07	1.37e+07	1.61e+07	1.72e+07	1.85e+07	1.35e+07	1.19e+07	7.54628e+06	1.82e+07	1.73e+07	1.83e+07	1.92e+07	1.68e+07	1.69e+07	1.68e+07	1.64e+07	1.44e+07	1.77e+07	1.64e+07	1.44e+07	1.36e+07	1.35e+07	1.07e+07	1.18e+07	9.0234e+06	5.67341e+06
PE 16:1_16:0	PE	8.175	6.96875e+06	54	690.509	+	5.97803e+06	6.26828e+06	5.19445e+06	6.56921e+06	6.89404e+06	6.96875e+06	4.80372e+06	4.98807e+06	4.88614e+06	2.60725e+06	2.38682e+06	2.0508e+06	3.75598e+06	3.65383e+06	3.743e+06	3.96597e+06	4.17989e+06	3.69585e+06	3.82343e+06	3.56349e+06	2.96528e+06	3.31033e+06	3.50806e+06	3.74846e+06	3.23237e+06	2.51239e+06	2.81701e+06
PE 34:4	PE	8.179	174850	27	712.492	+	174850	167037	159848	174143	161727	155056	157171	130732	157457	47658.4	69712.2	74432.4	100187	108103	104260	118833	110910	123871	108322	85135.1	84945	106614	50860.3	112007	91759.6	124765	120706
PE 40:6	PE	8.204	1.8493e+06	45	792.554	+	1.6627e+06	1.48366e+06	1.34234e+06	1.48156e+06	922110	1.49786e+06	1.50354e+06	1.39398e+06	890911	1.72671e+06	1.8493e+06	1.59961e+06	1.43844e+06	711378	1.62907e+06	1.46241e+06	1.53632e+06	1.3258e+06	1.26194e+06	1.33119e+06	1.1836e+06	1.09922e+06	785599	904571	1.12641e+06	891209	1.00047e+06
PE 36:5	PE	8.251	395860	16	738.507	+	365778	385373	393306	395860	354871	364642	241857	301291	357379	191485	210234	181874	187949	276594	235919	269424	232655	254584	244701	203489	208430	217343	240592	228397	207436	224984	216131
PE 34:2	PE	8.267	15300000	54	716.526	+	1.21e+07	1.14e+07	1.23e+07	1.48e+07	1.53e+07	1.42e+07	9.80153e+06	1.04e+07	9.63783e+06	6.51324e+06	6.811e+06	6.84955e+06	7.7024e+06	8.92158e+06	8.09099e+06	8.47531e+06	9.83301e+06	7.32361e+06	7.61327e+06	7.76348e+06	6.22594e+06	8.06262e+06	7.10524e+06	7.09736e+06	7.79613e+06	6.17839e+06	6.37477e+06
PE 35:3	PE	8.313	2.39122e+06	53	728.526	+	253649	247779	232413	287481	324878	290368	196284	2.39122e+06	218343	220762	225578	193220	225446	226491	229658	176413	211508	180450	220187	210013	1.13608e+06	193283	194491	218000	171753	135624	144805
PE 36:3	PE	8.361	17100000	55	742.542	+	1.51e+07	1.48e+07	1.47e+07	1.59e+07	1.71e+07	1.64e+07	1.1e+07	1.35e+07	1.32e+07	9.18941e+06	1e+07	9.33292e+06	1.09e+07	1.16e+07	9.27768e+06	9.60829e+06	1.09e+07	1.15e+07	1.45e+07	1.24e+07	1.24e+07	1.08e+07	1.29e+07	1.43e+07	1.05e+07	7.14314e+06	8.69793e+06
PE 38:6	PE	8.382	390365	21	764.521	+	311481	297733	358701	369936	312808	329381	303391	219558	285184	235426	190481	205251	248350	390365	237053	170399	186382	229792	204127	197977	234801	248567	249259	236917	192391	207216	282916
PE 36:5	PE	8.424	166538	2	738.507	+	166538	131954	132665	128449	126262	164113	121849	131119	124688	94022.7	70124.5	82068	114351	122130	115922	105398	82309	128494	106171	97987.3	105141	129480	123752	108574	113261	128360	102000
PE d-718:1_15:0	PE	8.466	334608	42	711.569	+	296743	288648	231858	324512	304318	307364	288237	284321	299500	277930	310494	280391	269151	334608	324365	288524	284479	289449	270966	268312	227554	269728	284808	265405	272604	219119	227942
PE 33:1	PE	8.501	734844	54	704.525	+	632152	621822	521421	734844	686601	658673	527783	497563	530771	368111	422509	356727	425087	465143	420649	461167	446349	454835	477093	433358	392601	411734	409363	403206	350961	307944	321396
PE 17:0_20:4	PE	8.553	668887	38	754.54	+	540355	492966	475522	532414	536716	554368	431814	510748	437572	668887	661655	657396	628632	668085	600282	606456	649730	647290	566556	566870	620994	584211	519682	503884	452138	315708	341661
PE 38:4	PE	8.58	7.71258e+06	51	768.557	+	6.06682e+06	6.74484e+06	4.66652e+06	6.11011e+06	5.76201e+06	7.71258e+06	4.38242e+06	5.97511e+06	6.29446e+06	4.31593e+06	6.29638e+06	4.47987e+06	6.16094e+06	6.97613e+06	7.20527e+06	6.69641e+06	5.6216e+06	6.37249e+06	5.13091e+06	4.8595e+06	4.59546e+06	4.05167e+06	4.50094e+06	5.03948e+06	3.88489e+06	2.94619e+06	3.0277e+06
PE 35:2	PE	8.597	4.60659e+06	52	730.54	+	1.44282e+06	1.38947e+06	1.42798e+06	1.54929e+06	1.51623e+06	1.39681e+06	1.0547e+06	4.60659e+06	1.22721e+06	1.02809e+06	1.10218e+06	1.06023e+06	1.09693e+06	1.19894e+06	1.12623e+06	950854	2.79994e+06	1.20983e+06	1.09896e+06	1.18342e+06	3.33103e+06	1.02302e+06	1.12925e+06	1.06821e+06	4.06004e+06	738155	771493
PE 39:5	PE	8.607	546689	32	780.557	+	354874	197866	191610	475213	458896	385159	351722	128744	264918	219281	366284	288761	429143	305541	329216	267755	412064	546689	319970	312415	417611	223949	381305	370163	254260	153511	183294
PE 33:1	PE	8.662	414699	9	704.525	+	359031	283303	286623	402276	414699	351059	303140	282206	287558	190219	240411	220620	251981	250046	264706	249660	275855	270110	228391	232577	218656	201758	218491	220740	236718	174171	187108
PE 35:2	PE	8.736	1.03713e+06	4	730.541	+	1.03713e+06	914660	604368	882452	706427	669295	670534	671077	711381	483937	582748	589965	502482	572974	681594	559829	613705	412979	596782	546861	597261	434586	591353	707108	471050	505159	618106
PE 36:3	PE	8.766	10500000	54	742.542	+	1e+07	9.36953e+06	8.32016e+06	9.99651e+06	1.05e+07	9.53939e+06	7.9471e+06	7.51193e+06	7.89403e+06	9.38236e+06	9.34399e+06	7.8757e+06	8.39568e+06	8.78913e+06	9.05481e+06	9.73695e+06	1.03e+07	7.10241e+06	7.74653e+06	8.28993e+06	6.12251e+06	6.41174e+06	6.74929e+06	7.09391e+06	5.59501e+06	5.90398e+06	5.03245e+06
PE 37:3	PE	8.805	791890	10	756.556	+	676742	471669	530856	716099	630944	668715	553667	534767	585217	517012	624822	504607	487797	539962	649069	587365	791890	580851	396706	551531	423594	322298	478171	530458	457255	389152	270757
PE 39:4	PE	8.818	3.65819e+06	25	782.57	+	2.36476e+06	2.30274e+06	2.75819e+06	2.82922e+06	2.26134e+06	3.65819e+06	2.76632e+06	2.96022e+06	2.15595e+06	2.3693e+06	2.53091e+06	2.2882e+06	2.78557e+06	2.91014e+06	2.87653e+06	2.39101e+06	2.9853e+06	2.97917e+06	3.12729e+06	2.74416e+06	2.79285e+06	2.71835e+06	3.26026e+06	2.90181e+06	3.00431e+06	2.10741e+06	2.34492e+06
PE 18:1_20:3	PE	8.852	23900000	54	768.556	+	1.57e+07	1.63e+07	1.56e+07	2.04e+07	2.18e+07	1.94e+07	1.61e+07	1.71e+07	1.84e+07	2.04e+07	2.02e+07	1.83e+07	2.04e+07	2.23e+07	2.18e+07	2.19e+07	2.39e+07	2.18e+07	1.97e+07	1.9e+07	1.74e+07	1.47e+07	1.58e+07	1.61e+07	1.82e+07	1.33e+07	1.32e+07
PE 32:0	PE	8.87	380903	30	692.522	+	297312	220398	202378	346131	380903	243257	286084	324959	324255	178025	166438	120077	162748	187245	167205	307121	343058	244713	152293	152547	147678	144061	218719	161254	289096	183195	197679
PE 36:4	PE	8.965	860777	27	740.523	+	792582	771083	722163	737672	742137	737575	819110	783398	837617	587598	641162	669271	724316	689764	691917	750197	705155	635145	738056	716690	705880	716454	800310	707602	758265	824523	860777
PE 34:1	PE	8.966	81500000	54	718.541	+	7.22e+07	5.55e+07	5.92e+07	8.15e+07	7.11e+07	7.41e+07	6.31e+07	7.03e+07	6.67e+07	5.45e+07	5.7e+07	4.12e+07	5.43e+07	5.71e+07	6.39e+07	6.45e+07	5.72e+07	5.09e+07	6.04e+07	6.41e+07	4.7e+07	4.29e+07	5.01e+07	6.07e+07	5.4e+07	5.61e+07	5.44e+07
PE 18:0_20:4	PE	9.019	57800000	54	768.557	+	4.6e+07	4.15e+07	3.62e+07	4.39e+07	4.56e+07	4.48e+07	3.94e+07	4.11e+07	3.88e+07	5.55e+07	5.78e+07	4.76e+07	4.85e+07	5.57e+07	5.41e+07	5.42e+07	5.51e+07	4.32e+07	4.79e+07	4.85e+07	4.23e+07	3.47e+07	3.8e+07	3.96e+07	3.84e+07	3.44e+07	3.35e+07
PE 18:1_18:1	PE	9.047	148000000	54	744.557	+	1.48e+08	1.2e+08	1.14e+08	1.31e+08	1.41e+08	9.14999e+07	8.05e+07	8.72e+07	7.87e+07	8.13e+07	1.03e+08	8.25e+07	8.59e+07	9.06e+07	9.11e+07	9.23e+07	8.66999e+07	7.61e+07	8.77e+07	8.5e+07	7.72e+07	7.07e+07	7.65e+07	7.98e+07	7.83e+07	6.94e+07	6.54e+07
PE 40:5	PE	9.05	9.20498e+06	54	794.57	+	8.76555e+06	7.21264e+06	7.16279e+06	7.65424e+06	7.93198e+06	6.90157e+06	6.1208e+06	4.79318e+06	6.68651e+06	6.56139e+06	8.543e+06	6.89002e+06	7.14755e+06	6.0442e+06	8.24528e+06	8.19151e+06	9.20497e+06	6.80201e+06	7.83635e+06	7.18753e+06	6.83046e+06	5.60036e+06	6.59577e+06	6.42873e+06	5.95691e+06	5.53961e+06	5.74856e+06
PE 38:5	PE	9.067	2.35082e+06	27	766.537	+	1.97132e+06	2.04864e+06	1.64207e+06	1.61774e+06	1.58472e+06	1.61247e+06	2.17535e+06	1.41522e+06	1.62331e+06	1.51813e+06	2.01119e+06	1.78124e+06	1.73193e+06	2.07313e+06	2.05242e+06	1.68169e+06	1.41868e+06	1.52161e+06	1.5576e+06	1.50926e+06	1.50061e+06	1.51082e+06	2.34419e+06	1.9818e+06	2.20369e+06	2.0551e+06	2.35082e+06
PE 34:1	PE	9.121	15700000	2	718.541	+	465133	1.29e+07	1.45549e+06	427723	1.57e+07	1.03e+07	958492	542143	1.6696e+06	446452	762349	8.2587e+06	7.80171e+06	685160	8.44068e+06	9.0003e+06	1.25e+07	1.16e+07	780784	793546	1e+07	9.18993e+06	9.97209e+06	9.9338e+06	9.6165e+06	236134	735338
PE 33:0	PE	9.137	239131	18	706.54	+	239131	152287	171881	185232	230343	193006	113954	147688	167350	102467	141048	112312	154000	153822	106278	161265	161228	136930	155590	145549	135569	131826	116182	139331	148187	81927.4	93541.8
PE 36:2	PE	9.197	29500000	28	744.557	+	3.22021e+06	3.16774e+06	2.28463e+06	2.65e+07	3.48502e+06	2.95e+07	2.19e+07	2.39e+07	2.73e+07	2.25e+07	2.35e+07	1.58e+07	3.56664e+06	2.93e+07	2.66e+07	938270	2.87e+07	2.56e+07	2.12e+07	2.25e+07	1.93e+07	1.77e+07	2.2e+07	2.41e+07	2.2e+07	1.78e+07	1.58e+07
PE 17:0_20:3	PE	9.24	1.80135e+06	54	756.556	+	1.14932e+06	1.12209e+06	1.13271e+06	1.30044e+06	1.407e+06	1.13671e+06	914419	1.16827e+06	1.07707e+06	1.12998e+06	1.35905e+06	1.09888e+06	1.21654e+06	1.51223e+06	1.2693e+06	1.39545e+06	1.80135e+06	1.36378e+06	1.14441e+06	1.06936e+06	1.17285e+06	970320	1.05288e+06	1.02003e+06	957281	776343	826091
PE 38:3	PE	9.261	19600000	54	770.573	+	1.9e+07	1.69e+07	1.87e+07	1.76e+07	1.96e+07	1.7e+07	1.29e+07	1.41e+07	1.16e+07	6.15614e+06	1.79e+07	1.28e+07	1.58e+07	1.79e+07	1.59e+07	1.49e+07	1.68e+07	1.41e+07	1.32e+07	1.18e+07	1.18e+07	1.12e+07	1.14e+07	1.17e+07	1.07e+07	8.6454e+06	6.63494e+06
PE 40:6	PE	9.27	691829	7	792.557	+	613641	571512	491614	691829	510718	505448	526344	414459	435252	362955	398754	481178	424455	582909	439472	421949	404668	493821	397571	374975	471696	411698	365129	351839	303483	290108	291620
PE 35:1	PE	9.426	3.5676e+06	54	732.556	+	3.5676e+06	3.22699e+06	3.00978e+06	2.78746e+06	3.24981e+06	3.08665e+06	1.88963e+06	2.94336e+06	2.83087e+06	1.96039e+06	3.27947e+06	2.40623e+06	2.80411e+06	3.05946e+06	2.65155e+06	3.06287e+06	3.26778e+06	2.44871e+06	2.59764e+06	2.76466e+06	2.47879e+06	2.49146e+06	2.48493e+06	2.8944e+06	2.77161e+06	2.25582e+06	2.17968e+06
PE 42:7	PE	9.448	168295	48	816.557	-	60957.1	75849.3	67270.6	65107.2	63810.5	72656	81378.9	56046.4	68042.2	92799.7	92817	97238.5	90647.5	89197.3	87815.5	96948.7	76116.2	95540.8	70820.6	64578	62787.2	65310.5	65759.8	69729.4	71553.1	60025.6	68790.5
PE 40:4	PE	9.501	4.84615e+06	50	796.586	+	3.59773e+06	3.49412e+06	3.58234e+06	2.33761e+06	2.91088e+06	3.56573e+06	1.63416e+06	3.12822e+06	3.1681e+06	3.35535e+06	3.92792e+06	3.38711e+06	4.03105e+06	4.0755e+06	4.25674e+06	4.22231e+06	4.84615e+06	4.03344e+06	3.00022e+06	2.98426e+06	1.77896e+06	2.46342e+06	2.485e+06	2.73168e+06	2.14127e+06	2.03515e+06	2.3922e+06
PE 40:4	PE	9.667	6.2159e+06	53	796.587	+	5.20153e+06	5.03097e+06	4.20801e+06	4.27444e+06	5.37996e+06	4.25666e+06	3.384e+06	4.01565e+06	4.34086e+06	5.25523e+06	5.77248e+06	4.89879e+06	5.95586e+06	5.7886e+06	6.0189e+06	5.95177e+06	6.21591e+06	5.16024e+06	4.40481e+06	4.12099e+06	3.72877e+06	3.50122e+06	3.71529e+06	3.91782e+06	4.07197e+06	3.22837e+06	3.01821e+06
PE 18:0_20:3	PE	9.673	60300000	54	770.572	+	3.74e+07	3.7e+07	3.2e+07	3.77e+07	4.49e+07	3.66e+07	3.1e+07	3.73e+07	3.8e+07	4.36e+07	4.89e+07	3.72e+07	4.94e+07	5.17e+07	4.98e+07	5.41e+07	6.03e+07	4.92e+07	3.73e+07	3.75e+07	3.15e+07	2.72e+07	2.9e+07	3.22e+07	3.54e+07	2.87e+07	2.75e+07
PE 40:6	PE	9.673	1.90703e+06	27	792.552	+	1.43157e+06	1.50191e+06	1.50493e+06	1.41516e+06	1.45834e+06	1.46634e+06	1.53857e+06	1.37892e+06	1.53289e+06	1.65366e+06	1.54256e+06	1.65832e+06	1.8029e+06	1.80195e+06	1.6957e+06	1.66931e+06	1.69585e+06	1.90703e+06	1.38496e+06	1.4075e+06	1.44551e+06	1.37301e+06	1.39612e+06	1.40878e+06	1.3083e+06	1.45214e+06	1.42693e+06
PE 34:0	PE	9.778	594858	54	720.557	+	440221	513865	433149	464626	594858	447578	420641	515134	500118	317894	380812	263281	316545	372633	319231	508006	593371	468070	318932	318228	259539	251433	282873	336930	473824	359468	365772
PE 36:1	PE	9.863	91500000	54	746.574	+	7.41e+07	7.21e+07	6.77e+07	7.36e+07	9.14999e+07	6.9e+07	5.8e+07	7.7e+07	8.18e+07	5.17e+07	6.71e+07	5.68e+07	6.98e+07	7.57e+07	7.5e+07	7.79e+07	8.32e+07	7.6e+07	6.34e+07	6.14e+07	5.25e+07	5.42e+07	5.85e+07	6.75e+07	6.68e+07	5.29e+07	5.41e+07
PE 38:4	PE	9.869	2.66759e+06	27	768.556	+	2.45256e+06	2.61549e+06	2.63043e+06	2.52713e+06	2.41454e+06	2.47858e+06	2.59509e+06	2.22762e+06	2.51891e+06	2.21018e+06	2.13308e+06	2.21755e+06	2.39536e+06	2.48395e+06	2.40183e+06	2.63498e+06	2.343e+06	2.66759e+06	2.13856e+06	2.06332e+06	2.17889e+06	2.17874e+06	2.28645e+06	2.36421e+06	2.1633e+06	2.25963e+06	2.34037e+06
PE 39:3	PE	9.884	2.25729e+06	49	784.588	+	190217	707374	639722	1.16713e+06	822362	588723	494604	720263	501748	569261	2.25729e+06	708200	827569	947949	1.54055e+06	855971	736688	828759	830590	788567	652383	461255	1.03626e+06	693591	746509	642095	851808
PE 38:2	PE	9.888	15500000	48	772.588	+	9.71183e+06	1.07e+07	9.55549e+06	9.54625e+06	1.19e+07	1.55e+07	6.62217e+06	6.96792e+06	1.08e+07	7.82746e+06	1.05e+07	9.63963e+06	7.65566e+06	1.26e+07	1.15e+07	1.23e+07	1.13e+07	1.35e+07	8.42465e+06	8.39874e+06	7.23628e+06	8.30312e+06	9.11931e+06	9.21158e+06	8.73695e+06	6.60968e+06	5.83819e+06
PE 42:5	PE	9.896	1.81286e+06	53	822.603	+	1.26768e+06	1.21988e+06	1.12261e+06	1.11155e+06	1.32578e+06	1.02792e+06	844323	1.06667e+06	1.05166e+06	1.42464e+06	1.81286e+06	1.55891e+06	1.55301e+06	1.69682e+06	1.70298e+06	1.58314e+06	1.66661e+06	1.44714e+06	1.24214e+06	1.20819e+06	982049	986584	951491	963990	928456	770903	757044
PE 44:6	PE	9.987	196304	28	848.618	+	126329	125178	120954	136012	128014	116454	87821.9	102742	91436.1	149361	188776	149329	172785	189016	182383	172395	196304	173207	131307	128957	107887	96536.1	107105	107858	93335.8	49812.2	81754.6
PE 40:5	PE	10.035	995392	16	794.569	+	995392	636397	601633	541711	576124	926945	477688	424573	449096	568643	413185	808531	552794	502421	492049	531935	520538	488517	329728	338253	542271	651336	344752	345889	487782	814192	465061
PE 38:2	PE	10.058	15000000	39	772.588	+	9.99179e+06	8.6017e+06	8.36136e+06	9.40882e+06	7.71258e+06	1.5e+07	7.37639e+06	7.23967e+06	7.75477e+06	4.94543e+06	6.02509e+06	4.75482e+06	4.49899e+06	8.25399e+06	8.48921e+06	6.71504e+06	9.17663e+06	6.42661e+06	3.69999e+06	3.73679e+06	4.5946e+06	3.48244e+06	4.13868e+06	4.11933e+06	5.09013e+06	4.24551e+06	3.92401e+06
PE 42:6	PE	10.279	239205	27	820.585	+	182826	177936	178573	164303	162699	179562	170129	146985	178488	196565	202477	197926	205143	186077	200300	239205	220289	230016	176242	147006	173056	158981	149017	145615	153265	152840	178400
PE 20:3_22:1	PE	10.49	785675	54	824.618	+	573021	623856	608624	588706	736181	566441	434038	512347	456607	514377	630130	507739	625075	668910	785258	766583	780615	785676	509810	495786	409781	402471	444187	499971	424627	353717	394917
PE 40:3	PE	10.504	735231	41	798.604	+	551534	562241	577933	589921	657336	563060	434642	512744	500388	488814	381449	501169	592185	618175	625421	622807	692045	735230	420531	407604	362789	339742	356989	381228	383170	342207	389539
PE 20:4_24:1	PE	10.669	1.06637e+06	51	850.635	+	737311	749169	742131	691147	795501	612861	497813	580733	549395	828611	1.06637e+06	887744	1.03127e+06	1.01667e+06	1.04441e+06	931194	1.05104e+06	1.01626e+06	651062	638439	565988	513965	551593	596857	486077	374999	490801
PE 40:2	PE	10.676	2.74076e+06	47	800.618	+	2.37228e+06	2.50694e+06	1.70449e+06	2.65994e+06	2.37152e+06	1.15228e+06	1.50848e+06	2.11403e+06	2.31442e+06	1.73563e+06	1.85813e+06	1.62505e+06	2.54787e+06	2.17886e+06	2.30247e+06	2.3335e+06	2.74076e+06	2.62711e+06	1.78872e+06	1.52391e+06	1.38245e+06	1.44406e+06	1.65475e+06	1.821e+06	1.71614e+06	1.23144e+06	1.65672e+06
PE 20:4_22:0	PE	10.71	640339	54	824.62	+	456709	581388	567515	442306	573913	424394	381977	445692	388751	535778	640339	492669	539687	595107	591812	559825	633733	515206	419659	404410	356020	340861	339846	370543	317782	256688	283700
PE 20:3_24:1	PE	11.212	595991	54	852.651	+	337559	348552	351690	265838	459783	328238	253970	290384	286817	305926	396974	346503	455635	471479	475932	506020	595991	532317	256220	247890	211159	209561	226234	249697	173629	209119	203540
PE-NMe 18:1_18:1	PE-NMe	9.476	259375	28	756.558	-	259375	236405	242319	232476	245646	215780	215332	212577	209177	178077	170848	175094	219020	201595	219167	239134	234627	238727	173743	176216	194148	173062	191981	175076	152706	117562	169059
PE-NMe2 38:3	PE-NMe2	10.054	2.99878e+06	35	798.604	+	2.7653e+06	2.64369e+06	2.39505e+06	2.64613e+06	2.67555e+06	2.49948e+06	1.68071e+06	2.07948e+06	1.90881e+06	1.86351e+06	2.32856e+06	1.94484e+06	2.43542e+06	2.60956e+06	2.39957e+06	2.40744e+06	2.99878e+06	2.8433e+06	1.78639e+06	1.61365e+06	1.34837e+06	1.32131e+06	1.53074e+06	1.52884e+06	1.57834e+06	1.45173e+06	1.48859e+06
PG 36:4	PG	6.337	279934	3	769.506	-	153905	149329	128752	223294	228650	157075	190039	115000	125560	131551	130252	171645	219146	169665	279934	150099	181222	149587	165739	163697	185944	142045	165313	194400	140041	136243	126662
PG 18:1_22:6	PG	6.394	161811	26	819.523	-	92468.9	105774	83946	101724	78790.5	61305.7	76621.2	86775.1	37155	158124	97170.4	161811	89916.5	134675	125610	81114	135285	91798	78470.8	77995.4	63097.9	89199	69670.8	62863.8	73984.6	75673.8	88854
PG 18:2_18:1	PG	6.588	238050	6	771.509	-	177198	192481	216909	125570	165258	126915	135083	147925	164002	191325	163548	164611	221715	211789	221219	228486	215211	238050	156964	155881	171422	176295	142628	173624	124899	123226	127699
PG 34:2	PG	6.597	575912	31	745.506	-	575912	571404	462735	249865	436812	371132	258510	218732	208037	225242	212664	232038	291706	300564	127574	206298	250895	164447	147985	336778	211587	246915	130457	152178	214190	225302	210843
PG 38:5	PG	6.728	349780	30	795.523	-	131889	325040	196649	157208	181480	151032	90858.9	115921	109117	154850	156679	188682	215359	329884	246404	206464	301591	211966	282760	270976	330702	157634	349294	349780	292827	154859	135312
PG 38:4	PG	6.764	190178	3	797.526	-	152819	177176	170023	166275	183563	190178	128527	134926	144272	155859	131567	178563	157551	162269	166762	163122	166974	167266	118866	107013	126989	150058	115698	122860	98734.2	99540.2	107528
PG 36:3	PG	6.806	1.13428e+06	34	771.523	-	215843	305674	232491	264933	305211	190975	152610	137460	154430	205396	202327	194171	242084	277866	183557	165810	191424	190292	254784	115509	195450	244454	276418	211787	184702	141124	130324
PG 14:0_18:1	PG	6.928	252981	66	738.529	+	85149.8	252981	234891	248322	215598	229636	129471	188480	189702	168725	170905	166828	191239	184295	207119	81855.1	196212	203432	171979	169774	160183	158747	158431	73508.9	160962	57894.8	160362
PG 40:6	PG	6.96	142642	9	821.539	-	43607.6	84180.2	70008.8	105263	57655.4	61560.3	27288.6	37127.8	35751.3	85853.2	136902	88826	104890	128775	141963	114330	142641	112765	110932	75610.3	76220.8	104693	68040.9	57312.1	47976.8	65362.1	82480.8
PG 38:4	PG	7.157	931289	3	797.538	-	814448	414458	474671	801048	791951	679996	489059	490668	480483	625212	628207	634133	931289	806760	840500	676568	744341	700144	687382	629332	725104	652983	702586	730153	724322	579619	562690
PG 16:0_18:1	PG	7.38	123333	2	747.523	-	71933.8	71179.3	71090.3	75988.7	123333	75035.4	53913.9	62006	61698.4	31653.5	41963.4	35426.2	24924.9	47792.2	49782.7	49605.6	52705.8	48880	51445.8	66142.8	50617	42775.4	55616.8	55494.3	104841	40444.1	45964.5
PG 18:1_18:1	PG	7.389	2.4945e+06	15	773.537	-	2.4945e+06	2.318e+06	2.38932e+06	2.2271e+06	2.05367e+06	1.9206e+06	1.30307e+06	1.68966e+06	1.58741e+06	1.24857e+06	1.5353e+06	1.50601e+06	1.14406e+06	1.65637e+06	1.65965e+06	1.7851e+06	1.47747e+06	1.78321e+06	1.7972e+06	1.49431e+06	1.65086e+06	1.57661e+06	1.46917e+06	1.61998e+06	878178	1.06278e+06	1.0505e+06
PG 18:1_18:1	PG	7.512	5.64799e+06	54	775.55	+	3.36266e+06	4.9331e+06	3.73714e+06	3.476e+06	5.64799e+06	4.89617e+06	2.64183e+06	3.83506e+06	3.89799e+06	3.1394e+06	3.75639e+06	3.18019e+06	4.05633e+06	4.00698e+06	3.98e+06	4.15181e+06	3.67891e+06	3.50561e+06	3.70778e+06	3.80877e+06	3.08566e+06	2.99618e+06	3.30723e+06	3.40926e+06	3.45449e+06	3.0353e+06	3.22937e+06
PG 18:1_20:3	PG	7.52	553523	26	797.537	-	527673	535875	97320.5	227035	419722	106381	48350.3	268734	18561.4	328742	243370	328634	517889	532871	527665	553523	425584	283560	142590	127448	81619.9	89406.8	182008	393933	58452.5	193772	48643.7
PG 40:5	PG	7.522	258634	35	823.553	-	174444	152436	153418	147879	146370	145680	73764.1	68491.7	85150.5	190920	203683	197424	208151	206812	211505	234773	228889	258634	102995	107251	104049	109652	93776.2	98329.4	70012.2	77444.6	74437.5
PG 16:0_20:3	PG	7.695	209313	55	790.56	+	129090	133619	129311	192233	178831	209313	97592.3	103324	106310	143348	134948	126069	191865	167245	194439	176945	189226	169858	119987	102892	109451	104190	110226	105813	62353.3	59378.1	67348
PG 38:4	PG	7.766	211279	20	816.578	+	147197	164646	153559	179150	200019	211279	98889.7	124499	120410	154242	170383	159875	188405	193777	196734	200545	203695	185816	143463	144027	138010	119680	115664	143680	103706	94539.4	91011.1
PG 16:0_18:1	PG	7.856	18700000	93	766.56	+	1.45e+07	1.75e+07	1.73e+07	1.64e+07	1.73e+07	1.87e+07	1.17e+07	1.54e+07	1.52e+07	1.12e+07	1.23e+07	1.08e+07	1.16e+07	1.31e+07	1.33e+07	1.15e+07	1.55e+07	1.25e+07	1.06e+07	9.90102e+06	8.9718e+06	8.43748e+06	9.48725e+06	1.03e+07	1.07e+07	9.36706e+06	9.89683e+06
PG 18:1_18:1	PG	8.012	12800000	37	773.537	-	235160	230530	230511	210759	307695	270092	149942	137084	239172	195592	187818	229650	375524	165830	228150	229177	295971	234733	195524	166488	160789	147852	157405	189538	214394	154062	162417
PG 35:1	PG	8.313	334471	22	780.58	+	192850	180557	162759	189013	334471	200413	145045	328686	192153	152551	144657	135677	240851	138636	291235	155058	231133	171793	302310	104178	281891	254533	273559	279587	152094	112683	113114
PG 18:0_20:3	PG	8.606	50151.4	16	799.553	-	40275.1	34944.7	30462	37034.3	18642.9	37462.8	31990.4	27894.7	31797	32686.9	35902	31876.5	45711.9	33312.3	45433.4	38558.2	42863.3	50151.4	27380	30081.1	28010.3	29397.3	30102.9	25262	20704.9	21488.1	18189.8
PG 18:1_18:0	PG	8.746	6.24736e+06	33	794.595	+	4.87793e+06	5.04876e+06	4.43399e+06	5.87062e+06	5.30869e+06	5.2407e+06	2.3467e+06	6.11224e+06	5.63768e+06	1.78614e+06	4.57126e+06	1.92628e+06	5.43697e+06	4.09016e+06	6.24735e+06	4.54666e+06	4.96539e+06	4.81887e+06	4.27174e+06	3.56796e+06	3.27898e+06	2.51645e+06	3.07079e+06	3.84957e+06	3.33204e+06	2.33914e+06	3.25122e+06
PI 16:0_18:3	PI	6.475	41616.2	17	831.508	-	17137.3	15608.6	14631.5	20493.5	21631.4	15813.8	11729.5	18989.2	12256.8	15248.6	14735	18248.6	22106.2	22434	17346.9	20456.5	18296.6	36397	38834.3	39539.8	41070.1	38525.8	37249	41616.2	18966.4	17838	18262.8
PI 14:0_16:0	PI	6.498	39964.4	20	781.491	-	20510.5	19826.3	20110.8	24531.8	22334.5	23149.5	25132.2	25695.1	24552.2	20937	20740.7	20364.5	30319.3	29069.1	29722.2	39964.4	36671.6	36800.2	3428.93	2835.72	2840.31	4068.5	3771.72	3225.35	4801.14	5232.98	5805.26
PI 16:0_22:6	PI	6.5	110414	54	900.564	+	56495.7	54345.1	55720	48982.3	45886.6	47334	45863.1	46951	50052	102356	110414	102546	73965.4	74481.1	79825.9	71286.8	66537.8	70636.3	58197.8	59023.3	53971.3	48483.7	44524.3	50379.2	39444.8	43618.2	43412.3
PI 32:1	PI	6.637	309958	23	826.546	+	291936	276526	246565	295316	302554	309958	224901	253732	249062	206799	247659	226400	285684	276688	286299	294175	265467	275214	125966	125572	143247	149436	148324	130528	124335	116285	127467
PI 16:0_20:4	PI	6.726	216129	79	876.563	+	132939	178990	155322	145172	135361	141380	113799	109931	101659	133244	131094	129898	92736.3	128564	136851	100192	116551	112202	210332	216129	197381	146995	208593	200729	137394	179272	127323
PI 16:1_16:0	PI	6.789	694678	65	826.546	+	591568	694678	656055	649864	665600	694020	550836	535063	516243	523487	462028	513369	623124	588370	577063	619900	587546	559974	269833	263083	244403	267864	261828	288448	266423	245493	259609
PI 38:5	PI	6.795	258240	49	902.579	+	180446	176858	208903	143565	172067	190542	147118	159694	161225	243918	244903	216533	181529	198006	195305	122386	155629	164606	258240	203472	253879	214565	165190	238191	163693	179667	172227
PI 34:2	PI	6.877	904836	57	852.561	+	755502	851185	904836	847534	848618	809233	676570	680482	728662	685735	705757	657094	700394	778751	748779	703551	677662	695155	763227	782069	691459	593939	637860	695242	470047	473691	515369
PI 18:0_20:5	PI	7.063	221636	59	902.579	+	159459	187177	171693	164903	163441	156712	149604	142152	151958	168410	164373	142419	136432	142467	147320	144799	139402	139050	209746	221636	184170	184449	182294	196612	155771	149648	77269.2
PI d-718:1_15:0	PI	7.067	164356	72	847.605	+	143478	156029	140950	155851	164356	147016	146053	149980	150545	160188	158206	149819	159867	160303	162464	155039	149906	149391	139898	135993	125169	138368	141577	153236	144435	132897	128106
PI 34:2	PI	7.333	198656	31	852.562	+	66142.2	74279.2	64381.4	80566.9	85447.4	92923.8	58425.9	66012.7	60945.5	136035	137099	132939	178866	174992	161592	198656	185968	189163	40714.9	49884.7	45554.7	40652.7	42453.3	46017.9	44452.7	43171.2	39264.2
PI 36:3	PI	7.421	8.40042e+06	107	878.578	+	4.11873e+06	5.52076e+06	3.65882e+06	3.42827e+06	2.50289e+06	3.99331e+06	2.17806e+06	3.73806e+06	3.62653e+06	3.31849e+06	3.9388e+06	2.83921e+06	3.55152e+06	4.35715e+06	3.54933e+06	3.49838e+06	2.81199e+06	3.29542e+06	8.40043e+06	7.78398e+06	3.813e+06	5.34814e+06	4.41398e+06	6.4831e+06	2.73533e+06	3.8476e+06	3.07936e+06
PI 42:9	PI	7.438	125877	27	933.548	+	61346.1	61702.5	75338.3	55560.3	50854	58183.6	50284.2	48809.8	57305.8	123258	120590	125877	93431.9	106263	102993	83350.6	73916.5	78674.2	66366.9	62046	61706.3	57143.5	61408.7	55273.6	41508.5	57035.8	54039
PI 18:0_22:6	PI	7.456	1.80072e+06	56	928.593	+	814799	1.05939e+06	777969	611818	985789	809981	621663	773982	865427	1.57951e+06	1.80072e+06	1.66937e+06	1.29082e+06	1.28025e+06	1.45526e+06	577905	1.0637e+06	1.14232e+06	1.10124e+06	997929	853446	781586	811111	930502	773505	667955	577158
PI 32:0	PI	7.463	1.84956e+06	70	828.56	+	765265	871675	730442	769409	984877	876219	910653	1.30141e+06	1.30798e+06	908017	1.18117e+06	906778	1.43289e+06	1.22794e+06	1.28897e+06	1.84956e+06	1.57782e+06	1.61307e+06	105280	110040	89005.8	101685	111212	114828	254538	215077	187313
PI 18:1_20:3	PI	7.487	8.84993e+06	74	904.593	+	3.4835e+06	5.02646e+06	5.15784e+06	3.13963e+06	5.19114e+06	4.37584e+06	2.7588e+06	4.94198e+06	4.972e+06	2.90173e+06	3.19068e+06	2.76761e+06	3.86849e+06	3.43711e+06	3.63956e+06	4.46693e+06	3.65752e+06	4.87186e+06	8.84993e+06	6.69806e+06	6.73838e+06	5.37272e+06	7.39592e+06	7.24131e+06	6.80893e+06	6.81067e+06	6.26187e+06
PI 34:1	PI	7.567	18200000	82	854.576	+	1.22e+07	1.71e+07	1.53e+07	1.24e+07	1.71e+07	1.77e+07	1.54e+07	1.64e+07	1.71e+07	1.6e+07	1.52e+07	1.53e+07	1.7e+07	1.61e+07	1.68e+07	1.69e+07	1.82e+07	1.68e+07	9.00368e+06	8.62626e+06	8.03954e+06	8.44142e+06	7.79311e+06	8.84341e+06	9.6713e+06	8.6675e+06	8.9624e+06
PI 38:4	PI	7.571	1.65467e+06	4	904.593	+	776858	788096	815602	833460	676081	958507	692477	89943.6	334887	811230	990280	981884	458353	820713	697326	723436	706870	1.01755e+06	823341	1.55333e+06	1.38342e+06	1.50757e+06	681690	1.65467e+06	425409	216852	351557
PI 37:3	PI	7.626	294518	16	892.591	+	168726	242333	192286	159212	192821	236180	176511	168516	177286	191519	222968	179010	222361	214300	178280	189857	149670	173398	294518	288512	234519	263292	240291	261642	260441	197210	188893
PI 18:1_18:1	PI	7.662	6.15311e+06	35	880.592	+	3.84225e+06	4.80144e+06	4.50003e+06	3.97042e+06	6.15311e+06	4.65258e+06	3.30046e+06	4.05966e+06	3.94909e+06	3.24767e+06	1.24788e+06	2.68867e+06	4.21844e+06	4.34476e+06	3.27234e+06	4.23386e+06	332776	4.86657e+06	3.58538e+06	3.43602e+06	2.39326e+06	2.75755e+06	3.17976e+06	4.16247e+06	3.12984e+06	1.94477e+06	3.19307e+06
PI 38:4	PI	7.663	7.52274e+06	75	904.593	+	4.61925e+06	5.96414e+06	4.33974e+06	4.37197e+06	4.69118e+06	5.3674e+06	3.46011e+06	3.24846e+06	3.55845e+06	3.76389e+06	4.49295e+06	4.50607e+06	3.87529e+06	4.62084e+06	4.57647e+06	2.98445e+06	3.82686e+06	3.01376e+06	6.96228e+06	7.52274e+06	6.27915e+06	5.69598e+06	4.95091e+06	7.05351e+06	4.0494e+06	3.60329e+06	4.04034e+06
PI 40:7	PI	7.671	425665	22	909.546	+	303040	256797	310710	170259	244145	250861	208219	203877	194531	229522	239142	219001	178778	149825	220323	125677	121326	122413	341793	393987	414449	374092	425665	372522	324295	273440	327402
PI 18:0_22:5	PI	7.704	1.1273e+06	77	930.608	+	505450	658588	539519	570892	588884	588131	436457	467507	464426	1.1273e+06	1.08552e+06	995958	823901	870362	922007	771353	811896	772376	689782	712523	620077	547780	545915	580759	508251	436427	450666
[truncated: 312 more rows]

## Sheet: Cell Count DECR1 KO
Sample		Replicate 1	Replicate 2	Replicate 3		Average cell number
AI CTL exp1		2173680	2242320	2336880		2250960
[truncated: 8 more rows]

## Sheet: Lipidomics DECR1 KO tumours
Identification	Lipid Class	Retention Time (min)	Area (max)	Features Found	Quant Ion	Polarity	CTL 1	CTL 2	CTL 3	KO 1	KO 2	KO 3
[truncated: 774 more rows]
