# Supplementary material for: 2,4-dienoyl-CoA reductase regulates lipid homeostasis in treatment-resistant prostate cancer
Source: Nat Commun. 2020 May 19;11:2508. doi: 10.1038/s41467-020-16126-7 (PMC7237503; doi:10.1038/s41467-020-16126-7)
Supplement: Supplementary file 7 — Source Data [file 41467_2020_16126_MOESM7_ESM.xlsx]

## Sheet: Figure 1c
Cell size (um)
LNCaP WT	LNCaP Bicalut. Res.	LNCaP Apalut. Res.	LNCaP Enzalut. Res.
18	18.7	20.12	20.07
18.1	18.3	20.11	20.15
18	18.4	20.3	20.06
17.9	18.32	19.5	19.1
18.08	18.6	19.57	19.4
18.13	18.61	19.7	19.3
Organoid diameter (um)
LNCaP WT	LNCaP Bicalut. Res.	LNCaP Apalut. Res.	LNCaP Enzalut. Res.
39.82	74.82	77.42	39.17
45	52.9	70.99	83.93
62.45	39.84	62.41	92.08
30.66	63.52	40.3	50.88
26.12	59.08	56.82	86.43
20.14	57.93	41.16	53.65
23.55	41.68	42.72	57.59
46.19	48.63	65.07	64.82
27.91	60.31	61.5	43.93
38.8	74.83	45.59	65.7
22.86	90.52	55.11	33.86
32.63	48.16	76.73	49.79
31.17	61.17	55.81	57.97
34.15	63.87	50.37	62.77
27.12	62.85	48.56	61.61
47.73	46.88	46.38	65.84
41.78	105.57	74.43	44.48
36.94	59.08	58.96	90.93
46.74	46.74	72.83	65.9
43.82	46.6	60.01	55.48
34.85	70.62	49.56	49.39
39.57	40.48	76.23	58
31.41	48.01	46.66	70.1
40.5	44.53	58.2	81.95
49.17	43.86	50.69	59.46
46.73	125.18	48.47	39.23
42.88	65.9	41.86	77.78
32.96	51.11	90.67	78.7
27.85	42.88	98.73	49.77
39.74	95.15	71.65	59.88
30	70.82	71.69	97.3
36.14	51.11	56.58	75.71
40.99	50.53	42.65	62.45
62.25	75.87	55.81	91.08
28.32	51.89	76.96	46.74
47.31	92.48	50.31	55.71
25.54	44.87	66.89	50.37
32.89	54.21	61.44	71.89
41.96	58.33	68.41	67.89
33.29	57.11	69.34	74.82
32.85		47.36	68.57
36.67		53.87	46.6
49.37		41.46	88.29
39.82		56.32	58.05
31.94		62.34	68.15
40		85.87	71.8
42.59		62.13	79.44
38.7		44.48	44.12
41.16		88.16	60.02
42.7		103.78	48.76
43.27		87.94	57.47
36.35
39.1
45.13
44.03

## Sheet: Figure 1d
Cell growth
	LNCaP WT						LNCaP Bicalut. Res.						LNCaP Apalut. Res.						LNCaP Enzalut. Res.
0	100	100	100	100	100	100	100	100	100	100	100	100	100	100	100	100	100	100	100	100	100	100	100	100
48	429.696	477.099	452.535	449.547	381.599	452.062	319.841	369.777	366.771	332.084	330.141	298.053	273.99	301.322	311.801	289.178	274.51	232.334	280.468	259.946	334.483	325.019	319.53	336.498
72	733.453	774.809	711.674	819.98	735.843	789.132	496.849	625.821	600.891	447.673	489.974	482.863	350.858	411.013	396.724	351.502	394.118	331.658	493.98	484.325	394.723	412.865	439.011	499.116

## Sheet: Figure 1e
Cell growth + ARI (%age of untreated)
	LNCaP WT			LNCaP Bicalut. Res.			LNCaP Apalut. Res.			LNCaP Enzalut. Res.
+ Bicalut.	73.1265	76.5185	69.1664	85.1527	90.0085	88.3615	86.2737	91.1189	84.0776	94.8688	90.1994	91.5489
+ Apalu.	67.0129	72.0931	69.8054	75.1647	82.4113	74.7609	84.217	87.575	91.0492	89.9486	85.7331	87.7752
+ Enzalut.	56.6947	62.4691	59.3926	65.9205	74.1234	66.473	70.2854	74.4568	74.3987	81.8399	85.0643	82.5923

## Sheet: Figure 1f
									WB AR on ARI resistant clones
									WB PSA (KLK3) on ARI resistant clones
									WB FKBP5 on ARI resistant clones
									WB HSC70 on ARI resistant clones (re-probe)

## Sheet: Figure 1g
AR fl (RQ values)
LNCaP	LNCaP Bicalut. Res.	LNCaP Apalut. Res.	LNCaP Enzalut. Res.
1	1.96791	1.48452	1.23399
0.933033	1.92741	1.45397	1.20025
0.752623	1.99538	1.39474	1.07425
1	1.70527	0.775572	1.12766
0.858565	1.43396	0.872564	0.968171
0.939523	1.50525	0.878633	0.749154
1	1.97246	1.53687	1.15669
0.90125	1.48452	1.30134	1.23971
0.817902	1.40444	1.23971	1.08674
KLK3 (RQ values)
LNCaP	LNCaP Bicalut. Res.	LNCaP Apalut. Res.	LNCaP Enzalut. Res.
1	0.01711	0.074791	0.23772
0.898755	0.014398	0.067265	0.253548
0.853818	0.013406	0.058639	0.260677
1	0.023585	0.068157	0.286313
0.905634	0.019237	0.071843	0.25273
0.807761	0.019024	0.081221	0.241428
1	0.031409	0.060833	0.262733
0.895025	0.028963	0.059996	0.234826
1.08598	0.024987	0.051083	0.19939
FKBP5 (RQ values)
LNCaP	LNCaP Bicalut. Res.	LNCaP Apalut. Res.	LNCaP Enzalut. Res.
1	0.809255	1.3116	1.49935
0.909408	0.835474	1.11059	1.3941
0.879649	0.77414	1.17148	1.42339
1	0.738669	1.00672	1.23314
0.956608	0.72749	0.992175	1.08323
0.887611	0.611744	0.918701	1.19444
1	1.14737	1.05775	1.17854
0.901875	1.13866	1.06955	1.23628
0.991717	1.1829	0.989657	1.17446

## Sheet: Suppl Figure 1a
AR v7 (RQ values)
LNCaP	LNCaP Bicalut. Res.	LNCaP Apalut. Res.	LNCaP Enzalut. Res.
1	1.32562	1.16473	0.504642
0.61132	1.60956	1.10957	0.415619
0.716978	1.77358	1.10957	0.474123
1	1.64718	0.848704	0.501157
0.707107	1.46409	0.718636	0.323836
0.888843	1.31951	0.786399	0.398688
1	1.6358	0.907519	0.5
0.846745	1.53687	0.965936	0.444421
0.82932	1.82766	0.965936	0.510506

## Sheet: Suppl Figure 1b
													WB AR on nuclear/cyto fraction of ARI resistant clones
													WB ATF4 on nuclear/cyto fraction of ARI resistant clones
													WB PARP on nuclear/cyto fraction of ARI resistant clones
													WB EPCAM on nuclear/cyto fraction of ARI resistant clones (re-probe)

## Sheet: Suppl Figure 1c
ChIP KLK3 and FKBP5 (%age input)
KLK3
	IgG			anti-AR 1			anti-AR 2
LN	0.00397977	0.00361834	0.00260303	0.732109	0.720326	0.767514	0.763156	0.886436	0.782451
LNCaP Bicalut. Res.	0.0034637	0.00610662	0.00518153	0.396738	0.335767	0.385384	0.497484	0.568031	0.465765
LNCaP Apalut. Res.	0.0048678	0.00432382	0.00314044	0.513115	0.564142	0.517557	0.112047	0.106682	0.120456
LNCaP Enzalut. Res.	0.00457154	0.00113393	0.0111531	0.391429	0.423013	0.450526	0.32192	0.334903	0.377738
FKBP5
	IgG			anti-AR 1			anti-AR 2
LN	0.00255768	0.0075832	0.0101151	0.301569	0.321624	0.222821	0.323735	0.213979	0.242342
LNCaP Bicalut. Res.	0.0126081	0.00249107	0.00400423	0.0990498	0.138015	0.110612	0.138498	0.109917	0.0990603
LNCaP Apalut. Res.	0.0144602	0.0103811	0.0121833	0.0706805	0.0839878	0.0668772	0.0358937	0.0177595	0.0289086
LNCaP Enzalut. Res.	0.082737	0.0674305	0.0193655	0.255644	0.221168	0.13108	0.140907	0.106729	0.097541

## Sheet: Figure 2b
Steady-state metabolomics (logFC to LNCaP)
	LNCaP Bicalut. Res.			LNCaP Apalut. Res.			LNCaP Enzalut. Res.
Glucose	-0.1961	-0.30052	-0.36653	-0.45514	-0.6205	-0.46344	-0.19736	-0.37659	-0.36653
Citrulline	-0.11118	-0.18456	-0.16749	-0.20765	-0.22453	-0.21968	-0.75461	-0.71044	-0.65985
Betaine	-0.31562	-0.56933	-0.27572	-0.12083	-0.33473	-0.284	-0.27729	-0.36905	-0.38662
Glutamine	-0.15528	-0.29944	-0.14874	-0.20022	-0.36692	-0.22915	-0.29351	-0.38364	-0.35655
Propionyl-carnitine	-0.20329	-0.34935	-0.20509	-0.20449	-0.2272	-0.19002	-0.32321	-0.22429	-0.16751
Methionine	-0.08772	-0.1085	-0.12552	-0.22875	-0.19726	-0.19654	-0.38815	-0.3155	-0.40046
Cystine	-0.07753	-0.08834	-0.04096	-0.25638	-0.12389	-0.23153	-0.34289	-0.38554	-0.30539
Tryptophan	-0.06572	-0.25155	-0.16368	-0.09067	-0.36567	-0.18243	-0.18074	-0.31688	-0.29243
Cis-aconitate	-0.20157	-0.2012	-0.29757	-0.19591	-0.25513	-0.27901	-0.16474	-0.13585	-0.09581
Glycerol 3-P	0.583153	0.523661	0.481443	-0.71534	-0.48487	-0.65758	-0.5426	-0.29366	-0.78781
Hexose 6-P	0.216769	0.307033	0.124416	-0.18507	-0.21629	-0.27984	0.38063	0.113943	0.385606
GSSG	0.219577	0.31151	0.216245	0.102366	0.241854	0.029155	0.100641	0.073923	0.374916
2-Phosphoglycerate	0.257535	0.195671	0.260048	0.1207	0.152654	-0.06858	0.186441	0.439218	0.181215
PEP	0.146743	0.316673	0.218798	0.208475	0.189654	0.340444	0.444248	0.232347	0.269513
Glyceraldehyde 3-P	0.469591	0.386215	0.371068	0.396828	0.146821	0.313867	0.196036	0.052549	0.064458
DHAP	0.772736	0.807008	0.459392	-0.24415	-0.01466	-0.11919	0.355029	0.586245	0.296665

## Sheet: Figure 2c
Glucose tracing 1h
Glucose (peak area/cell number)
	M0			M+1			M+2			M+3			M+4			M+5			M+6
LNCaP WT	4.44967	2.97286	3.01327	0	0	0	0	0	0	0	0	0	0	0	0	4.29914	3.17382	3.10671	69.1956	54.0339	53.1124
LNCaP Bicalut. Res.	4.32868	3.49085	3.80534	0	0	0	0	0	0	0	0	0	0	0	0	4.43412	4.07618	4.75675	76.1226	68.2324	78.2487
LNCaP Apalut. Res.	5.72353	4.23369	3.93178	0	0	0	0	0	0	0	0	0	0	0	0	5.76408	4.79799	4.84092	99.6419	81.0299	82.5896
LNCaP Enzalut. Res.	4.96806	5.21743	5.35489	0	0	0	0	0	0	0	0	0	0	0	0	5.65812	5.77707	5.70138	94.9405	97.1703	95.063
F16BP (peak area/cell number)
	M0			M+1			M+2			M+3			M+4			M+5			M+6
LNCaP WT	1.48205	0.566731	0.40605	0	0	0	0	0	0	0.236848	0.338412	0.253458	0	0	0	0	0	0	2.34836	2.15602	1.50516
LNCaP Bicalut. Res.	0.721989	0.605044	1.49774	0	0	0	0	0	0	1.05252	0.817723	1.37808	0	0	0	0.166917	0.140037	0.323831	6.00524	3.50237	7.53259
LNCaP Apalut. Res.	0.69156	0.670272	0.570901	0	0	0	0	0	0	0.764501	0.680297	0.744317	0	0	0	0.145083	0.107744	0.108263	4.59107	4.11735	3.69831
LNCaP Enzalut. Res.	1.30679	2.08396	1.02295	0	0	0	0	0	0	2.01188	2.07734	1.64121	0	0	0	0.80706	0.788087	0.879546	11.9065	12.2275	11.2402
DHAP (peak area/cell number)
	M0			M+1			M+2			M+3			M+4			M+5			M+6
LNCaP WT	1.79337	1.47208	1.5085	0.03743	0.038816	0.017712	0	0	0	8.50228	7.07269	7.40927
LNCaP Bicalut. Res.	2.95126	1.7249	2.90944	0.107797	0.034679	0.108204	0	0	0	22.7377	14.0748	25.0621
LNCaP Apalut. Res.	2.06317	2.213	1.76183	0.061228	0.082528	0.051032	0	0	0	16.6968	15.0183	13.6336
LNCaP Enzalut. Res.	3.23705	3.28543	2.95626	0.131884	0.115638	0.143962	0	0	0	33.033	35.3886	31.4891
G3P (peak area/cell number)
	M0			M+1			M+2			M+3			M+4			M+5			M+6
LNCaP WT	2.4652	2.06724	2.25869	0	0	0	0	0	0	0.708879	0.680362	0.583783
LNCaP Bicalut. Res.	4.45558	3.13916	4.68409	0	0	0	0	0	0	1.93672	1.62698	3.43668
LNCaP Apalut. Res.	5.07347	5.39315	4.84741	0	0	0	0	0	0	1.8368	2.1258	1.63796
LNCaP Enzalut. Res.	4.4242	5.05608	4.55926	0	0	0	0	0	0	1.9031	2.14207	1.9037
2PG (peak area/cell number)
	M0			M+1			M+2			M+3			M+4			M+5			M+6
LNCaP WT	1.01217	1.01886	1.0208	0	0	0	0.030399	0.049039	0.007887	3.57796	2.83325	3.00824
LNCaP Bicalut. Res.	1.4645	0.985407	1.21599	0	0	0	0.141374	0.076156	0.094117	7.19983	5.11331	7.27435
LNCaP Apalut. Res.	1.21837	1.40999	1.33698	0.021455	0.016207	0.008332	0.116869	0.089738	0.091745	6.26834	6.23763	5.7927
LNCaP Enzalut. Res.	1.44645	1.67347	1.36724	0.009167	0.048815	0.026126	0.238928	0.175913	0.216923	10.2117	10.858	9.03891
PEP (peak area/cell number)
	M0			M+1			M+2			M+3			M+4			M+5			M+6
LNCaP WT	0.141804	0.130723	0.128934	0	0	0	0	0	0	0.282012	0.27796	0.273842
LNCaP Bicalut. Res.	0.194765	0.139189	0.233224	0	0	0	0	0	0	0.622095	0.396861	0.633124
LNCaP Apalut. Res.	0.312328	0.284454	0.275203	0	0	0	0	0	0	0.685485	0.56521	0.563683
LNCaP Enzalut. Res.	0.284847	0.461629	0.320793	0	0	0	0	0	0	1.36908	1.5208	1.20118

[truncated: 46 more sheets: Figure 2d, Figure 2e, Suppl Figure 2d, Suppl Figure 2e, Suppl Figure 2f, Figure 3a, Figure 3b, Figure 3c, Suppl Figure 3a, Figure 4a, Figure 4b, Suppl Fig 4a, Suppl Fig 4b, Suppl Figure 4c, Suppl Fig 4d, Figure 5b, Figure 5c, Figure 5d, Figure 5e, Figure 5f …]
